# Supplementary material for: The Role of Salmonella Genomic Island 4 in Metal Tolerance of Salmonella enterica Serovar I 4,[5],12:i:- Pork Outbreak Isolate USDA15WA-1
Source: Genes (Basel). 2020 Oct 30;11(11):1291. doi: 10.3390/genes11111291 (PMC7716197; doi:10.3390/genes11111291)
Supplement: Supplementary file 1 [file genes-11-01291-s001.zip]

Archive with 9 entries (8 files):
- genes-963783-suppl/
- genes-963783-suppl/Table S1 092320.pdf
- genes-963783-suppl/Table S2 092320.xls
- genes-963783-suppl/Table S3 092320.pdf
- genes-963783-suppl/Table S4 092320.xlsx
- genes-963783-suppl/Table S5 092320.xlsx
- genes-963783-suppl/Table S6 092320.pdf
- genes-963783-suppl/Table S7 092320.pdf
- genes-963783-suppl/Table S8 092320.xlsx
