# Supplementary material for: The Role of Salmonella Genomic Island 4 in Metal Tolerance of Salmonella enterica Serovar I 4,[5],12:i:- Pork Outbreak Isolate USDA15WA-1
Source: Genes (Basel). 2020 Oct 30;11(11):1291. doi: 10.3390/genes11111291 (PMC7716197; doi:10.3390/genes11111291)
Supplement: Supplementary file 1 [file genes-11-01291-s001.zip › genes-963783-suppl/Table S2 092320.xls]

## Sheet: Biolog PM analysis
Substrate	Estimate	Estimate1	Estimate2	Statistic	p.value	Parameter	Conf.low	Conf.high	Method	Alternative	FDR.p	TYPE	Plate	Growth_higher_in	BSX 137	BSX 120	BBS 1270	BBS 1359
D03 (Sodium m-Arsenite #3)	-266.302	-245.362	20.9401	-77.8116	4.10293e-10	5.90065	-274.711	-257.893	Welch Two Sample t-test	two.sided	2.51335e-07	SGI4	M18	SGI4_present
E11 (Antimony [III] Chloride #3)	-253.302	-225.112	28.1901	-76.591	4.36345e-10	5.9111	-261.424	-245.18	Welch Two Sample t-test	two.sided	2.51335e-07	SGI4	M18	SGI4_present
D04 (Sodium m-Arsenite #4)	-270.552	-246.362	24.1901	-64.0505	1.04547e-09	5.97505	-280.898	-260.206	Welch Two Sample t-test	two.sided	4.0146e-07	SGI4	M18	SGI4_present
D02 (Sodium m-Arsenite #2)	-262.302	-241.612	20.6901	-80.2215	1.98894e-09	5.33421	-270.551	-254.053	Welch Two Sample t-test	two.sided	5.72815e-07	SGI4	M18	SGI4_present
B12 (Sodium Arsenate #4)	-255.493	-204.285	51.2083	-52.4422	4.85325e-09	5.84593	-267.491	-243.496	Welch Two Sample t-test	two.sided	1.11819e-06	SGI4	M14	SGI4_present
D01 (Sodium m-Arsenite #1)	-266.552	-233.612	32.9401	-49.8891	2.00882e-06	3.74287	-281.797	-251.307	Welch Two Sample t-test	two.sided	0.000385693	SGI4	M18	SGI4_present
H03 (Copper [II] Chloride #3)	-53.151	-102.234	-49.0833	-10.2951	0.000125549	5.14687	-66.3092	-39.9929	Welch Two Sample t-test	two.sided	0.0206618	SGI4	M13	SGI4_present
B11 (Sodium Arsenate #3)	-217.493	-173.535	43.9583	-15.9628	0.000494235	3.04207	-260.517	-174.47	Welch Two Sample t-test	two.sided	0.0569358	SGI4	M14	SGI4_present
G01 (Triclosan #1)	18.9479	56.638	37.6901	7.4521	0.000485492	5.40688	12.5571	25.3387	Welch Two Sample t-test	two.sided	0.0569358	SGI4	M18	SGI4_absent
H11 (Plumbagin #3)	13.9479	53.388	39.4401	10.9928	0.000397644	3.98396	10.4195	17.4763	Welch Two Sample t-test	two.sided	0.0569358	SGI4	M18	SGI4_absent
A03 (Ketoprofen #3)	17.1979	35.888	18.6901	7.2981	0.00055817	5.36346	11.2618	23.1341	Welch Two Sample t-test	two.sided	0.0584556	SGI4	M18	SGI4_absent
G09 (Sodium Nitrite #1)	14.2565	61.7148	47.4583	7.91733	0.00109341	4.2251	9.36036	19.1527	Welch Two Sample t-test	two.sided	0.0776173	SGI4	M14	SGI4_absent
B01 (Trifluorothymidine #1)	14.1979	35.138	20.9401	5.89867	0.00105472	5.99966	8.30819	20.0876	Welch Two Sample t-test	two.sided	0.0776173	SGI4	M18	SGI4_absent
D05 (Sodium Bromate #1)	17.1979	52.388	35.1901	6.16556	0.00114539	5.5144	10.2242	24.1716	Welch Two Sample t-test	two.sided	0.0776173	SGI4	M18	SGI4_absent
D06 (Sodium Bromate #2)	20.6979	55.638	34.9401	8.56394	0.000914371	4.09979	14.0515	27.3443	Welch Two Sample t-test	two.sided	0.0776173	SGI4	M18	SGI4_absent
G11 (Myricetin #3)	15.6979	65.888	50.1901	6.50725	0.00107424	5.23499	9.57951	21.8163	Welch Two Sample t-test	two.sided	0.0776173	SGI4	M18	SGI4_absent
H02 (5-Fluoro-5'-Deoxyuridine #2)	17.1979	48.388	31.1901	6.06228	0.00108646	5.724	10.1744	24.2214	Welch Two Sample t-test	two.sided	0.0776173	SGI4	M18	SGI4_absent
B11 (Azathioprine #3)	17.9479	30.888	12.9401	5.65587	0.00140232	5.88309	10.1455	25.7503	Welch Two Sample t-test	two.sided	0.0850251	SGI4	M18	SGI4_absent
E08 (Sodium Metaperiodate #4)	13.6979	-243.362	-257.06	5.67016	0.00134834	5.9291	7.76951	19.6263	Welch Two Sample t-test	two.sided	0.0850251	SGI4	M18	SGI4_absent
A01 (Ketoprofen #1)	16.1979	53.888	37.6901	5.36395	0.00173423	5.98621	8.80467	23.5912	Welch Two Sample t-test	two.sided	0.0980058	SGI4	M18	SGI4_absent
B05 (Pipemidic Acid #1)	17.6979	50.638	32.9401	5.75641	0.00204179	5.12837	9.85388	25.542	Welch Two Sample t-test	two.sided	0.0980058	SGI4	M18	SGI4_absent
E05 (Sodium Metaperiodate #1)	15.6979	47.138	31.4401	5.29974	0.00189875	5.92961	8.42922	22.9666	Welch Two Sample t-test	two.sided	0.0980058	SGI4	M18	SGI4_absent
G12 (Myricetin #4)	16.6979	75.888	59.1901	5.58157	0.00179028	5.57551	9.24046	24.1554	Welch Two Sample t-test	two.sided	0.0980058	SGI4	M18	SGI4_absent
H12 (Plumbagin #4)	13.4479	58.388	44.9401	5.2051	0.00201725	5.9879	7.12296	19.7729	Welch Two Sample t-test	two.sided	0.0980058	SGI4	M18	SGI4_absent
H01 (5-Fluoro-5'-Deoxyuridine #1)	17.1979	56.888	39.6901	5.53215	0.00221886	5.28585	9.33493	25.0609	Welch Two Sample t-test	two.sided	0.102245	SGI4	M18	SGI4_absent
B10 (Azathioprine #2)	17.1979	34.388	17.1901	4.94513	0.00360658	5.33148	8.4227	25.9731	Welch Two Sample t-test	two.sided	0.148575	SGI4	M18	SGI4_absent
G02 (Triclosan #2)	13.1979	44.388	31.1901	4.68986	0.00360317	5.84285	6.26682	20.129	Welch Two Sample t-test	two.sided	0.148575	SGI4	M18	SGI4_absent
H10 (Plumbagin #2)	14.1979	48.888	34.6901	4.73924	0.00361119	5.72874	6.78245	21.6134	Welch Two Sample t-test	two.sided	0.148575	SGI4	M18	SGI4_absent
A08 (Sodium Pyrophosphate #4)	20.4479	35.388	14.9401	4.43708	0.00445331	5.96427	9.15513	31.7407	Welch Two Sample t-test	two.sided	0.176904	SGI4	M18	SGI4_absent
A10 (Thiamphenicol #2)	16.4479	43.638	27.1901	4.37041	0.00475439	5.97991	7.23153	25.6643	Welch Two Sample t-test	two.sided	0.182568	SGI4	M18	SGI4_absent
B04 (Trifluorothymidine #4)	18.9479	44.138	25.1901	4.71153	0.00532398	4.9847	8.60051	29.2953	Welch Two Sample t-test	two.sided	0.196408	SGI4	M18	SGI4_absent
E09 (Antimony [III] Chloride #1)	10.1979	46.138	35.9401	4.27936	0.00579676	5.72501	4.29823	16.0976	Welch Two Sample t-test	two.sided	0.196408	SGI4	M18	SGI4_absent
F06 (Tinidazole #2)	17.9479	57.888	39.9401	5.06719	0.00568974	4.35334	8.42071	27.4751	Welch Two Sample t-test	two.sided	0.196408	SGI4	M18	SGI4_absent
H04 (5-Fluoro-5'-Deoxyuridine #4)	15.4479	61.638	46.1901	4.23464	0.00559161	5.94248	6.50062	24.3952	Welch Two Sample t-test	two.sided	0.196408	SGI4	M18	SGI4_absent
F07 (Tinidazole #3)	17.1979	58.888	41.6901	4.1625	0.00597086	5.98019	7.08004	27.3158	Welch Two Sample t-test	two.sided	0.196526	SGI4	M18	SGI4_absent
G09 (Myricetin #1)	15.9479	60.138	44.1901	4.05127	0.00671666	5.99991	6.31556	25.5803	Welch Two Sample t-test	two.sided	0.214933	SGI4	M18	SGI4_absent
A05 (Sodium Pyrophosphate #1)	18.9479	39.638	20.6901	5.8159	0.00759026	3.32127	9.12458	28.7713	Welch Two Sample t-test	two.sided	0.236324	SGI4	M18	SGI4_absent
G04 (Triclosan #4)	22.6979	57.638	34.9401	4.73686	0.00798607	4.20948	9.65092	35.7449	Welch Two Sample t-test	two.sided	0.242104	SGI4	M18	SGI4_absent
B02 (Aminacrine #2)	9.00651	58.9648	49.9583	3.859	0.0086718	5.89157	3.2701	14.7429	Welch Two Sample t-test	two.sided	0.253635	SGI4	M14	SGI4_absent
B12 (Azathioprine #4)	20.9479	47.388	26.4401	5.33264	0.00902694	3.43807	9.30105	32.5948	Welch Two Sample t-test	two.sided	0.253635	SGI4	M18	SGI4_absent
E01 (Sodium Metasilicate #1)	17.4479	46.138	28.6901	4.03704	0.00896069	5.26143	6.50196	28.3939	Welch Two Sample t-test	two.sided	0.253635	SGI4	M18	SGI4_absent
C12 (Pentachlorophenol #4)	25.9479	36.388	10.4401	3.85374	0.00928564	5.70372	9.26274	42.6331	Welch Two Sample t-test	two.sided	0.254692	SGI4	M18	SGI4_absent
A06 (Sodium Pyrophosphate #2)	20.4479	30.888	10.4401	3.88838	0.0095345	5.51648	7.30188	33.594	Welch Two Sample t-test	two.sided	0.255436	SGI4	M18	SGI4_absent
E07 (Sodium Metaperiodate #3)	14.1979	-247.112	-261.31	4.10675	0.0101603	4.79229	5.19374	23.2021	Welch Two Sample t-test	two.sided	0.260103	SGI4	M18	SGI4_absent
F01 (Semicarbazide Hydrochloride #1)	13.9479	45.888	31.9401	3.79363	0.0101429	5.64097	4.81079	23.085	Welch Two Sample t-test	two.sided	0.260103	SGI4	M18	SGI4_absent
B10 (Sodium Arsenate #2)	-183.743	-126.535	57.2083	-5.64733	0.0108703	3.01213	-287.053	-80.4338	Welch Two Sample t-test	two.sided	0.262015	SGI4	M14	SGI4_present
C01 (Boric Acid #1)	7.50651	66.4648	58.9583	3.58116	0.0117115	5.97442	2.37218	12.6408	Welch Two Sample t-test	two.sided	0.262015	SGI4	M14	SGI4_absent
C01 (Poly-L-Lysine #1)	11.6979	34.888	23.1901	3.80993	0.0120545	5.09764	3.85053	19.5453	Welch Two Sample t-test	two.sided	0.262015	SGI4	M18	SGI4_absent
C03 (Poly-L-Lysine #3)	21.1979	21.138	-0.0598958	3.61726	0.0111957	5.98073	6.84728	35.5486	Welch Two Sample t-test	two.sided	0.262015	SGI4	M18	SGI4_absent
C09 (Pentachlorophenol #1)	16.4479	44.888	28.4401	4.0323	0.0113193	4.70546	5.76189	27.1339	Welch Two Sample t-test	two.sided	0.262015	SGI4	M18	SGI4_absent
F09 (Aztreonam #1)	15.1979	54.888	39.6901	3.96994	0.0109858	4.91998	5.30876	25.0871	Welch Two Sample t-test	two.sided	0.262015	SGI4	M18	SGI4_absent
G03 (Triclosan #3)	15.6979	51.888	36.1901	4.47971	0.0120214	3.84584	5.81286	25.583	Welch Two Sample t-test	two.sided	0.262015	SGI4	M18	SGI4_absent
H09 (Plumbagin #1)	16.6979	58.138	41.4401	3.71982	0.0117567	5.44368	5.43603	27.9598	Welch Two Sample t-test	two.sided	0.262015	SGI4	M18	SGI4_absent
H04 (Copper [II] Chloride #4)	-33.901	-196.234	-162.333	-3.55482	0.0125847	5.83269	-57.3996	-10.4025	Welch Two Sample t-test	two.sided	0.268473	SGI4	M13	SGI4_present
A02 (Ketoprofen #2)	17.9479	51.638	33.6901	3.75777	0.0137965	4.87871	5.5779	30.3179	Welch Two Sample t-test	two.sided	0.278788	SGI4	M18	SGI4_absent
A09 (Thiamphenicol #1)	21.9479	51.138	29.1901	3.70356	0.0134847	5.0948	6.79908	37.0968	Welch Two Sample t-test	two.sided	0.278788	SGI4	M18	SGI4_absent
B03 (Trifluorothymidine #3)	17.4479	40.638	23.1901	3.63043	0.0141084	5.18976	5.22831	29.6675	Welch Two Sample t-test	two.sided	0.278788	SGI4	M18	SGI4_absent
B09 (Azathioprine #1)	12.9479	33.388	20.4401	3.46708	0.0142782	5.75419	3.71439	22.1814	Welch Two Sample t-test	two.sided	0.278788	SGI4	M18	SGI4_absent
D08 (Sodium Bromate #4)	15.9479	37.638	21.6901	3.49026	0.013873	5.75889	4.65288	27.2429	Welch Two Sample t-test	two.sided	0.278788	SGI4	M18	SGI4_absent
B06 (Pipemidic Acid #2)	18.6979	52.388	33.6901	3.91075	0.0151376	4.29895	5.77954	31.6163	Welch Two Sample t-test	two.sided	0.28385	SGI4	M18	SGI4_absent
D07 (Sodium Bromate #3)	21.9479	42.638	20.6901	3.45398	0.0150746	5.61635	6.13819	37.7576	Welch Two Sample t-test	two.sided	0.28385	SGI4	M18	SGI4_absent
H03 (5-Fluoro-5'-Deoxyuridine #3)	13.9479	56.888	42.9401	3.42523	0.0152767	5.68949	3.85049	24.0453	Welch Two Sample t-test	two.sided	0.28385	SGI4	M18	SGI4_absent
A07 (Sodium Pyrophosphate #3)	19.1979	46.138	26.9401	4.1629	0.0155379	3.81826	6.14991	32.2459	Welch Two Sample t-test	two.sided	0.284121	SGI4	M18	SGI4_absent
C05 (Sulfisoxazole #1)	16.1979	45.888	29.6901	3.71613	0.016814	4.47478	4.58588	27.81	Welch Two Sample t-test	two.sided	0.302652	SGI4	M18	SGI4_absent
D09 (Chlorpromazine #1)	-7.98958	23.7604	31.75	-3.34849	0.0176774	5.48768	-13.9627	-2.01649	Welch Two Sample t-test	two.sided	0.304175	SGI4	M17	SGI4_present
F10 (Aztreonam #2)	13.6979	51.388	37.6901	3.2443	0.0176762	5.97975	3.35822	24.0376	Welch Two Sample t-test	two.sided	0.304175	SGI4	M18	SGI4_absent
G10 (Myricetin #2)	14.6979	57.138	42.4401	4.12395	0.0176908	3.63558	4.39884	24.997	Welch Two Sample t-test	two.sided	0.304175	SGI4	M18	SGI4_absent
D01 (Cadmium Chloride #1)	9.25651	69.7148	60.4583	3.57613	0.0185066	4.57883	2.41441	16.0986	Welch Two Sample t-test	two.sided	0.313523	SGI4	M14	SGI4_absent
D10 (Lidocaine #2)	17.6979	30.138	12.4401	3.40241	0.0193165	4.98084	4.31132	31.0845	Welch Two Sample t-test	two.sided	0.322501	SGI4	M18	SGI4_absent
H01 (Copper [II] Chloride #1)	6.59896	51.0156	44.4167	3.16173	0.0202883	5.83193	1.45603	11.7419	Welch Two Sample t-test	two.sided	0.328582	SGI4	M13	SGI4_absent
G05 (Guanazole #1)	14.6979	54.638	39.9401	3.55416	0.0205364	4.35954	3.58014	25.8157	Welch Two Sample t-test	two.sided	0.328582	SGI4	M18	SGI4_absent
H05 (2-Phenylphenol #1)	14.1979	62.388	48.1901	3.13918	0.020179	5.9799	3.12197	25.2739	Welch Two Sample t-test	two.sided	0.328582	SGI4	M18	SGI4_absent
E01 (Cefoxitin #1)	6.50651	67.9648	61.4583	3.13222	0.021672	5.70583	1.35937	11.6537	Welch Two Sample t-test	two.sided	0.338008	SGI4	M14	SGI4_absent
H07 (2-Phenylphenol #3)	16.4479	70.638	54.1901	3.22073	0.0217123	5.27776	3.52533	29.3705	Welch Two Sample t-test	two.sided	0.338008	SGI4	M18	SGI4_absent
C02 (Poly-L-Lysine #2)	18.1979	18.888	0.690104	3.56017	0.0224162	4.1233	4.17186	32.224	Welch Two Sample t-test	two.sided	0.340048	SGI4	M18	SGI4_absent
H06 (2-Phenylphenol #2)	14.6979	64.388	49.6901	3.10434	0.0224337	5.70511	2.96596	26.4299	Welch Two Sample t-test	two.sided	0.340048	SGI4	M18	SGI4_absent
F05 (Tinidazole #1)	14.6979	49.388	34.6901	3.58236	0.0244405	3.8699	3.15392	26.2419	Welch Two Sample t-test	two.sided	0.365656	SGI4	M18	SGI4_absent
E06 (Enoxacin #2)	9.04167	31.5938	22.5521	3.04757	0.0261914	5.33964	1.55878	16.5246	Welch Two Sample t-test	two.sided	0.386827	SGI4	M11	SGI4_absent
B02 (Trifluorothymidine #2)	12.9479	30.888	17.9401	3.31594	0.0267067	4.27341	2.37474	23.5211	Welch Two Sample t-test	two.sided	0.389445	SGI4	M18	SGI4_absent
A10 (Sanguinarine #2)	10.5065	60.4648	49.9583	3.01724	0.0281068	5.19612	1.656	19.357	Welch Two Sample t-test	two.sided	0.40229	SGI4	M14	SGI4_absent
D08 (Iodoacetic Acid #4)	8.00651	-223.035	-231.042	2.88265	0.028286	5.93899	1.19329	14.8197	Welch Two Sample t-test	two.sided	0.40229	SGI4	M14	SGI4_absent
B04 (L-Asparagine + pH 4.5)	-14.4245	27.5286	41.9531	-3.45517	0.0322027	3.4897	-26.7155	-2.13343	Welch Two Sample t-test	two.sided	0.446958	SGI4	M10	SGI4_present
G06 (Guanazole #2)	13.1979	61.138	47.9401	3.20357	0.0319137	4.07697	1.84433	24.5515	Welch Two Sample t-test	two.sided	0.446958	SGI4	M18	SGI4_absent
H07 (Promethazine #3)	9.25651	79.2148	69.9583	2.94839	0.0332415	4.83945	1.10493	17.4081	Welch Two Sample t-test	two.sided	0.455884	SGI4	M14	SGI4_absent
B01 (Aminacrine #1)	6.75651	59.9648	53.2083	2.76073	0.0359681	5.49767	0.63285	12.8802	Welch Two Sample t-test	two.sided	0.487474	SGI4	M14	SGI4_absent
F10 (Sodium Metavanadate #2)	7.50651	-224.285	-231.792	2.76051	0.0390768	5.08733	0.552388	14.4606	Welch Two Sample t-test	two.sided	0.518224	SGI4	M14	SGI4_absent
E06 (Compound 48/80 #2)	-4.73958	30.5104	35.25	-2.6205	0.0395865	5.99561	-9.16599	-0.31318	Welch Two Sample t-test	two.sided	0.518224	SGI4	M17	SGI4_present
G07 (Guanazole #3)	13.4479	53.388	39.9401	3.22318	0.039354	3.47507	1.14006	25.7558	Welch Two Sample t-test	two.sided	0.518224	SGI4	M18	SGI4_absent
B10 (L-Isoleucine + pH 4.5)	-14.9245	-251.971	-237.047	-2.99779	0.0432495	3.76465	-29.0945	-0.754416	Welch Two Sample t-test	two.sided	0.54751	SGI4	M10	SGI4_present
H10 (Sodium Orthovanadate #2)	8.00651	-226.285	-234.292	2.61343	0.0426189	5.59682	0.377282	15.6357	Welch Two Sample t-test	two.sided	0.54751	SGI4	M14	SGI4_absent
C11 (Pentachlorophenol #3)	16.6979	15.388	-1.3099	2.59093	0.0431312	5.70126	0.725693	32.6701	Welch Two Sample t-test	two.sided	0.54751	SGI4	M18	SGI4_absent
D10 (Sodium Dichromate #2)	8.75651	50.4648	41.7083	2.55818	0.0463048	5.52607	0.203608	17.3094	Welch Two Sample t-test	two.sided	0.579817	SGI4	M14	SGI4_absent
G05 (Cefamandole Nafate #1)	-6.48958	38.5104	45	-2.70421	0.0479555	4.46152	-12.8893	-0.0898661	Welch Two Sample t-test	two.sided	0.594029	SGI4	M17	SGI4_present
F10 (Thallium [I] Acetate #2)	6.34896	6.51563	0.166667	2.50329	0.0499	5.50098	0.00393538	12.694	Welch Two Sample t-test	two.sided	0.611113	SGI4	M13	SGI4_absent
D09 (Sodium Dichromate #1)	4.75651	60.2148	55.4583	2.47356	0.0508427	5.63095	-0.0245373	9.53756	Welch Two Sample t-test	two.sided	0.611113	SGI4	M14	SGI4_absent
D11 (Lidocaine #3)	23.9479	40.888	16.9401	2.435	0.0509261	5.98369	-0.133031	48.0289	Welch Two Sample t-test	two.sided	0.611113	SGI4	M18	SGI4_absent
A07 (Furaltadone #3)	8.63151	70.5898	61.9583	2.53856	0.0526376	4.93243	-0.14502	17.408	Welch Two Sample t-test	two.sided	0.625139	SGI4	M14	SGI4_absent
H05 (Kanamycin #1)	6.54167	37.8438	31.3021	2.43739	0.054357	5.49924	-0.173264	13.2566	Welch Two Sample t-test	two.sided	0.638973	SGI4	M11	SGI4_absent
E03 (Alexidine #3)	14.9479	35.0729	20.125	2.37165	0.0560028	5.91399	-0.528866	30.4247	Welch Two Sample t-test	two.sided	0.645152	SGI4	M15	SGI4_absent
F02 (Semicarbazide Hydrochloride #2)	23.1979	36.888	13.6901	2.60809	0.0559282	4.25836	-0.917615	47.3134	Welch Two Sample t-test	two.sided	0.645152	SGI4	M18	SGI4_absent
A01 (Acriflavine #1)	7.50651	73.2148	65.7083	2.35445	0.0569309	5.96895	-0.304623	15.3176	Welch Two Sample t-test	two.sided	0.649351	SGI4	M14	SGI4_absent
B09 (Oxolinic Acid #1)	3.34896	30.0156	26.6667	2.31335	0.0655557	5.31308	-0.307381	7.0053	Welch Two Sample t-test	two.sided	0.65272	SGI4	M13	SGI4_absent
F08 (Glycine #4)	9.59896	15.5156	5.91667	2.39053	0.0605293	5.18656	-0.612302	19.8102	Welch Two Sample t-test	two.sided	0.65272	SGI4	M13	SGI4_absent
A03 (Acriflavine #3)	7.75651	66.4648	58.7083	2.50768	0.0657253	4.03228	-0.804273	16.3173	Welch Two Sample t-test	two.sided	0.65272	SGI4	M14	SGI4_absent
A05 (Furaltadone #1)	8.25651	70.2148	61.9583	2.57783	0.065458	3.75324	-0.871522	17.3845	Welch Two Sample t-test	two.sided	0.65272	SGI4	M14	SGI4_absent
A06 (Furaltadone #2)	6.75651	71.2148	64.4583	2.53265	0.0641109	4.02438	-0.632736	14.1458	Welch Two Sample t-test	two.sided	0.65272	SGI4	M14	SGI4_absent
A09 (Sanguinarine #1)	7.00651	65.2148	58.2083	2.27511	0.063332	5.98497	-0.533682	14.5467	Welch Two Sample t-test	two.sided	0.65272	SGI4	M14	SGI4_absent
E10 (Sodium Metaborate #2)	16.0065	63.4648	47.4583	2.68603	0.0653546	3.39565	-1.76743	33.7805	Welch Two Sample t-test	two.sided	0.65272	SGI4	M14	SGI4_absent
H04 (EGTA #4)	10.5065	75.4648	64.9583	2.4617	0.0580026	4.91089	-0.524853	21.5379	Welch Two Sample t-test	two.sided	0.65272	SGI4	M14	SGI4_absent
H04 (Cefsulodin #4)	-3.98958	39.2604	43.25	-2.42329	0.0641981	4.60333	-8.33374	0.354568	Welch Two Sample t-test	two.sided	0.65272	SGI4	M17	SGI4_present
A11 (Thiamphenicol #3)	23.4479	0.388021	-23.0599	2.33575	0.058392	5.97031	-1.14556	48.0414	Welch Two Sample t-test	two.sided	0.65272	SGI4	M18	SGI4_absent
A12 (Thiamphenicol #4)	29.9479	-201.612	-231.56	2.35591	0.0592563	5.64427	-1.63827	61.5341	Welch Two Sample t-test	two.sided	0.65272	SGI4	M18	SGI4_absent
C10 (Pentachlorophenol #2)	11.1979	28.388	17.1901	2.2705	0.0655032	5.75234	-0.997141	23.393	Welch Two Sample t-test	two.sided	0.65272	SGI4	M18	SGI4_absent
E04 (Sodium Metasilicate #4)	28.1979	-179.112	-207.31	2.4417	0.0620694	4.66822	-2.13436	58.5302	Welch Two Sample t-test	two.sided	0.65272	SGI4	M18	SGI4_absent
H11 (Polymyxin B #3)	152.031	-109.883	-261.914	2.92496	0.0611737	3.00304	-13.2886	317.351	Welch Two Sample t-test	two.sided	0.65272	SGI4	M19	SGI4_absent
H01 (Patulin #1)	-4.03385	56.138	60.1719	-2.56133	0.0610686	4.10001	-8.36474	0.297034	Welch Two Sample t-test	two.sided	0.65272	SGI4	M20	SGI4_present
F04 (Cesium Chloride #4)	7.59896	23.7656	16.1667	2.39148	0.0680917	4.48667	-0.85835	16.0563	Welch Two Sample t-test	two.sided	0.664759	SGI4	M13	SGI4_absent
C03 (5,7-Dichloro-8-Hydroxyquinoline #3)	8.69792	42.5729	33.875	2.38042	0.0676642	4.592	-0.951486	18.3473	Welch Two Sample t-test	two.sided	0.664759	SGI4	M15	SGI4_absent
C12 (Sodium Cyanate #4)	13.7565	-193.035	-206.792	2.32718	0.0706028	4.71373	-1.72061	29.2336	Welch Two Sample t-test	two.sided	0.665883	SGI4	M14	SGI4_absent
D05 (Iodoacetic Acid #1)	7.75651	67.4648	59.7083	2.39703	0.0710969	4.23085	-1.03768	16.5507	Welch Two Sample t-test	two.sided	0.665883	SGI4	M14	SGI4_absent
F12 (Sodium Metavanadate #4)	12.2565	-214.785	-227.042	2.381	0.0709658	4.33229	-1.61348	26.1265	Welch Two Sample t-test	two.sided	0.665883	SGI4	M14	SGI4_absent
H03 (EGTA #3)	5.00651	72.9648	67.9583	2.4739	0.0702893	3.8987	-0.670325	10.6833	Welch Two Sample t-test	two.sided	0.665883	SGI4	M14	SGI4_absent
C07 (Umbelliferone #3)	9.78125	24.6172	14.8359	2.24336	0.0706644	5.43167	-1.16405	20.7265	Welch Two Sample t-test	two.sided	0.665883	SGI4	M19	SGI4_absent
G07 (Gentamicin #3)	8.79167	29.5938	20.8021	2.35156	0.072532	4.39564	-1.2302	18.8135	Welch Two Sample t-test	two.sided	0.673846	SGI4	M11	SGI4_absent
A08 (Furaltadone #4)	7.75651	56.2148	48.4583	2.36003	0.0755058	4.13733	-1.25039	16.7634	Welch Two Sample t-test	two.sided	0.690339	SGI4	M14	SGI4_absent
D12 (Lidocaine #4)	23.6979	-206.862	-230.56	2.2396	0.0754871	4.97816	-3.53818	50.934	Welch Two Sample t-test	two.sided	0.690339	SGI4	M18	SGI4_absent
F09 (Sodium Metavanadate #1)	6.00651	-229.785	-235.792	2.14162	0.0761479	5.9781	-0.862345	12.8754	Welch Two Sample t-test	two.sided	0.690728	SGI4	M14	SGI4_absent
G10 (Trifluoperazine #2)	8.59896	22.7656	14.1667	2.34477	0.0809624	3.88131	-1.70706	18.905	Welch Two Sample t-test	two.sided	0.716688	SGI4	M13	SGI4_absent
B06 (Fusaric Acid #2)	6.25651	69.9648	63.7083	2.37358	0.0814984	3.7148	-1.28891	13.8019	Welch Two Sample t-test	two.sided	0.716688	SGI4	M14	SGI4_absent
D12 (Sodium Dichromate #4)	-74.9935	-194.035	-119.042	-2.31077	0.0808358	4.06963	-164.495	14.5083	Welch Two Sample t-test	two.sided	0.716688	SGI4	M14	SGI4_present
H02 (Cefsulodin #2)	-4.48958	40.7604	45.25	-2.24761	0.0799482	4.53718	-9.78592	0.80675	Welch Two Sample t-test	two.sided	0.716688	SGI4	M17	SGI4_present
B09 (Sodium Arsenate #1)	-27.2435	31.7148	58.9583	-2.53066	0.0829	3.09147	-60.9374	6.4504	Welch Two Sample t-test	two.sided	0.723491	SGI4	M14	SGI4_present
C02 (Boric Acid #2)	9.50651	53.9648	44.4583	2.11229	0.0843421	5.39085	-1.81481	20.8278	Welch Two Sample t-test	two.sided	0.730542	SGI4	M14	SGI4_absent
H11 (Sodium Orthovanadate #3)	10.5065	-214.535	-225.042	2.42131	0.0864016	3.29389	-2.63122	23.6442	Welch Two Sample t-test	two.sided	0.742796	SGI4	M14	SGI4_absent
D02 (Cadmium Chloride #2)	12.7565	50.4648	37.7083	2.12874	0.0878749	4.88222	-2.76017	28.2732	Welch Two Sample t-test	two.sided	0.749866	SGI4	M14	SGI4_absent
E05 (Enoxacin #1)	5.79167	27.8438	22.0521	2.043	0.0893866	5.72008	-1.22815	12.8115	Welch Two Sample t-test	two.sided	0.757157	SGI4	M11	SGI4_absent
H08 (Kanamycin #4)	5.79167	34.0938	28.3021	2.02022	0.0940581	5.513	-1.37624	12.9596	Welch Two Sample t-test	two.sided	0.785181	SGI4	M11	SGI4_absent
C06 (Sulfisoxazole #2)	11.1979	43.888	32.6901	2.02771	0.0936085	5.46148	-2.64469	25.0405	Welch Two Sample t-test	two.sided	0.785181	SGI4	M18	SGI4_absent
D06 (L-Cysteic Acid + pH 4.5)	-19.4245	35.0286	54.4531	-2.15838	0.0954237	4.09819	-44.1769	5.32796	Welch Two Sample t-test	two.sided	0.785201	SGI4	M10	SGI4_present
A02 (Acriflavine #2)	9.25651	71.9648	62.7083	2.30254	0.0948906	3.37785	-2.76463	21.2777	Welch Two Sample t-test	two.sided	0.785201	SGI4	M14	SGI4_absent
A01 (pH 3.5)	-12.4245	-240.471	-228.047	-2.16363	0.0998151	3.81482	-28.6779	3.82897	Welch Two Sample t-test	two.sided	0.793014	SGI4	M10	SGI4_present
F10 (Neomycin #2)	6.54167	2.34375	-4.19792	2.2161	0.0996327	3.54692	-2.08393	15.1673	Welch Two Sample t-test	two.sided	0.793014	SGI4	M11	SGI4_absent
D08 (5-Fluorouracil #4)	6.59896	35.7656	29.1667	1.97236	0.0997384	5.56956	-1.74356	14.9415	Welch Two Sample t-test	two.sided	0.793014	SGI4	M13	SGI4_absent
C07 (Protamine Sulfate #3)	-22.7057	-261.857	-239.151	-2.2521	0.0979568	3.45713	-52.5197	7.10825	Welch Two Sample t-test	two.sided	0.793014	SGI4	M16	SGI4_present
B09 (Ethionamide #1)	-4.48958	29.0104	33.5	-2.18617	0.0998081	3.68999	-10.3854	1.4062	Welch Two Sample t-test	two.sided	0.793014	SGI4	M17	SGI4_present
D03 (L-Norvaline + pH 4.5)	-13.1745	35.7786	48.9531	-1.91068	0.107119	5.70492	-30.2602	3.91125	Welch Two Sample t-test	two.sided	0.806246	SGI4	M10	SGI4_present
G09 (Potassium Tellurite #1)	6.04167	24.8438	18.8021	2.12409	0.103131	3.87335	-1.95841	14.0417	Welch Two Sample t-test	two.sided	0.806246	SGI4	M11	SGI4_absent
A06 (Dequalinium #2)	-3.15104	38.7656	41.9167	-1.90882	0.107382	5.70575	-7.24139	0.939305	Welch Two Sample t-test	two.sided	0.806246	SGI4	M13	SGI4_present
F09 (Thallium [I] Acetate #1)	6.84896	23.5156	16.6667	2.11186	0.104897	3.8538	-2.29162	15.9895	Welch Two Sample t-test	two.sided	0.806246	SGI4	M13	SGI4_absent
F12 (Thallium [I] Acetate #4)	9.59896	-226.734	-236.333	2.04347	0.10491	4.34669	-3.04287	22.2408	Welch Two Sample t-test	two.sided	0.806246	SGI4	M13	SGI4_absent
A04 (Acriflavine #4)	8.00651	79.4648	71.4583	2.1183	0.108479	3.63404	-2.91779	18.9308	Welch Two Sample t-test	two.sided	0.806246	SGI4	M14	SGI4_absent
C07 (1-Hydroxy-Pyridine-2-Thione #3)	10.2565	65.7148	55.4583	2.19724	0.107535	3.29085	-3.883	24.396	Welch Two Sample t-test	two.sided	0.806246	SGI4	M14	SGI4_absent
B05 (Hygromycin B #1)	-4.48958	40.5104	45	-1.94145	0.105412	5.41861	-10.2985	1.31936	Welch Two Sample t-test	two.sided	0.806246	SGI4	M17	SGI4_present
C01 (4-Aminopyridine #1)	-4.98958	39.2604	44.25	-1.90026	0.107903	5.78907	-11.4717	1.49254	Welch Two Sample t-test	two.sided	0.806246	SGI4	M17	SGI4_present
D08 (3-Amino-1,2,4-triazole #4)	-6.98958	21.5104	28.5	-1.99572	0.107689	4.5822	-16.2451	2.26593	Welch Two Sample t-test	two.sided	0.806246	SGI4	M17	SGI4_present
E06 (Nitrofurantoin #2)	9.75651	78.7148	68.9583	2.01016	0.109389	4.33083	-3.32285	22.8359	Welch Two Sample t-test	two.sided	0.807799	SGI4	M14	SGI4_absent
C09 (Potassium Chromate #1)	3.34896	31.0156	27.6667	1.89019	0.112509	5.45235	-1.09416	7.79207	Welch Two Sample t-test	two.sided	0.825546	SGI4	M13	SGI4_absent
C08 (Colistin #4)	68.0417	-176.406	-244.448	1.85303	0.11332	5.99906	-21.8101	157.893	Welch Two Sample t-test	two.sided	0.826235	SGI4	M11	SGI4_absent
E02 (Cefoxitin #2)	7.50651	64.4648	56.9583	1.91924	0.116266	4.73509	-2.71906	17.7321	Welch Two Sample t-test	two.sided	0.837252	SGI4	M14	SGI4_absent
E02 (Sodium Metasilicate #2)	13.6979	34.888	21.1901	1.86151	0.116285	5.51507	-4.69854	32.0944	Welch Two Sample t-test	two.sided	0.837252	SGI4	M18	SGI4_absent
E09 (Nalidixic Acid #1)	5.29167	22.0938	16.8021	1.90466	0.117174	4.8328	-1.92508	12.5084	Welch Two Sample t-test	two.sided	0.838412	SGI4	M11	SGI4_absent
D05 (Demeclocycline #1)	5.79167	32.8438	27.0521	1.83037	0.118754	5.78493	-2.02119	13.6045	Welch Two Sample t-test	two.sided	0.840679	SGI4	M11	SGI4_absent
G02 (Chlorambucil #2)	-6.48958	28.0104	34.5	-1.8506	0.11895	5.4178	-15.2988	2.31967	Welch Two Sample t-test	two.sided	0.840679	SGI4	M17	SGI4_present
F09 (L-Hydroxyproline + pH 9.5)	-14.6745	44.7786	59.4531	-1.81179	0.121634	5.80458	-34.656	5.307	Welch Two Sample t-test	two.sided	0.854402	SGI4	M10	SGI4_present
B06 (2,2'-Dipyridyl #2)	8.59896	-249.734	-258.333	2.03233	0.123536	3.42913	-3.96142	21.1593	Welch Two Sample t-test	two.sided	0.862505	SGI4	M13	SGI4_absent
G07 (Ferric Chloride #3)	3.79427	41.3932	37.599	1.7812	0.125908	5.91145	-1.43707	9.02561	Welch Two Sample t-test	two.sided	0.873769	SGI4	M16	SGI4_absent
D09 (Nafcillin #1)	7.79167	22.0938	14.3021	1.74287	0.131992	5.99913	-3.14786	18.7312	Welch Two Sample t-test	two.sided	0.894443	SGI4	M11	SGI4_absent
C10 (Sulfamonomethoxine #2)	-3.48958	22.5104	26	-1.74736	0.131241	5.99122	-8.37795	1.39878	Welch Two Sample t-test	two.sided	0.894443	SGI4	M17	SGI4_present
G01 (Chlorambucil #1)	-6.23958	26.2604	32.5	-1.90517	0.13117	3.9064	-15.4192	2.94005	Welch Two Sample t-test	two.sided	0.894443	SGI4	M17	SGI4_present
E12 (Antimony [III] Chloride #4)	-65.8021	-223.862	-158.06	-1.9981	0.131556	3.28668	-165.621	34.017	Welch Two Sample t-test	two.sided	0.894443	SGI4	M18	SGI4_present
F11 (Aztreonam #3)	10.6979	41.888	31.1901	1.94865	0.133357	3.49431	-5.45513	26.851	Welch Two Sample t-test	two.sided	0.898407	SGI4	M18	SGI4_absent
E03 (Cytarabine #3)	8.59896	29.5156	20.9167	1.8096	0.135552	4.5749	-3.96548	21.1634	Welch Two Sample t-test	two.sided	0.906236	SGI4	M13	SGI4_absent
G07 (Manganese [II] Chloride #3)	7.09896	23.5156	16.4167	1.722	0.136093	5.97051	-3.00053	17.1985	Welch Two Sample t-test	two.sided	0.906236	SGI4	M13	SGI4_absent
A08 (pH 8)	-12.4245	49.7786	62.2031	-1.73228	0.154244	4.2367	-31.9068	7.05786	Welch Two Sample t-test	two.sided	0.906885	SGI4	M10	SGI4_present
A11 (pH 9.5)	-13.4245	56.0286	69.4531	-1.73868	0.154296	4.16137	-34.5378	7.68881	Welch Two Sample t-test	two.sided	0.906885	SGI4	M10	SGI4_present
C06 (L-Tryptophan + pH 4.5)	-19.1745	-247.471	-228.297	-1.87743	0.154082	3.10124	-51.0851	12.7362	Welch Two Sample t-test	two.sided	0.906885	SGI4	M10	SGI4_present
D07 (D-Lysine + pH 4.5)	-11.9245	39.0286	50.9531	-1.74861	0.148833	4.3924	-30.2094	6.36041	Welch Two Sample t-test	two.sided	0.906885	SGI4	M10	SGI4_present
D12 (Urea + pH 4.5)	-13.4245	54.0286	67.4531	-1.76873	0.139403	4.81628	-33.1609	6.31197	Welch Two Sample t-test	two.sided	0.906885	SGI4	M10	SGI4_present
C09 (Minocycline #1)	5.54167	26.0938	20.5521	1.74773	0.146828	4.54137	-2.86302	13.9464	Welch Two Sample t-test	two.sided	0.906885	SGI4	M11	SGI4_absent
H07 (Kanamycin #3)	4.54167	35.3438	30.8021	1.71065	0.140869	5.67032	-2.04739	11.1307	Welch Two Sample t-test	two.sided	0.906885	SGI4	M11	SGI4_absent
A08 (Tetracycline #4)	-28.5833	18.7057	47.2891	-1.76818	0.153753	3.8917	-73.9626	16.7959	Welch Two Sample t-test	two.sided	0.906885	SGI4	M12	SGI4_present
B08 (Penimepicycline #4)	-153.583	-106.044	47.5391	-1.87614	0.149918	3.25981	-402.741	95.5746	Welch Two Sample t-test	two.sided	0.906885	SGI4	M12	SGI4_present
A01 (Ampicillin #1)	5.34896	43.5156	38.1667	1.82757	0.147571	3.69218	-3.05145	13.7494	Welch Two Sample t-test	two.sided	0.906885	SGI4	M13	SGI4_absent
C11 (Potassium Chromate #3)	4.84896	18.0156	13.1667	1.68923	0.142848	5.915	-2.19947	11.8974	Welch Two Sample t-test	two.sided	0.906885	SGI4	M13	SGI4_absent
D04 (Cefuroxime #4)	-135.401	-119.984	15.4167	-1.89385	0.152167	3.08016	-359.617	88.8145	Welch Two Sample t-test	two.sided	0.906885	SGI4	M13	SGI4_present
F05 (Glycine #1)	6.59896	32.2656	25.6667	1.66714	0.153336	5.27205	-3.42015	16.6181	Welch Two Sample t-test	two.sided	0.906885	SGI4	M13	SGI4_absent
C05 (1-Hydroxy-Pyridine-2-Thione #1)	7.75651	68.9648	61.2083	1.84562	0.149077	3.48977	-4.61655	20.1296	Welch Two Sample t-test	two.sided	0.906885	SGI4	M14	SGI4_absent
C10 (Sodium Cyanate #2)	6.75651	47.4648	40.7083	1.95742	0.140168	3.174	-3.89552	17.4085	Welch Two Sample t-test	two.sided	0.906885	SGI4	M14	SGI4_absent
E05 (Nitrofurantoin #1)	8.25651	70.7148	62.4583	1.86939	0.139127	3.77737	-4.29656	20.8096	Welch Two Sample t-test	two.sided	0.906885	SGI4	M14	SGI4_absent
F08 (Piperacillin #4)	8.50651	75.2148	66.7083	1.83505	0.149038	3.56702	-5.00407	22.0171	Welch Two Sample t-test	two.sided	0.906885	SGI4	M14	SGI4_absent
G04 (Chelerythrine #4)	7.50651	73.2148	65.7083	1.73308	0.146612	4.75663	-3.80101	18.814	Welch Two Sample t-test	two.sided	0.906885	SGI4	M14	SGI4_absent
H01 (EGTA #1)	4.50651	74.9648	70.4583	1.75188	0.144617	4.64729	-2.25987	11.2729	Welch Two Sample t-test	two.sided	0.906885	SGI4	M14	SGI4_absent
H02 (EGTA #2)	8.25651	68.9648	60.7083	1.89725	0.14174	3.45844	-4.61012	21.1231	Welch Two Sample t-test	two.sided	0.906885	SGI4	M14	SGI4_absent
C08 (Protamine Sulfate #4)	24.7943	-231.607	-256.401	1.68897	0.14593	5.57739	-11.7968	61.3853	Welch Two Sample t-test	two.sided	0.906885	SGI4	M16	SGI4_absent
H09 (Phenylarsine Oxide #1)	-3.73958	39.2604	43	-1.73198	0.14491	4.90891	-9.32093	1.84177	Welch Two Sample t-test	two.sided	0.906885	SGI4	M17	SGI4_present
B07 (Pipemidic Acid #3)	20.6979	41.888	21.1901	1.78498	0.144237	4.27211	-10.7039	52.0997	Welch Two Sample t-test	two.sided	0.906885	SGI4	M18	SGI4_absent
F07 (Piperacillin #3)	9.25651	74.7148	65.4583	1.78336	0.155806	3.65613	-5.70522	24.2182	Welch Two Sample t-test	two.sided	0.911108	SGI4	M14	SGI4_absent
A01 (1% NaCl)	-17.5677	65.3281	82.8958	-0.718884	0.50071	5.67822	-78.1951	43.0597	Welch Two Sample t-test	two.sided	0.914087	SGI4	M 9	SGI4_present
A03 (3% NaCl)	-15.0677	69.0781	84.1458	-0.577722	0.585563	5.69136	-79.7346	49.5992	Welch Two Sample t-test	two.sided	0.914087	SGI4	M 9	SGI4_present
A04 (4% NaCl)	-13.5677	72.8281	86.3958	-0.497905	0.637282	5.66515	-81.2121	54.0767	Welch Two Sample t-test	two.sided	0.914087	SGI4	M 9	SGI4_present
A07 (6% NaCl)	61.1823	-62.1719	-123.354	1.03565	0.341363	5.83558	-84.3653	206.73	Welch Two Sample t-test	two.sided	0.914087	SGI4	M 9	SGI4_absent
A08 (6.5% NaCl)	25.1823	-60.6719	-85.8542	0.460471	0.661835	5.83607	-109.551	159.916	Welch Two Sample t-test	two.sided	0.914087	SGI4	M 9	SGI4_absent
A10 (8% NaCl)	11.6823	-124.172	-135.854	1.49097	0.188113	5.8137	-7.64009	31.0047	Welch Two Sample t-test	two.sided	0.914087	SGI4	M 9	SGI4_absent
A12 (10% NaCl)	-21.0677	-176.172	-155.104	-0.456719	0.664935	5.63868	-135.716	93.5811	Welch Two Sample t-test	two.sided	0.914087	SGI4	M 9	SGI4_present
B02 (Betaine + 6% NaCl)	-19.5677	4.82812	24.3958	-1.06731	0.335429	4.91481	-66.9427	27.8073	Welch Two Sample t-test	two.sided	0.914087	SGI4	M 9	SGI4_present
B04 (Sarcosine + 6% NaCl)	-10.3177	20.5781	30.8958	-0.756246	0.491533	4.00649	-48.1735	27.538	Welch Two Sample t-test	two.sided	0.914087	SGI4	M 9	SGI4_present
B05 (Dimethyl Sulphonyl Propionate + 6% NaCl)	50.1823	-62.4219	-112.604	0.773554	0.468604	5.992	-108.606	208.971	Welch Two Sample t-test	two.sided	0.914087	SGI4	M 9	SGI4_absent
B06 (MOPS + 6% NaCl)	-24.8177	-16.4219	8.39583	-0.75152	0.48488	5.21075	-108.685	59.0491	Welch Two Sample t-test	two.sided	0.914087	SGI4	M 9	SGI4_present
B07 (Ectoine + 6% NaCl)	31.9323	2.07812	-29.8542	1.12361	0.306827	5.62557	-38.7449	102.609	Welch Two Sample t-test	two.sided	0.914087	SGI4	M 9	SGI4_absent
B08 (Choline + 6% NaCl)	33.6823	-42.4219	-76.1042	0.609037	0.565552	5.80582	-102.747	170.112	Welch Two Sample t-test	two.sided	0.914087	SGI4	M 9	SGI4_absent
B09 (Phosphorylcholine + 6% NaCl)	23.6823	-28.6719	-52.3542	0.565828	0.592297	5.91913	-79.0714	126.436	Welch Two Sample t-test	two.sided	0.914087	SGI4	M 9	SGI4_absent
B12 (L-Carnitine + 6% NaCl)	22.6823	-28.6719	-51.3542	0.772495	0.469705	5.88355	-49.5109	94.8755	Welch Two Sample t-test	two.sided	0.914087	SGI4	M 9	SGI4_absent
C01 (Potassium Chloride + 6% NaCl)	-20.8177	11.8281	32.6458	-0.753601	0.487638	4.62693	-93.5855	51.95	Welch Two Sample t-test	two.sided	0.914087	SGI4	M 9	SGI4_present
C02 (L-Proline + 6% NaCl)	-22.3177	32.8281	55.1458	-1.60318	0.160346	5.96002	-56.4363	11.8009	Welch Two Sample t-test	two.sided	0.914087	SGI4	M 9	SGI4_present
C03 (N-Acetyl-L-Glutamine + 6% NaCl)	-20.5677	31.3281	51.8958	-1.35692	0.225608	5.75503	-58.0431	16.9076	Welch Two Sample t-test	two.sided	0.914087	SGI4	M 9	SGI4_present
C05 (g-Amino-n-Butyric Acid + 6% NaCl)	-21.5677	34.5781	56.1458	-1.34188	0.23497	5.22777	-62.3484	19.213	Welch Two Sample t-test	two.sided	0.914087	SGI4	M 9	SGI4_present
C06 (Glutathione + 6% NaCl)	-13.0677	40.3281	53.3958	-1.09631	0.315702	5.89443	-42.3614	16.226	Welch Two Sample t-test	two.sided	0.914087	SGI4	M 9	SGI4_present
C07 (Glycerol + 6% NaCl)	-7.31771	28.5781	35.8958	-0.623954	0.555849	5.9392	-36.0863	21.4509	Welch Two Sample t-test	two.sided	0.914087	SGI4	M 9	SGI4_present
C08 (D-Trehalose + 6% NaCl)	-10.5677	34.8281	45.3958	-0.805068	0.451945	5.90983	-42.8062	21.6708	Welch Two Sample t-test	two.sided	0.914087	SGI4	M 9	SGI4_present
C09 (Trimethylamine-N-Oxide + 6% NaCl)	-9.31771	39.5781	48.8958	-0.511891	0.627286	5.90954	-54.0235	35.388	Welch Two Sample t-test	two.sided	0.914087	SGI4	M 9	SGI4_present
C10 (Trimethylamine + 6% NaCl)	-11.8177	23.5781	35.3958	-0.78838	0.460999	5.89368	-48.6576	25.0222	Welch Two Sample t-test	two.sided	0.914087	SGI4	M 9	SGI4_present
C11 (Octopine + 6% NaCl)	-10.5677	17.3281	27.8958	-1.04144	0.337966	5.97498	-35.4223	14.2869	Welch Two Sample t-test	two.sided	0.914087	SGI4	M 9	SGI4_present
D01 (3% Potassium Chloride)	-18.3177	60.3281	78.6458	-0.684553	0.521415	5.4985	-85.269	48.6336	Welch Two Sample t-test	two.sided	0.914087	SGI4	M 9	SGI4_present
D03 (5% Potassium Chloride)	-18.5677	51.5781	70.1458	-0.660944	0.533652	5.88495	-87.6351	50.4997	Welch Two Sample t-test	two.sided	0.914087	SGI4	M 9	SGI4_present
D04 (6% Potassium Chloride)	-14.0677	55.8281	69.8958	-0.656953	0.535647	5.98341	-66.5	38.3646	Welch Two Sample t-test	two.sided	0.914087	SGI4	M 9	SGI4_present
D05 (2% Sodium Sulfate)	-13.3177	60.8281	74.1458	-0.540955	0.608158	5.9567	-73.6642	47.0288	Welch Two Sample t-test	two.sided	0.914087	SGI4	M 9	SGI4_present
D09 (5% Ethylene Glycol)	-11.3177	68.3281	79.6458	-0.466613	0.657415	5.93423	-70.8274	48.192	Welch Two Sample t-test	two.sided	0.914087	SGI4	M 9	SGI4_present
D11 (15% Ethylene Glycol)	-12.3177	61.3281	73.6458	-0.564309	0.593361	5.89101	-65.9692	41.3338	Welch Two Sample t-test	two.sided	0.914087	SGI4	M 9	SGI4_present
D12 (20% Ethylene Glycol)	-16.8177	61.0781	77.8958	-0.59003	0.57673	5.9916	-86.5862	52.9507	Welch Two Sample t-test	two.sided	0.914087	SGI4	M 9	SGI4_present
E01 (1% Sodium Formate)	-14.8177	45.5781	60.3958	-0.505134	0.631866	5.86916	-86.9856	57.3501	Welch Two Sample t-test	two.sided	0.914087	SGI4	M 9	SGI4_present
E02 (2% Sodium Formate)	-14.8177	20.5781	35.3958	-0.525629	0.618841	5.73393	-84.5805	54.9451	Welch Two Sample t-test	two.sided	0.914087	SGI4	M 9	SGI4_present
E03 (3% Sodium Formate)	-12.8177	16.0781	28.8958	-0.465848	0.657832	5.97121	-80.2227	54.5873	Welch Two Sample t-test	two.sided	0.914087	SGI4	M 9	SGI4_present
E06 (6% Sodium Formate)	52.4323	-80.1719	-132.604	1.00997	0.351695	5.96704	-74.7685	179.633	Welch Two Sample t-test	two.sided	0.914087	SGI4	M 9	SGI4_absent
E07 (2% Urea)	-13.5677	62.8281	76.3958	-0.606425	0.566477	5.99357	-68.3274	41.1919	Welch Two Sample t-test	two.sided	0.914087	SGI4	M 9	SGI4_present
E08 (3% Urea)	-10.8177	48.8281	59.6458	-0.600573	0.570211	5.96847	-54.9488	33.3133	Welch Two Sample t-test	two.sided	0.914087	SGI4	M 9	SGI4_present
E10 (5% Urea)	-9.56771	26.5781	36.1458	-0.604918	0.569551	5.44771	-49.2407	30.1053	Welch Two Sample t-test	two.sided	0.914087	SGI4	M 9	SGI4_present
F01 (1% Sodium Lactate)	-19.8177	64.3281	84.1458	-0.711277	0.505965	5.49514	-89.5414	49.906	Welch Two Sample t-test	two.sided	0.914087	SGI4	M 9	SGI4_present
F02 (2% Sodium Lactate)	-13.0677	54.8281	67.8958	-0.54998	0.602626	5.86641	-71.5296	45.3942	Welch Two Sample t-test	two.sided	0.914087	SGI4	M 9	SGI4_present
F03 (3% Sodium Lactate)	-9.81771	43.0781	52.8958	-0.469136	0.659064	4.90996	-63.9109	44.2755	Welch Two Sample t-test	two.sided	0.914087	SGI4	M 9	SGI4_present
F04 (4% Sodium Lactate)	52.9323	-83.6719	-136.604	0.656452	0.536488	5.84895	-145.614	251.478	Welch Two Sample t-test	two.sided	0.914087	SGI4	M 9	SGI4_absent
F05 (5% Sodium Lactate)	60.1823	-77.6719	-137.854	0.721284	0.498152	5.93464	-144.529	264.893	Welch Two Sample t-test	two.sided	0.914087	SGI4	M 9	SGI4_absent
F06 (6% Sodium Lactate)	62.4323	-67.4219	-129.854	0.782892	0.463509	5.9899	-132.778	257.643	Welch Two Sample t-test	two.sided	0.914087	SGI4	M 9	SGI4_absent
F07 (7% Sodium Lactate)	52.1823	-80.9219	-133.104	0.626145	0.55473	5.88009	-152.753	257.118	Welch Two Sample t-test	two.sided	0.914087	SGI4	M 9	SGI4_absent
F08 (8% Sodium Lactate)	61.9323	-73.9219	-135.854	0.807891	0.450009	5.99573	-125.678	249.543	Welch Two Sample t-test	two.sided	0.914087	SGI4	M 9	SGI4_absent
F09 (9% Sodium Lactate)	36.4323	-80.1719	-116.604	0.48131	0.648421	5.63221	-151.756	224.621	Welch Two Sample t-test	two.sided	0.914087	SGI4	M 9	SGI4_absent
F10 (10% Sodium Lactate)	49.9323	-75.1719	-125.104	0.793299	0.457888	5.98561	-104.172	204.037	Welch Two Sample t-test	two.sided	0.914087	SGI4	M 9	SGI4_absent
F11 (11% Sodium Lactate)	54.6823	-79.4219	-134.104	0.874948	0.415315	5.98764	-98.3207	207.685	Welch Two Sample t-test	two.sided	0.914087	SGI4	M 9	SGI4_absent
F12 (12% Sodium Lactate)	55.1823	-77.1719	-132.354	0.770237	0.470406	5.99648	-120.148	230.512	Welch Two Sample t-test	two.sided	0.914087	SGI4	M 9	SGI4_absent
G01 (20mM Sodium Phosphate + pH 7)	-14.3177	58.3281	72.6458	-0.505443	0.632685	5.54953	-85.0184	56.383	Welch Two Sample t-test	two.sided	0.914087	SGI4	M 9	SGI4_present
G02 (50mM Sodium Phosphate + pH 7)	-14.3177	56.3281	70.6458	-0.508767	0.630619	5.51421	-84.6762	56.0408	Welch Two Sample t-test	two.sided	0.914087	SGI4	M 9	SGI4_present
G04 (200mM Sodium Phosphate + pH 7)	-14.0677	55.8281	69.8958	-0.538091	0.610448	5.82241	-78.515	50.3796	Welch Two Sample t-test	two.sided	0.914087	SGI4	M 9	SGI4_present
G06 (50mM Sodium Benzoate + pH 5.2)	46.9323	-91.4219	-138.354	0.770547	0.472504	5.54722	-105.103	198.967	Welch Two Sample t-test	two.sided	0.914087	SGI4	M 9	SGI4_absent
G07 (100mM Sodium Benzoate + pH 5.2)	-26.0677	-215.172	-189.104	-1.10709	0.314042	5.53401	-84.8799	32.7445	Welch Two Sample t-test	two.sided	0.914087	SGI4	M 9	SGI4_present
G09 (10mM Ammonium Sulfate + pH 8)	-11.8177	64.5781	76.3958	-0.482948	0.646503	5.909	-71.9177	48.2823	Welch Two Sample t-test	two.sided	0.914087	SGI4	M 9	SGI4_present
G10 (20mM Ammonium Sulfate + pH 8)	-17.5677	52.5781	70.1458	-0.646096	0.544931	5.34586	-86.1248	50.9894	Welch Two Sample t-test	two.sided	0.914087	SGI4	M 9	SGI4_present
G11 (50mM Ammonium Sulfate + pH 8)	-14.3177	33.8281	48.1458	-0.513445	0.627382	5.56316	-83.8714	55.236	Welch Two Sample t-test	two.sided	0.914087	SGI4	M 9	SGI4_present
G12 (100mM Ammonium Sulfate + pH 8)	-18.5677	47.8281	66.3958	-0.678475	0.523243	5.88406	-85.8531	48.7177	Welch Two Sample t-test	two.sided	0.914087	SGI4	M 9	SGI4_present
H02 (20mM Sodium Nitrate)	-12.3177	80.8281	93.1458	-0.464623	0.659075	5.81946	-77.6792	53.0438	Welch Two Sample t-test	two.sided	0.914087	SGI4	M 9	SGI4_present
H03 (40mM Sodium Nitrate)	-15.8177	64.3281	80.1458	-0.630058	0.553539	5.58523	-78.3708	46.7354	Welch Two Sample t-test	two.sided	0.914087	SGI4	M 9	SGI4_present
H05 (80mM Sodium Nitrate)	-16.0677	-73.4219	-57.3542	-0.641016	0.546519	5.67233	-78.2712	46.1358	Welch Two Sample t-test	two.sided	0.914087	SGI4	M 9	SGI4_present
H06 (100mM Sodium Nitrate)	-15.5677	-77.6719	-62.1042	-0.592315	0.576176	5.74899	-80.5663	49.4309	Welch Two Sample t-test	two.sided	0.914087	SGI4	M 9	SGI4_present
H07 (10mM Sodium Nitrite)	-13.3177	70.5781	83.8958	-0.481728	0.647493	5.8487	-81.3908	54.7553	Welch Two Sample t-test	two.sided	0.914087	SGI4	M 9	SGI4_present
H09 (40mM Sodium Nitrite)	-14.5677	64.8281	79.3958	-0.485377	0.645538	5.68679	-88.9991	59.8637	Welch Two Sample t-test	two.sided	0.914087	SGI4	M 9	SGI4_present
H10 (60mM Sodium Nitrite)	-14.3177	69.8281	84.1458	-0.568629	0.591373	5.67653	-76.7904	48.155	Welch Two Sample t-test	two.sided	0.914087	SGI4	M 9	SGI4_present
A02 (pH 4)	-11.6745	-242.721	-231.047	-1.63686	0.18801	3.45908	-32.7599	9.41099	Welch Two Sample t-test	two.sided	0.914087	SGI4	M10	SGI4_present
A03 (pH 4.5)	-79.6745	-97.4714	-17.7969	-0.754446	0.479406	5.94125	-338.705	179.356	Welch Two Sample t-test	two.sided	0.914087	SGI4	M10	SGI4_present
A04 (pH 5)	-11.9245	38.7786	50.7031	-1.63411	0.186412	3.55452	-33.2266	9.37762	Welch Two Sample t-test	two.sided	0.914087	SGI4	M10	SGI4_present
A05 (pH 5.5)	-10.9245	39.7786	50.7031	-1.49336	0.21757	3.58635	-32.1934	10.3444	Welch Two Sample t-test	two.sided	0.914087	SGI4	M10	SGI4_present
A06 (pH 6)	-10.4245	41.2786	51.7031	-1.35889	0.241501	4.27238	-31.1985	10.3495	Welch Two Sample t-test	two.sided	0.914087	SGI4	M10	SGI4_present
A07 (pH 7)	-9.42448	49.2786	58.7031	-1.34602	0.256644	3.60777	-29.727	10.8781	Welch Two Sample t-test	two.sided	0.914087	SGI4	M10	SGI4_present
A09 (pH 8.5)	-9.17448	55.5286	64.7031	-1.25166	0.276116	4.18325	-29.1785	10.8296	Welch Two Sample t-test	two.sided	0.914087	SGI4	M10	SGI4_present
A10 (pH 9)	-10.1745	61.2786	71.4531	-1.33604	0.255907	3.80115	-31.7616	11.4127	Welch Two Sample t-test	two.sided	0.914087	SGI4	M10	SGI4_present
A12 (pH 10)	-12.4245	54.2786	66.7031	-1.63489	0.191396	3.33532	-35.2907	10.4418	Welch Two Sample t-test	two.sided	0.914087	SGI4	M10	SGI4_present
B01 (pH 4.5)	47.5755	-108.471	-156.047	0.948526	0.385167	5.15629	-80.1914	175.342	Welch Two Sample t-test	two.sided	0.914087	SGI4	M10	SGI4_absent
B02 (L-Alanine + pH 4.5)	108.076	26.2786	-81.7969	1.70341	0.186246	3.02633	-92.8493	309	Welch Two Sample t-test	two.sided	0.914087	SGI4	M10	SGI4_absent
B03 (L-Arginine + pH 4.5)	36.8255	19.5286	-17.2969	0.858622	0.45345	3.01203	-99.3588	173.01	Welch Two Sample t-test	two.sided	0.914087	SGI4	M10	SGI4_absent
B06 (L-Glutamic Acid + pH 4.5)	-4.17448	-202.471	-198.297	-0.533514	0.613967	5.65934	-23.6032	15.2543	Welch Two Sample t-test	two.sided	0.914087	SGI4	M10	SGI4_present
B08 (Glycine + pH 4.5)	-7.67448	46.5286	54.2031	-0.622311	0.569089	3.80401	-42.6213	27.2723	Welch Two Sample t-test	two.sided	0.914087	SGI4	M10	SGI4_present
B09 (L-Histidine + pH 4.5)	41.8255	4.77865	-37.0469	0.949213	0.397361	3.91399	-81.5816	165.233	Welch Two Sample t-test	two.sided	0.914087	SGI4	M10	SGI4_absent
B11 (L-Leucine + pH 4.5)	-5.17448	-243.471	-238.297	-0.604576	0.575048	4.43379	-28.0483	17.6993	Welch Two Sample t-test	two.sided	0.914087	SGI4	M10	SGI4_present
B12 (L-Lysine + pH 4.5)	-9.42448	29.5286	38.9531	-1.1162	0.33931	3.2828	-35.0317	16.1827	Welch Two Sample t-test	two.sided	0.914087	SGI4	M10	SGI4_present
C01 (L-Methionine + pH 4.5)	30.0755	-5.72135	-35.7969	0.491021	0.650534	3.7816	-143.929	204.08	Welch Two Sample t-test	two.sided	0.914087	SGI4	M10	SGI4_absent
C03 (L-Proline + pH 4.5)	-13.4245	20.2786	33.7031	-0.940766	0.383514	5.93595	-48.4328	21.5838	Welch Two Sample t-test	two.sided	0.914087	SGI4	M10	SGI4_present
C04 (L-Serine + pH 4.5)	-7.92448	29.2786	37.2031	-0.954823	0.385111	4.81455	-29.5084	13.6594	Welch Two Sample t-test	two.sided	0.914087	SGI4	M10	SGI4_present
C05 (L-Threonine + pH 4.5)	-15.4245	25.7786	41.2031	-1.3133	0.237444	5.95076	-44.2207	13.3717	Welch Two Sample t-test	two.sided	0.914087	SGI4	M10	SGI4_present
C07 (L-Citrulline + pH 4.5)	-9.42448	33.7786	43.2031	-0.779639	0.470501	5.05668	-40.3939	21.5449	Welch Two Sample t-test	two.sided	0.914087	SGI4	M10	SGI4_present
C09 (L-Hydroxyproline + pH 4.5)	-10.4245	40.0286	50.4531	-1.66657	0.175503	3.75801	-28.2413	7.39237	Welch Two Sample t-test	two.sided	0.914087	SGI4	M10	SGI4_present
C10 (L-Ornithine + pH 4.5)	-4.67448	12.2786	16.9531	-0.532511	0.627462	3.37522	-30.9333	21.5843	Welch Two Sample t-test	two.sided	0.914087	SGI4	M10	SGI4_present
C11 (L-Homoarginine + pH 4.5)	21.8255	19.2786	-2.54687	0.753278	0.503952	3.12791	-68.2859	111.937	Welch Two Sample t-test	two.sided	0.914087	SGI4	M10	SGI4_absent
C12 (L-Homoserine + pH 4.5)	65.3255	0.0286458	-65.2969	1.19154	0.313594	3.22929	-102.347	232.998	Welch Two Sample t-test	two.sided	0.914087	SGI4	M10	SGI4_absent
D01 (Anthranilic Acid + pH 4.5)	-33.1745	-182.221	-149.047	-0.837541	0.45034	3.9176	-144.066	77.7171	Welch Two Sample t-test	two.sided	0.914087	SGI4	M10	SGI4_present
D04 (D,L-a-Amino-Butyric Acid + pH 4.5)	-11.9245	36.2786	48.2031	-1.22579	0.281206	4.44665	-37.8967	14.0477	Welch Two Sample t-test	two.sided	0.914087	SGI4	M10	SGI4_present
D05 (p-Amino-Benzoic Acid + pH 4.5)	-20.4245	-228.721	-208.297	-1.70809	0.178346	3.27804	-56.7161	15.8671	Welch Two Sample t-test	two.sided	0.914087	SGI4	M10	SGI4_present
D08 (5-Hydroxy-L-Lysine + pH 4.5)	-5.67448	48.0286	53.7031	-0.743452	0.493964	4.52568	-25.9297	14.5807	Welch Two Sample t-test	two.sided	0.914087	SGI4	M10	SGI4_present
D09 (5-Hydroxy-L-Tryptophan + pH 4.5)	-4.92448	-204.971	-200.047	-0.556496	0.598048	5.98486	-26.5907	16.7417	Welch Two Sample t-test	two.sided	0.914087	SGI4	M10	SGI4_present
D10 (D,L-Diamino-Pimelic Acid + pH 4.5)	-8.92448	34.5286	43.4531	-0.975497	0.390312	3.5937	-35.4989	17.6499	Welch Two Sample t-test	two.sided	0.914087	SGI4	M10	SGI4_present
D11 (Trimethylamine-N-Oxide + pH 4.5)	-26.1745	-168.471	-142.297	-0.995287	0.38422	3.44773	-104.043	51.6939	Welch Two Sample t-test	two.sided	0.914087	SGI4	M10	SGI4_present
E01 (pH 9.5)	64.5755	50.2786	-14.2969	0.92639	0.422481	3.00444	-157.077	286.228	Welch Two Sample t-test	two.sided	0.914087	SGI4	M10	SGI4_absent
E02 (L-Alanine + pH 9.5)	-8.92448	37.2786	46.2031	-1.49238	0.213189	3.81721	-25.846	7.99702	Welch Two Sample t-test	two.sided	0.914087	SGI4	M10	SGI4_present
E03 (L-Arginine + pH 9.5)	-6.42448	49.7786	56.2031	-0.86768	0.440382	3.54209	-28.0736	15.2246	Welch Two Sample t-test	two.sided	0.914087	SGI4	M10	SGI4_present
E04 (L-Asparagine + pH 9.5)	-6.92448	33.0286	39.9531	-1.14644	0.320037	3.71572	-24.2125	10.3636	Welch Two Sample t-test	two.sided	0.914087	SGI4	M10	SGI4_present
E05 (L-Aspartic Acid + pH 9.5)	-8.92448	36.5286	45.4531	-1.35454	0.249228	3.87096	-27.4604	9.61139	Welch Two Sample t-test	two.sided	0.914087	SGI4	M10	SGI4_present
E06 (L-Glutamic Acid + pH 9.5)	-9.17448	45.0286	54.2031	-1.286	0.268313	3.9706	-29.0399	10.691	Welch Two Sample t-test	two.sided	0.914087	SGI4	M10	SGI4_present
E07 (L-Glutamine + pH 9.5)	-7.92448	48.2786	56.2031	-1.02526	0.374172	3.31366	-31.2563	15.4073	Welch Two Sample t-test	two.sided	0.914087	SGI4	M10	SGI4_present
E08 (Glycine + pH 9.5)	-4.92448	30.2786	35.2031	-0.563673	0.601032	4.30841	-28.511	18.662	Welch Two Sample t-test	two.sided	0.914087	SGI4	M10	SGI4_present
E09 (L-Histidine + pH 9.5)	-6.92448	37.7786	44.7031	-1.36381	0.253113	3.52932	-21.7946	7.94565	Welch Two Sample t-test	two.sided	0.914087	SGI4	M10	SGI4_present
E10 (L-Isoleucine + pH 9.5)	-6.42448	31.2786	37.7031	-0.755729	0.500276	3.28945	-32.1804	19.3315	Welch Two Sample t-test	two.sided	0.914087	SGI4	M10	SGI4_present
E12 (L-Lysine + pH 9.5)	66.5755	49.5286	-17.0469	0.981945	0.398354	3.00832	-148.856	282.007	Welch Two Sample t-test	two.sided	0.914087	SGI4	M10	SGI4_absent
F01 (L-Methionine + pH 9.5)	44.8255	44.5286	-0.296875	0.899976	0.434201	3.01302	-113.297	202.948	Welch Two Sample t-test	two.sided	0.914087	SGI4	M10	SGI4_absent
F02 (L-Phenylalanine + pH 9.5)	65.3255	30.5286	-34.7969	1.03346	0.377216	3.00801	-135.537	266.188	Welch Two Sample t-test	two.sided	0.914087	SGI4	M10	SGI4_absent
F03 (L-Proline + pH 9.5)	-9.17448	51.2786	60.4531	-1.44387	0.223603	3.92328	-26.9531	8.60416	Welch Two Sample t-test	two.sided	0.914087	SGI4	M10	SGI4_present
F04 (L-Serine + pH 9.5)	-6.17448	36.2786	42.4531	-0.824568	0.461364	3.55232	-28.0401	15.6912	Welch Two Sample t-test	two.sided	0.914087	SGI4	M10	SGI4_present
F05 (L-Threonine + pH 9.5)	-12.4245	39.5286	51.9531	-1.65451	0.169083	4.25474	-32.7909	7.94195	Welch Two Sample t-test	two.sided	0.914087	SGI4	M10	SGI4_present
F06 (L-Tryptophan + pH 9.5)	92.5755	-14.2214	-106.797	1.23812	0.280823	4.16898	-111.745	296.897	Welch Two Sample t-test	two.sided	0.914087	SGI4	M10	SGI4_absent
F07 (L-Tyrosine + pH 9.5)	21.5755	-57.2214	-78.7969	1.29439	0.259197	4.40683	-23.0664	66.2174	Welch Two Sample t-test	two.sided	0.914087	SGI4	M10	SGI4_absent
F08 (L-Valine + pH 9.5)	-5.92448	39.0286	44.9531	-0.695542	0.513489	5.82578	-26.9188	15.0698	Welch Two Sample t-test	two.sided	0.914087	SGI4	M10	SGI4_present
F10 (L-Ornithine + pH 9.5)	-10.9245	41.0286	51.9531	-1.33708	0.24661	4.36653	-32.8776	11.0287	Welch Two Sample t-test	two.sided	0.914087	SGI4	M10	SGI4_present
F11 (L-Homoarginine + pH 9.5)	-6.67448	42.0286	48.7031	-0.880445	0.436244	3.41186	-29.2333	15.8843	Welch Two Sample t-test	two.sided	0.914087	SGI4	M10	SGI4_present
G01 (Anthranilic Acid + pH 9.5)	48.5755	44.5286	-4.04687	0.839023	0.460242	3.15706	-130.595	227.746	Welch Two Sample t-test	two.sided	0.914087	SGI4	M10	SGI4_absent
G02 (L-Norleucine + pH 9.5)	73.5755	35.7786	-37.7969	1.19837	0.316424	3.01497	-121.267	268.418	Welch Two Sample t-test	two.sided	0.914087	SGI4	M10	SGI4_absent
G03 (L-Norvaline + pH 9.5)	-11.4245	47.2786	58.7031	-1.36808	0.249186	3.66321	-35.4752	12.6262	Welch Two Sample t-test	two.sided	0.914087	SGI4	M10	SGI4_present
G04 (Agmatine + pH 9.5)	-8.92448	45.2786	54.2031	-1.03078	0.356987	4.30891	-32.2982	14.4492	Welch Two Sample t-test	two.sided	0.914087	SGI4	M10	SGI4_present
G05 (Cadaverine + pH 9.5)	-13.9245	33.5286	47.4531	-1.03876	0.33913	5.97265	-46.7616	18.9127	Welch Two Sample t-test	two.sided	0.914087	SGI4	M10	SGI4_present
G06 (Putrescine + pH 9.5)	-8.92448	54.2786	63.2031	-1.16399	0.292661	5.47125	-28.1337	10.2847	Welch Two Sample t-test	two.sided	0.914087	SGI4	M10	SGI4_present
G07 (Histamine + pH 9.5)	8.07552	39.2786	31.2031	0.570936	0.605344	3.23216	-35.1632	51.3142	Welch Two Sample t-test	two.sided	0.914087	SGI4	M10	SGI4_absent
G08 (b-Phenylethylamine + pH 9.5)	-74.4245	-144.471	-70.0469	-0.948341	0.379729	5.97294	-266.666	117.817	Welch Two Sample t-test	two.sided	0.914087	SGI4	M10	SGI4_present
G09 (Tyramine + pH 9.5)	10.5755	-173.221	-183.797	0.538084	0.611014	5.65714	-38.2316	59.3826	Welch Two Sample t-test	two.sided	0.914087	SGI4	M10	SGI4_absent
G10 (Creatine + pH 9.5)	-8.92448	54.2786	63.2031	-1.115	0.32	4.57219	-30.0922	12.2433	Welch Two Sample t-test	two.sided	0.914087	SGI4	M10	SGI4_present
G11 (Trimethylamine-N-Oxide + pH 9.5)	-10.4245	48.5286	58.9531	-1.32349	0.250339	4.39418	-31.5409	10.6919	Welch Two Sample t-test	two.sided	0.914087	SGI4	M10	SGI4_present
G12 (Urea + pH 9.5)	-8.67448	62.2786	70.9531	-1.21344	0.304307	3.31384	-30.2531	12.9041	Welch Two Sample t-test	two.sided	0.914087	SGI4	M10	SGI4_present
H01 (5-Bromo-4-chloro-3-indolyl Caprylate)	6.32552	47.7786	41.4531	0.508691	0.643241	3.27898	-31.4097	44.0607	Welch Two Sample t-test	two.sided	0.914087	SGI4	M10	SGI4_absent
H02 (5-Bromo-4-chloro-3-indolyl a-D-Glucoside)	-11.4245	40.5286	51.9531	-1.67706	0.174988	3.68109	-31.0023	8.15331	Welch Two Sample t-test	two.sided	0.914087	SGI4	M10	SGI4_present
H03 (5-Bromo-4-chloro-3-indolyl b-D-Glucoside)	-10.4245	52.2786	62.7031	-1.38693	0.249291	3.40615	-32.8091	11.9601	Welch Two Sample t-test	two.sided	0.914087	SGI4	M10	SGI4_present
H04 (5-Bromo-4-chloro-3-indolyl a-D-Galactoside)	-11.9245	58.2786	70.2031	-1.51803	0.197253	4.39875	-32.9762	9.1272	Welch Two Sample t-test	two.sided	0.914087	SGI4	M10	SGI4_present
H05 (5-Bromo-4-chloro-3-indolyl b-D-Galactoside)	-9.67448	54.2786	63.9531	-1.22848	0.284859	4.11489	-31.3008	11.9518	Welch Two Sample t-test	two.sided	0.914087	SGI4	M10	SGI4_present
H06 (5-Bromo-4-chloro-3-indolyl a-D-Glucuronide)	-10.6745	56.7786	67.4531	-1.45221	0.231877	3.40655	-32.5643	11.2153	Welch Two Sample t-test	two.sided	0.914087	SGI4	M10	SGI4_present
H07 (5-Bromo-4-chloro-3-indolyl b-D-Glucuronide)	-7.42448	55.5286	62.9531	-0.986286	0.381461	3.87789	-28.5869	13.7379	Welch Two Sample t-test	two.sided	0.914087	SGI4	M10	SGI4_present
H08 (5-Bromo-4-chloro-3-indolyl b-D-Glucosaminide)	-11.4245	49.7786	61.2031	-1.37204	0.241972	3.99963	-34.5437	11.6948	Welch Two Sample t-test	two.sided	0.914087	SGI4	M10	SGI4_present
H09 (5-Bromo-4-chloro-3-indolyl b-D-Galactosaminide)	-10.9245	46.0286	56.9531	-1.38301	0.241973	3.82122	-33.2664	11.4174	Welch Two Sample t-test	two.sided	0.914087	SGI4	M10	SGI4_present
H10 (5-Bromo-4-chloro-3-indolyl a-D-Mannoside)	-5.92448	43.7786	49.7031	-0.716588	0.51703	3.62823	-29.8371	17.9882	Welch Two Sample t-test	two.sided	0.914087	SGI4	M10	SGI4_present
H11 (5-Bromo-4-chloro-3-indolyl Phosphate)	-10.4245	47.7786	58.2031	-1.43536	0.209837	5.07428	-29.0118	8.16282	Welch Two Sample t-test	two.sided	0.914087	SGI4	M10	SGI4_present
H12 (5-Bromo-4-chloro-3-indolyl Sulfate)	-9.17448	54.5286	63.7031	-1.18555	0.308334	3.58801	-31.6691	13.3202	Welch Two Sample t-test	two.sided	0.914087	SGI4	M10	SGI4_present
A01 (Amikacin #1)	2.04167	37.0938	35.0521	0.521452	0.627287	4.38578	-8.46215	12.5455	Welch Two Sample t-test	two.sided	0.914087	SGI4	M11	SGI4_absent
A04 (Amikacin #4)	1.29167	43.3438	42.0521	0.622114	0.556933	5.95156	-3.79879	6.38212	Welch Two Sample t-test	two.sided	0.914087	SGI4	M11	SGI4_absent
A06 (Chlortetracycline #2)	-2.95833	35.3438	38.3021	-0.682786	0.538415	3.39805	-15.8768	9.96016	Welch Two Sample t-test	two.sided	0.914087	SGI4	M11	SGI4_present
A07 (Chlortetracycline #3)	-10.9583	16.5938	27.5521	-0.805495	0.451644	5.92433	-44.3506	22.4339	Welch Two Sample t-test	two.sided	0.914087	SGI4	M11	SGI4_present
A08 (Chlortetracycline #4)	-22.7083	-1.15625	21.5521	-0.954584	0.38901	4.42167	-86.345	40.9283	Welch Two Sample t-test	two.sided	0.914087	SGI4	M11	SGI4_present
A10 (Lincomycin #2)	-2.95833	28.0938	31.0521	-0.799671	0.476907	3.33789	-14.0853	8.1686	Welch Two Sample t-test	two.sided	0.914087	SGI4	M11	SGI4_present
B01 (Amoxicillin #1)	2.04167	32.5938	30.5521	0.553503	0.606213	4.5123	-7.75695	11.8403	Welch Two Sample t-test	two.sided	0.914087	SGI4	M11	SGI4_absent
B02 (Amoxicillin #2)	-15.7083	9.59375	25.3021	-0.957745	0.407581	3.06037	-67.3272	35.9105	Welch Two Sample t-test	two.sided	0.914087	SGI4	M11	SGI4_present
B03 (Amoxicillin #3)	-75.2083	-41.4062	33.8021	-1.07974	0.359209	3.00497	-296.672	146.255	Welch Two Sample t-test	two.sided	0.914087	SGI4	M11	SGI4_present
B04 (Amoxicillin #4)	-150.708	-112.656	38.0521	-1.76715	0.17535	3.00062	-422.086	120.669	Welch Two Sample t-test	two.sided	0.914087	SGI4	M11	SGI4_present
B05 (Cloxacillin #1)	1.79167	36.8438	35.0521	0.684262	0.521658	5.48351	-4.76447	8.34781	Welch Two Sample t-test	two.sided	0.914087	SGI4	M11	SGI4_absent
B06 (Cloxacillin #2)	2.29167	38.8438	36.5521	0.764624	0.480694	4.7554	-5.5334	10.1167	Welch Two Sample t-test	two.sided	0.914087	SGI4	M11	SGI4_absent
B08 (Cloxacillin #4)	-71.2083	-265.656	-194.448	-0.955274	0.40928	3.02998	-307.113	164.696	Welch Two Sample t-test	two.sided	0.914087	SGI4	M11	SGI4_present
B11 (Lomefloxacin #3)	3.79167	24.8438	21.0521	0.826009	0.460626	3.55369	-9.60994	17.1933	Welch Two Sample t-test	two.sided	0.914087	SGI4	M11	SGI4_absent
B12 (Lomefloxacin #4)	76.7917	-110.406	-187.198	0.694753	0.513823	5.85432	-195.308	348.891	Welch Two Sample t-test	two.sided	0.914087	SGI4	M11	SGI4_absent
C01 (Bleomycin #1)	2.04167	34.8438	32.8021	0.473634	0.652525	5.9918	-8.50961	12.5929	Welch Two Sample t-test	two.sided	0.914087	SGI4	M11	SGI4_absent
C02 (Bleomycin #2)	-2.45833	25.3438	27.8021	-0.604024	0.571309	5.1793	-12.8124	7.89574	Welch Two Sample t-test	two.sided	0.914087	SGI4	M11	SGI4_present
C03 (Bleomycin #3)	1.54167	30.3438	28.8021	0.564965	0.593494	5.73387	-5.21127	8.2946	Welch Two Sample t-test	two.sided	0.914087	SGI4	M11	SGI4_absent
C04 (Bleomycin #4)	2.79167	30.0938	27.3021	1.14084	0.299539	5.70666	-3.27139	8.85472	Welch Two Sample t-test	two.sided	0.914087	SGI4	M11	SGI4_absent
C06 (Colistin #2)	4.54167	34.0938	29.5521	1.15249	0.296588	5.51858	-5.30865	14.392	Welch Two Sample t-test	two.sided	0.914087	SGI4	M11	SGI4_absent
C10 (Minocycline #2)	3.04167	17.0938	14.0521	0.771805	0.47348	5.2571	-6.94173	13.0251	Welch Two Sample t-test	two.sided	0.914087	SGI4	M11	SGI4_absent
C11 (Minocycline #3)	-8.45833	1.59375	10.0521	-0.58694	0.581852	5.18916	-45.1002	28.1835	Welch Two Sample t-test	two.sided	0.914087	SGI4	M11	SGI4_present
C12 (Minocycline #4)	-57.7083	-102.156	-44.4479	-0.593184	0.574873	5.9566	-296.179	180.762	Welch Two Sample t-test	two.sided	0.914087	SGI4	M11	SGI4_present
D02 (Capreomycin #2)	2.79167	26.0938	23.3021	0.681441	0.525821	5.00819	-7.73409	13.3174	Welch Two Sample t-test	two.sided	0.914087	SGI4	M11	SGI4_absent
D03 (Capreomycin #3)	3.29167	28.8438	25.5521	0.737062	0.496975	4.59347	-8.5008	15.0841	Welch Two Sample t-test	two.sided	0.914087	SGI4	M11	SGI4_absent
D04 (Capreomycin #4)	7.29167	30.0938	22.8021	1.36694	0.234485	4.61306	-6.7739	21.3572	Welch Two Sample t-test	two.sided	0.914087	SGI4	M11	SGI4_absent
D06 (Demeclocycline #2)	3.79167	33.0938	29.3021	0.804019	0.475057	3.31442	-10.4423	18.0256	Welch Two Sample t-test	two.sided	0.914087	SGI4	M11	SGI4_absent
D08 (Demeclocycline #4)	-61.7083	-91.9062	-30.1979	-0.735513	0.491408	5.65172	-270.106	146.689	Welch Two Sample t-test	two.sided	0.914087	SGI4	M11	SGI4_present
D10 (Nafcillin #2)	2.54167	21.8438	19.3021	0.862408	0.44251	3.57117	-6.04347	11.1268	Welch Two Sample t-test	two.sided	0.914087	SGI4	M11	SGI4_absent
D11 (Nafcillin #3)	4.54167	22.8438	18.3021	1.00809	0.37804	3.49373	-8.71513	17.7985	Welch Two Sample t-test	two.sided	0.914087	SGI4	M11	SGI4_absent
E01 (Cefazolin #1)	4.04167	35.3438	31.3021	1.06994	0.329318	5.50226	-5.40795	13.4913	Welch Two Sample t-test	two.sided	0.914087	SGI4	M11	SGI4_absent
E02 (Cefazolin #2)	3.54167	22.3438	18.8021	1.19128	0.282754	5.45818	-3.91164	10.995	Welch Two Sample t-test	two.sided	0.914087	SGI4	M11	SGI4_absent
E03 (Cefazolin #3)	2.29167	24.5938	22.3021	0.476659	0.652622	5.29735	-9.86133	14.4447	Welch Two Sample t-test	two.sided	0.914087	SGI4	M11	SGI4_absent
E04 (Cefazolin #4)	-133.458	-183.156	-49.6979	-1.35203	0.225114	5.99877	-375.005	108.088	Welch Two Sample t-test	two.sided	0.914087	SGI4	M11	SGI4_present
E08 (Enoxacin #4)	55.0417	-118.906	-173.948	0.509047	0.630074	5.62114	-213.919	324.002	Welch Two Sample t-test	two.sided	0.914087	SGI4	M11	SGI4_absent
E10 (Nalidixic Acid #2)	6.04167	13.3438	7.30208	1.44309	0.207062	5.13883	-4.63354	16.7169	Welch Two Sample t-test	two.sided	0.914087	SGI4	M11	SGI4_absent
E11 (Nalidixic Acid #3)	6.79167	8.84375	2.05208	0.606065	0.570834	5.01904	-21.9819	35.5652	Welch Two Sample t-test	two.sided	0.914087	SGI4	M11	SGI4_absent
E12 (Nalidixic Acid #4)	81.7917	-105.406	-187.198	0.760663	0.475963	5.93887	-181.975	345.558	Welch Two Sample t-test	two.sided	0.914087	SGI4	M11	SGI4_absent
F01 (Chloramphenicol #1)	4.29167	29.8438	25.5521	1.44769	0.212803	4.55815	-3.55646	12.1398	Welch Two Sample t-test	two.sided	0.914087	SGI4	M11	SGI4_absent
F02 (Chloramphenicol #2)	3.04167	4.84375	1.80208	0.801181	0.455382	5.65106	-6.38882	12.4722	Welch Two Sample t-test	two.sided	0.914087	SGI4	M11	SGI4_absent
F05 (Erythromycin #1)	1.79167	27.8438	26.0521	0.483114	0.64964	4.94601	-7.77292	11.3563	Welch Two Sample t-test	two.sided	0.914087	SGI4	M11	SGI4_absent
F06 (Erythromycin #2)	3.29167	28.3438	25.0521	1.08127	0.332942	4.60281	-4.74136	11.3247	Welch Two Sample t-test	two.sided	0.914087	SGI4	M11	SGI4_absent
F07 (Erythromycin #3)	2.79167	24.3438	21.5521	0.597096	0.57228	5.9974	-8.64985	14.2332	Welch Two Sample t-test	two.sided	0.914087	SGI4	M11	SGI4_absent
F08 (Erythromycin #4)	7.29167	3.34375	-3.94792	0.464497	0.65966	5.64606	-31.7113	46.2946	Welch Two Sample t-test	two.sided	0.914087	SGI4	M11	SGI4_absent
F09 (Neomycin #1)	5.79167	15.8438	10.0521	1.46194	0.20925	4.54495	-4.70648	16.2898	Welch Two Sample t-test	two.sided	0.914087	SGI4	M11	SGI4_absent
F11 (Neomycin #3)	6.04167	-0.65625	-6.69792	1.45437	0.236384	3.19906	-6.7253	18.8086	Welch Two Sample t-test	two.sided	0.914087	SGI4	M11	SGI4_absent
F12 (Neomycin #4)	-2.70833	22.0938	24.8021	-0.538941	0.615375	4.52282	-16.0471	10.6305	Welch Two Sample t-test	two.sided	0.914087	SGI4	M11	SGI4_present
G03 (Ceftriaxone #3)	5.29167	28.0938	22.8021	1.0717	0.332318	5.05652	-7.35838	17.9417	Welch Two Sample t-test	two.sided	0.914087	SGI4	M11	SGI4_absent
G04 (Ceftriaxone #4)	49.2917	8.34375	-40.9479	0.896184	0.433612	3.13422	-121.583	220.166	Welch Two Sample t-test	two.sided	0.914087	SGI4	M11	SGI4_absent
G05 (Gentamicin #1)	10.0417	36.0938	26.0521	1.29726	0.277264	3.32311	-13.2916	33.3749	Welch Two Sample t-test	two.sided	0.914087	SGI4	M11	SGI4_absent
G06 (Gentamicin #2)	5.29167	28.0938	22.8021	1.46901	0.198077	5.34652	-3.79042	14.3738	Welch Two Sample t-test	two.sided	0.914087	SGI4	M11	SGI4_absent
G08 (Gentamicin #4)	8.29167	26.3438	18.0521	1.57996	0.20219	3.37411	-7.40961	23.9929	Welch Two Sample t-test	two.sided	0.914087	SGI4	M11	SGI4_absent
G10 (Potassium Tellurite #2)	3.04167	15.5938	12.5521	0.749792	0.499727	3.57166	-8.77473	14.8581	Welch Two Sample t-test	two.sided	0.914087	SGI4	M11	SGI4_absent
G11 (Potassium Tellurite #3)	7.54167	8.34375	0.802083	0.974513	0.368103	5.89084	-11.4801	26.5635	Welch Two Sample t-test	two.sided	0.914087	SGI4	M11	SGI4_absent
G12 (Potassium Tellurite #4)	-42.4583	-54.4062	-11.9479	-1.3459	0.258126	3.5366	-134.763	49.8461	Welch Two Sample t-test	two.sided	0.914087	SGI4	M11	SGI4_present
H01 (Cephalothin #1)	2.79167	41.5938	38.8021	0.63879	0.552088	4.81693	-8.57205	14.1554	Welch Two Sample t-test	two.sided	0.914087	SGI4	M11	SGI4_absent
H03 (Cephalothin #3)	-6.70833	20.8438	27.5521	-0.509071	0.637087	4.06599	-43.0622	29.6456	Welch Two Sample t-test	two.sided	0.914087	SGI4	M11	SGI4_present
H04 (Cephalothin #4)	78.7917	-114.906	-193.698	0.740798	0.486994	5.95363	-181.955	339.539	Welch Two Sample t-test	two.sided	0.914087	SGI4	M11	SGI4_absent
H06 (Kanamycin #2)	3.54167	36.3438	32.8021	1.35261	0.225222	5.9623	-2.87514	9.95847	Welch Two Sample t-test	two.sided	0.914087	SGI4	M11	SGI4_absent
H09 (Ofloxacin #1)	3.29167	34.3438	31.0521	1.34948	0.227718	5.77016	-2.73496	9.3183	Welch Two Sample t-test	two.sided	0.914087	SGI4	M11	SGI4_absent
H10 (Ofloxacin #2)	3.79167	34.8438	31.0521	1.3261	0.262041	3.63227	-4.47417	12.0575	Welch Two Sample t-test	two.sided	0.914087	SGI4	M11	SGI4_absent
H11 (Ofloxacin #3)	3.79167	32.3438	28.5521	1.59673	0.17815	4.46434	-2.53958	10.1229	Welch Two Sample t-test	two.sided	0.914087	SGI4	M11	SGI4_absent
H12 (Ofloxacin #4)	8.54167	25.3438	16.8021	0.751097	0.483516	5.49282	-19.9201	37.0034	Welch Two Sample t-test	two.sided	0.914087	SGI4	M11	SGI4_absent
A01 (Penicillin G #1)	35.1667	29.9557	-5.21094	1.08713	0.350993	3.24823	-63.4692	133.803	Welch Two Sample t-test	two.sided	0.914087	SGI4	M12	SGI4_absent
A02 (Penicillin G #2)	-19.8333	17.4557	37.2891	-1.47289	0.236174	3.03531	-62.4061	22.7395	Welch Two Sample t-test	two.sided	0.914087	SGI4	M12	SGI4_present
A03 (Penicillin G #3)	-84.0833	-63.2943	20.7891	-1.26686	0.283611	3.46731	-280.08	111.913	Welch Two Sample t-test	two.sided	0.914087	SGI4	M12	SGI4_present
A04 (Penicillin G #4)	-84.0833	-119.044	-34.9609	-0.770441	0.470289	5.9974	-351.159	182.992	Welch Two Sample t-test	two.sided	0.914087	SGI4	M12	SGI4_present
A05 (Tetracycline #1)	-11.8333	25.4557	37.2891	-0.790665	0.475626	3.79348	-54.294	30.6273	Welch Two Sample t-test	two.sided	0.914087	SGI4	M12	SGI4_present
A06 (Tetracycline #2)	-11.0833	27.2057	38.2891	-0.72308	0.511871	3.77614	-54.6542	32.4876	Welch Two Sample t-test	two.sided	0.914087	SGI4	M12	SGI4_present
A07 (Tetracycline #3)	-12.0833	31.2057	43.2891	-0.824602	0.460282	3.63278	-54.4424	30.2758	Welch Two Sample t-test	two.sided	0.914087	SGI4	M12	SGI4_present
A09 (Carbenicillin #1)	-11.8333	29.4557	41.2891	-0.743241	0.498073	4.05695	-55.7942	32.1275	Welch Two Sample t-test	two.sided	0.914087	SGI4	M12	SGI4_present
A10 (Carbenicillin #2)	-14.8333	32.9557	47.7891	-0.906527	0.412917	4.26742	-59.1628	29.4961	Welch Two Sample t-test	two.sided	0.914087	SGI4	M12	SGI4_present
A11 (Carbenicillin #3)	-23.8333	-3.04427	20.7891	-0.616724	0.560702	5.83242	-119.057	71.3902	Welch Two Sample t-test	two.sided	0.914087	SGI4	M12	SGI4_present
B01 (Oxacillin #1)	58.4167	16.4557	-41.9609	1.04114	0.372797	3.06821	-117.92	234.753	Welch Two Sample t-test	two.sided	0.914087	SGI4	M12	SGI4_absent
B02 (Oxacillin #2)	25.6667	15.7057	-9.96094	1.06511	0.355758	3.44254	-45.7364	97.0697	Welch Two Sample t-test	two.sided	0.914087	SGI4	M12	SGI4_absent
B03 (Oxacillin #3)	-16.8333	8.95573	25.7891	-1.02972	0.353988	4.62116	-59.9134	26.2467	Welch Two Sample t-test	two.sided	0.914087	SGI4	M12	SGI4_present
B05 (Penimepicycline #1)	-11.3333	28.9557	40.2891	-0.718497	0.510486	4.18986	-54.3564	31.6897	Welch Two Sample t-test	two.sided	0.914087	SGI4	M12	SGI4_present
B06 (Penimepicycline #2)	-14.8333	24.4557	39.2891	-1.04488	0.357057	3.85919	-54.8221	25.1555	Welch Two Sample t-test	two.sided	0.914087	SGI4	M12	SGI4_present
B07 (Penimepicycline #3)	-44.3333	0.705729	45.0391	-1.50148	0.198117	4.62775	-122.107	33.4404	Welch Two Sample t-test	two.sided	0.914087	SGI4	M12	SGI4_present
B09 (Polymyxin B #1)	-9.58333	24.7057	34.2891	-0.790249	0.469939	4.38445	-42.1202	22.9536	Welch Two Sample t-test	two.sided	0.914087	SGI4	M12	SGI4_present
B10 (Polymyxin B #2)	-10.8333	21.9557	32.7891	-0.759966	0.492375	3.73775	-51.5312	29.8645	Welch Two Sample t-test	two.sided	0.914087	SGI4	M12	SGI4_present
B11 (Polymyxin B #3)	-7.08333	5.95573	13.0391	-0.997456	0.357588	5.91415	-24.5211	10.3545	Welch Two Sample t-test	two.sided	0.914087	SGI4	M12	SGI4_present
B12 (Polymyxin B #4)	56.1667	-20.5443	-76.7109	1.10831	0.338121	3.49449	-92.9395	205.273	Welch Two Sample t-test	two.sided	0.914087	SGI4	M12	SGI4_absent
C01 (Paromomycin #1)	-9.08333	21.7057	30.7891	-0.763349	0.478716	5.15504	-39.3969	21.2302	Welch Two Sample t-test	two.sided	0.914087	SGI4	M12	SGI4_present
C02 (Paromomycin #2)	50.1667	7.45573	-42.7109	0.988365	0.394684	3.05349	-109.776	210.11	Welch Two Sample t-test	two.sided	0.914087	SGI4	M12	SGI4_absent
C04 (Paromomycin #4)	-73.0833	-54.5443	18.5391	-1.14273	0.332105	3.16774	-270.653	124.486	Welch Two Sample t-test	two.sided	0.914087	SGI4	M12	SGI4_present
C05 (Vancomycin #1)	-9.33333	25.4557	34.7891	-0.633322	0.557952	4.40117	-48.8203	30.1537	Welch Two Sample t-test	two.sided	0.914087	SGI4	M12	SGI4_present
C06 (Vancomycin #2)	-9.83333	29.7057	39.5391	-0.622596	0.56688	4.05156	-53.4655	33.7988	Welch Two Sample t-test	two.sided	0.914087	SGI4	M12	SGI4_present
C07 (Vancomycin #3)	-8.83333	24.7057	33.5391	-0.568964	0.59937	4.06142	-51.6826	34.0159	Welch Two Sample t-test	two.sided	0.914087	SGI4	M12	SGI4_present
C08 (Vancomycin #4)	-12.3333	13.4557	25.7891	-0.918959	0.416436	3.53489	-51.6115	26.9449	Welch Two Sample t-test	two.sided	0.914087	SGI4	M12	SGI4_present
C09 (D,L-Serine Hydroxamate #1)	-10.5833	20.9557	31.5391	-0.71654	0.511823	4.1611	-50.973	29.8063	Welch Two Sample t-test	two.sided	0.914087	SGI4	M12	SGI4_present
C10 (D,L-Serine Hydroxamate #2)	-13.3333	3.70573	17.0391	-0.897859	0.420262	3.97962	-54.6474	27.9807	Welch Two Sample t-test	two.sided	0.914087	SGI4	M12	SGI4_present
C11 (D,L-Serine Hydroxamate #3)	24.1667	-7.79427	-31.9609	1.22154	0.300708	3.35519	-35.1864	83.5197	Welch Two Sample t-test	two.sided	0.914087	SGI4	M12	SGI4_absent
C12 (D,L-Serine Hydroxamate #4)	49.4167	-57.0443	-106.461	1.27553	0.278777	3.57093	-63.443	162.276	Welch Two Sample t-test	two.sided	0.914087	SGI4	M12	SGI4_absent
D01 (Sisomicin #1)	-13.5833	25.4557	39.0391	-0.883371	0.426236	4.06061	-56.0257	28.8591	Welch Two Sample t-test	two.sided	0.914087	SGI4	M12	SGI4_present
D02 (Sisomicin #2)	-11.3333	17.2057	28.5391	-0.799501	0.467094	4.16758	-50.0745	27.4078	Welch Two Sample t-test	two.sided	0.914087	SGI4	M12	SGI4_present
D03 (Sisomicin #3)	-10.5833	20.2057	30.7891	-0.758501	0.486989	4.37278	-48.0546	26.8879	Welch Two Sample t-test	two.sided	0.914087	SGI4	M12	SGI4_present
D04 (Sisomicin #4)	-13.0833	17.7057	30.7891	-0.797973	0.473881	3.62474	-60.5254	34.3587	Welch Two Sample t-test	two.sided	0.914087	SGI4	M12	SGI4_present
D05 (Sulfamethazine #1)	-9.08333	24.4557	33.5391	-0.565468	0.598592	4.53176	-51.6924	33.5258	Welch Two Sample t-test	two.sided	0.914087	SGI4	M12	SGI4_present
D06 (Sulfamethazine #2)	-8.33333	29.7057	38.0391	-0.521059	0.625037	4.89318	-49.7162	33.0496	Welch Two Sample t-test	two.sided	0.914087	SGI4	M12	SGI4_present
D07 (Sulfamethazine #3)	-12.3333	24.2057	36.5391	-0.78605	0.472861	4.30454	-54.7075	30.0409	Welch Two Sample t-test	two.sided	0.914087	SGI4	M12	SGI4_present
D08 (Sulfamethazine #4)	-14.8333	19.7057	34.5391	-1.00639	0.373285	3.84548	-56.4123	26.7457	Welch Two Sample t-test	two.sided	0.914087	SGI4	M12	SGI4_present
D09 (Novobiocin #1)	61.9167	21.4557	-40.4609	1.03303	0.375914	3.07387	-126.262	250.095	Welch Two Sample t-test	two.sided	0.914087	SGI4	M12	SGI4_absent
D10 (Novobiocin #2)	61.9167	19.7057	-42.2109	1.04633	0.371422	3.03775	-125.088	248.922	Welch Two Sample t-test	two.sided	0.914087	SGI4	M12	SGI4_absent
D11 (Novobiocin #3)	54.1667	3.70573	-50.4609	0.970226	0.402115	3.06523	-121.386	229.719	Welch Two Sample t-test	two.sided	0.914087	SGI4	M12	SGI4_absent
E01 (2,4-Diamino-6,7-Diisopropylpteridine #1)	-12.3333	23.4557	35.7891	-0.780026	0.481554	3.75954	-57.3627	32.6961	Welch Two Sample t-test	two.sided	0.914087	SGI4	M12	SGI4_present
E02 (2,4-Diamino-6,7-Diisopropylpteridine #2)	-13.3333	20.9557	34.2891	-0.916955	0.416623	3.58366	-55.6241	28.9574	Welch Two Sample t-test	two.sided	0.914087	SGI4	M12	SGI4_present
E03 (2,4-Diamino-6,7-Diisopropylpteridine #3)	-11.8333	14.9557	26.7891	-0.684162	0.535972	3.54338	-62.3969	38.7302	Welch Two Sample t-test	two.sided	0.914087	SGI4	M12	SGI4_present
E04 (2,4-Diamino-6,7-Diisopropylpteridine #4)	-19.5833	3.95573	23.5391	-1.07013	0.346614	3.87659	-71.0365	31.8698	Welch Two Sample t-test	two.sided	0.914087	SGI4	M12	SGI4_present
E05 (Sulfadiazine #1)	-11.3333	25.7057	37.0391	-0.701212	0.521642	4.01968	-56.1211	33.4544	Welch Two Sample t-test	two.sided	0.914087	SGI4	M12	SGI4_present
E06 (Sulfadiazine #2)	-11.8333	31.4557	43.2891	-0.751406	0.497185	3.71592	-56.9079	33.2412	Welch Two Sample t-test	two.sided	0.914087	SGI4	M12	SGI4_present
E07 (Sulfadiazine #3)	-13.0833	26.2057	39.2891	-0.862608	0.438898	3.83937	-55.8982	29.7315	Welch Two Sample t-test	two.sided	0.914087	SGI4	M12	SGI4_present
E08 (Sulfadiazine #4)	-15.3333	21.4557	36.7891	-0.956645	0.400118	3.49577	-62.4843	31.8176	Welch Two Sample t-test	two.sided	0.914087	SGI4	M12	SGI4_present
E09 (Benzethonium Chloride #1)	63.4167	26.9557	-36.4609	1.03525	0.375246	3.06387	-129.253	256.087	Welch Two Sample t-test	two.sided	0.914087	SGI4	M12	SGI4_absent
E10 (Benzethonium Chloride #2)	62.1667	22.7057	-39.4609	1.01906	0.381512	3.07611	-129.285	253.618	Welch Two Sample t-test	two.sided	0.914087	SGI4	M12	SGI4_absent
E11 (Benzethonium Chloride #3)	60.9167	-196.294	-257.211	0.874949	0.441998	3.21865	-152.379	274.212	Welch Two Sample t-test	two.sided	0.914087	SGI4	M12	SGI4_absent
E12 (Benzethonium Chloride #4)	-28.8333	-255.544	-226.711	-1.33487	0.252443	4.02363	-88.6663	30.9997	Welch Two Sample t-test	two.sided	0.914087	SGI4	M12	SGI4_present
F01 (Tobramycin #1)	-13.3333	29.2057	42.5391	-0.865579	0.436746	3.89752	-56.5487	29.8821	Welch Two Sample t-test	two.sided	0.914087	SGI4	M12	SGI4_present
F02 (Tobramycin #2)	-14.3333	21.7057	36.0391	-1.02031	0.366957	3.87763	-53.8271	25.1604	Welch Two Sample t-test	two.sided	0.914087	SGI4	M12	SGI4_present
F03 (Tobramycin #3)	-12.5833	20.4557	33.0391	-0.822104	0.454227	4.29368	-53.9581	28.7915	Welch Two Sample t-test	two.sided	0.914087	SGI4	M12	SGI4_present
F04 (Tobramycin #4)	-15.8333	19.9557	35.7891	-1.04245	0.364839	3.44051	-60.8508	29.1842	Welch Two Sample t-test	two.sided	0.914087	SGI4	M12	SGI4_present
F05 (Sulfathiazole #1)	-13.0833	26.4557	39.5391	-0.821313	0.455571	4.19644	-56.5068	30.3402	Welch Two Sample t-test	two.sided	0.914087	SGI4	M12	SGI4_present
F06 (Sulfathiazole #2)	-16.8333	28.7057	45.5391	-1.04915	0.3528	4.03793	-61.2163	27.5496	Welch Two Sample t-test	two.sided	0.914087	SGI4	M12	SGI4_present
F07 (Sulfathiazole #3)	-15.5833	23.9557	39.5391	-1.00157	0.378662	3.62347	-60.6112	29.4446	Welch Two Sample t-test	two.sided	0.914087	SGI4	M12	SGI4_present
F08 (Sulfathiazole #4)	-15.5833	22.9557	38.5391	-1.00612	0.381036	3.36993	-61.9506	30.784	Welch Two Sample t-test	two.sided	0.914087	SGI4	M12	SGI4_present
F09 (5-Fluoroorotic Acid #1)	46.9167	25.2057	-21.7109	1.00142	0.388494	3.08856	-99.7912	193.625	Welch Two Sample t-test	two.sided	0.914087	SGI4	M12	SGI4_absent
F10 (5-Fluoroorotic Acid #2)	52.4167	12.2057	-40.2109	0.905836	0.430937	3.04317	-130.268	235.102	Welch Two Sample t-test	two.sided	0.914087	SGI4	M12	SGI4_absent
F11 (5-Fluoroorotic Acid #3)	57.1667	16.4557	-40.7109	0.985779	0.396172	3.03465	-126.201	240.535	Welch Two Sample t-test	two.sided	0.914087	SGI4	M12	SGI4_absent
F12 (5-Fluoroorotic Acid #4)	56.1667	9.95573	-46.2109	1.02701	0.378359	3.07291	-115.567	227.9	Welch Two Sample t-test	two.sided	0.914087	SGI4	M12	SGI4_absent
G01 (Spectinomycin #1)	58.6667	31.4557	-27.2109	1.07703	0.358409	3.08428	-112.034	229.367	Welch Two Sample t-test	two.sided	0.914087	SGI4	M12	SGI4_absent
G02 (Spectinomycin #2)	55.1667	18.7057	-36.4609	0.985255	0.395781	3.06337	-120.958	231.292	Welch Two Sample t-test	two.sided	0.914087	SGI4	M12	SGI4_absent
G03 (Spectinomycin #3)	-12.5833	23.7057	36.2891	-0.745744	0.502399	3.52966	-61.9996	36.8329	Welch Two Sample t-test	two.sided	0.914087	SGI4	M12	SGI4_present
G05 (Sulfamethoxazole #1)	-15.5833	29.9557	45.5391	-0.946856	0.392376	4.43667	-59.5578	28.3911	Welch Two Sample t-test	two.sided	0.914087	SGI4	M12	SGI4_present
G06 (Sulfamethoxazole #2)	-11.8333	38.7057	50.5391	-0.769563	0.486864	3.776	-55.5435	31.8768	Welch Two Sample t-test	two.sided	0.914087	SGI4	M12	SGI4_present
G07 (Sulfamethoxazole #3)	-13.5833	34.2057	47.7891	-0.826622	0.459997	3.57771	-61.4111	34.2444	Welch Two Sample t-test	two.sided	0.914087	SGI4	M12	SGI4_present
G08 (Sulfamethoxazole #4)	-15.5833	32.7057	48.2891	-0.910149	0.426498	3.17346	-68.4255	37.2589	Welch Two Sample t-test	two.sided	0.914087	SGI4	M12	SGI4_present
G09 (L-Aspartic-b-Hydroxamate #1)	-14.3333	28.9557	43.2891	-0.96259	0.393819	3.73683	-56.8496	28.183	Welch Two Sample t-test	two.sided	0.914087	SGI4	M12	SGI4_present
G10 (L-Aspartic-b-Hydroxamate #2)	-13.3333	18.7057	32.0391	-0.928706	0.408566	3.77144	-54.1655	27.4988	Welch Two Sample t-test	two.sided	0.914087	SGI4	M12	SGI4_present
G11 (L-Aspartic-b-Hydroxamate #3)	57.4167	26.4557	-30.9609	1.06551	0.362486	3.10099	-110.958	225.791	Welch Two Sample t-test	two.sided	0.914087	SGI4	M12	SGI4_absent
G12 (L-Aspartic-b-Hydroxamate #4)	62.6667	-28.2943	-90.9609	1.57734	0.20106	3.44625	-54.9937	180.327	Welch Two Sample t-test	two.sided	0.914087	SGI4	M12	SGI4_absent
H02 (Spiramycin #2)	-6.83333	23.4557	30.2891	-0.660318	0.535924	5.4532	-32.7837	19.1171	Welch Two Sample t-test	two.sided	0.914087	SGI4	M12	SGI4_present
H03 (Spiramycin #3)	-21.5833	16.4557	38.0391	-1.1674	0.316273	3.50559	-75.9007	32.734	Welch Two Sample t-test	two.sided	0.914087	SGI4	M12	SGI4_present
H04 (Spiramycin #4)	-44.5833	-128.294	-83.7109	-1.09016	0.31753	5.99173	-144.686	55.519	Welch Two Sample t-test	two.sided	0.914087	SGI4	M12	SGI4_present
H05 (Rifampicin #1)	-15.5833	34.4557	50.0391	-0.960608	0.390232	4.07353	-60.305	29.1383	Welch Two Sample t-test	two.sided	0.914087	SGI4	M12	SGI4_present
H06 (Rifampicin #2)	7.66667	34.9557	27.2891	0.584413	0.585117	4.84017	-26.3934	41.7267	Welch Two Sample t-test	two.sided	0.914087	SGI4	M12	SGI4_absent
H07 (Rifampicin #3)	61.1667	36.9557	-24.2109	0.96127	0.406353	3.04621	-139.609	261.943	Welch Two Sample t-test	two.sided	0.914087	SGI4	M12	SGI4_absent
H08 (Rifampicin #4)	71.9167	-32.0443	-103.961	0.698705	0.518958	4.53018	-201.14	344.973	Welch Two Sample t-test	two.sided	0.914087	SGI4	M12	SGI4_absent
H09 (Dodecyltrimethyl Ammonium Bromide #1)	-14.5833	30.4557	45.0391	-0.937613	0.399326	4.18565	-57.0223	27.8556	Welch Two Sample t-test	two.sided	0.914087	SGI4	M12	SGI4_present
H10 (Dodecyltrimethyl Ammonium Bromide #2)	-10.5833	21.4557	32.0391	-0.580397	0.592242	4.07351	-60.8525	39.6858	Welch Two Sample t-test	two.sided	0.914087	SGI4	M12	SGI4_present
H11 (Dodecyltrimethyl Ammonium Bromide #3)	60.4167	27.9557	-32.4609	0.766542	0.498363	3.04698	-188.241	309.074	Welch Two Sample t-test	two.sided	0.914087	SGI4	M12	SGI4_absent
H12 (Dodecyltrimethyl Ammonium Bromide #4)	30.9167	-175.794	-206.711	0.779975	0.465916	5.82312	-66.7928	128.626	Welch Two Sample t-test	two.sided	0.914087	SGI4	M12	SGI4_absent
A02 (Ampicillin #2)	1.59896	38.7656	37.1667	0.530655	0.618534	4.96303	-6.16404	9.36196	Welch Two Sample t-test	two.sided	0.914087	SGI4	M13	SGI4_absent
A04 (Ampicillin #4)	3.09896	46.5156	43.4167	1.08985	0.318959	5.80217	-3.91667	10.1146	Welch Two Sample t-test	two.sided	0.914087	SGI4	M13	SGI4_absent
A05 (Dequalinium #1)	1.84896	42.7656	40.9167	0.901558	0.423498	3.60091	-4.10284	7.80075	Welch Two Sample t-test	two.sided	0.914087	SGI4	M13	SGI4_absent
A07 (Dequalinium #3)	4.09896	34.5156	30.4167	1.01927	0.360817	4.39887	-6.67823	14.8761	Welch Two Sample t-test	two.sided	0.914087	SGI4	M13	SGI4_absent
A09 (Nickel Chloride #1)	2.59896	34.2656	31.6667	0.815541	0.454236	4.68146	-5.76347	10.9614	Welch Two Sample t-test	two.sided	0.914087	SGI4	M13	SGI4_absent
A11 (Nickel Chloride #3)	6.34896	22.5156	16.1667	1.23576	0.265946	5.59013	-6.44942	19.1473	Welch Two Sample t-test	two.sided	0.914087	SGI4	M13	SGI4_absent
B01 (Azlocillin #1)	1.59896	38.5156	36.9167	0.522743	0.620544	5.78936	-5.95212	9.15004	Welch Two Sample t-test	two.sided	0.914087	SGI4	M13	SGI4_absent
B03 (Azlocillin #3)	5.34896	36.5156	31.1667	1.5107	0.185467	5.55817	-3.48459	14.1825	Welch Two Sample t-test	two.sided	0.914087	SGI4	M13	SGI4_absent
B04 (Azlocillin #4)	1.34896	39.5156	38.1667	0.817816	0.463835	3.62168	-3.42566	6.12358	Welch Two Sample t-test	two.sided	0.914087	SGI4	M13	SGI4_absent
B07 (2,2'-Dipyridyl #3)	-6.90104	-257.484	-250.583	-0.740415	0.504817	3.56565	-34.0708	20.2687	Welch Two Sample t-test	two.sided	0.914087	SGI4	M13	SGI4_present
B08 (2,2'-Dipyridyl #4)	5.59896	-246.234	-251.833	0.988195	0.365096	5.42004	-8.63253	19.8304	Welch Two Sample t-test	two.sided	0.914087	SGI4	M13	SGI4_absent
B10 (Oxolinic Acid #2)	3.34896	30.0156	26.6667	0.991066	0.38012	3.82595	-6.20381	12.9017	Welch Two Sample t-test	two.sided	0.914087	SGI4	M13	SGI4_absent
B11 (Oxolinic Acid #3)	-2.15104	25.5156	27.6667	-0.723523	0.497147	5.87387	-9.46377	5.16169	Welch Two Sample t-test	two.sided	0.914087	SGI4	M13	SGI4_present
C01 (Mercaptopurine #1)	2.34896	24.2656	21.9167	0.626364	0.554977	5.78293	-6.91147	11.6094	Welch Two Sample t-test	two.sided	0.914087	SGI4	M13	SGI4_absent
C02 (Mercaptopurine #2)	4.09896	9.76563	5.66667	0.921623	0.398593	5.053	-7.29784	15.4958	Welch Two Sample t-test	two.sided	0.914087	SGI4	M13	SGI4_absent
C04 (Mercaptopurine #4)	-14.401	-250.984	-236.583	-1.16515	0.305154	4.25029	-47.9348	19.1328	Welch Two Sample t-test	two.sided	0.914087	SGI4	M13	SGI4_present
C05 (Doxycycline #1)	5.84896	33.0156	27.1667	1.51369	0.200048	4.28223	-4.60615	16.3041	Welch Two Sample t-test	two.sided	0.914087	SGI4	M13	SGI4_absent
C06 (Doxycycline #2)	4.09896	38.0156	33.9167	1.48001	0.212049	4.05408	-3.55025	11.7482	Welch Two Sample t-test	two.sided	0.914087	SGI4	M13	SGI4_absent
C08 (Doxycycline #4)	-54.651	-71.4844	-16.8333	-1.1162	0.324776	4.14892	-188.688	79.3856	Welch Two Sample t-test	two.sided	0.914087	SGI4	M13	SGI4_present
C10 (Potassium Chromate #2)	2.59896	20.0156	17.4167	1.62458	0.185545	3.68832	-1.99474	7.19265	Welch Two Sample t-test	two.sided	0.914087	SGI4	M13	SGI4_absent
D01 (Cefuroxime #1)	2.84896	39.5156	36.6667	1.18184	0.285628	5.52452	-3.17485	8.87276	Welch Two Sample t-test	two.sided	0.914087	SGI4	M13	SGI4_absent
D02 (Cefuroxime #2)	2.59896	26.5156	23.9167	0.685641	0.520505	5.55548	-6.8591	12.057	Welch Two Sample t-test	two.sided	0.914087	SGI4	M13	SGI4_absent
D03 (Cefuroxime #3)	-5.15104	24.5156	29.6667	-0.997945	0.3832	3.44168	-20.4472	10.1451	Welch Two Sample t-test	two.sided	0.914087	SGI4	M13	SGI4_present
D05 (5-Fluorouracil #1)	5.84896	34.5156	28.6667	1.25464	0.284594	3.61526	-7.65619	19.3541	Welch Two Sample t-test	two.sided	0.914087	SGI4	M13	SGI4_absent
D06 (5-Fluorouracil #2)	6.59896	41.2656	34.6667	1.64834	0.191241	3.2337	-5.63625	18.8342	Welch Two Sample t-test	two.sided	0.914087	SGI4	M13	SGI4_absent
D07 (5-Fluorouracil #3)	4.34896	31.7656	27.4167	0.924374	0.405507	4.17953	-8.49522	17.1931	Welch Two Sample t-test	two.sided	0.914087	SGI4	M13	SGI4_absent
D09 (Rolitetracycline #1)	6.59896	31.7656	25.1667	1.13822	0.326904	3.49951	-10.4476	23.6455	Welch Two Sample t-test	two.sided	0.914087	SGI4	M13	SGI4_absent
D10 (Rolitetracycline #2)	3.09896	26.5156	23.4167	0.733403	0.491095	5.97033	-7.25281	13.4507	Welch Two Sample t-test	two.sided	0.914087	SGI4	M13	SGI4_absent
D11 (Rolitetracycline #3)	-21.901	1.76563	23.6667	-0.988932	0.39124	3.21095	-89.8316	46.0295	Welch Two Sample t-test	two.sided	0.914087	SGI4	M13	SGI4_present
D12 (Rolitetracycline #4)	-37.651	-15.9844	21.6667	-0.980803	0.398079	3.04349	-158.837	83.5349	Welch Two Sample t-test	two.sided	0.914087	SGI4	M13	SGI4_present
E01 (Cytarabine #1)	2.09896	35.2656	33.1667	0.618406	0.559106	5.98116	-6.21256	10.4105	Welch Two Sample t-test	two.sided	0.914087	SGI4	M13	SGI4_absent
E04 (Cytarabine #4)	8.84896	24.5156	15.6667	1.26045	0.255115	5.89286	-8.40546	26.1034	Welch Two Sample t-test	two.sided	0.914087	SGI4	M13	SGI4_absent
E06 (Geneticin [G418] #2)	5.59896	35.7656	30.1667	1.17187	0.311011	3.70748	-8.08952	19.2874	Welch Two Sample t-test	two.sided	0.914087	SGI4	M13	SGI4_absent
E07 (Geneticin [G418] #3)	6.09896	32.2656	26.1667	1.25753	0.274067	4.19154	-7.1274	19.3253	Welch Two Sample t-test	two.sided	0.914087	SGI4	M13	SGI4_absent
E08 (Geneticin [G418] #4)	1.84896	27.7656	25.9167	0.525391	0.618591	5.85905	-6.81269	10.5106	Welch Two Sample t-test	two.sided	0.914087	SGI4	M13	SGI4_absent
E09 (Ruthenium Red #1)	3.59896	29.0156	25.4167	0.728776	0.516607	3.14721	-11.7093	18.9072	Welch Two Sample t-test	two.sided	0.914087	SGI4	M13	SGI4_absent
E10 (Ruthenium Red #2)	5.84896	18.7656	12.9167	1.1856	0.320156	3.03859	-9.73895	21.4369	Welch Two Sample t-test	two.sided	0.914087	SGI4	M13	SGI4_absent
E11 (Ruthenium Red #3)	6.34896	21.2656	14.9167	1.28699	0.283325	3.1986	-8.81329	21.5112	Welch Two Sample t-test	two.sided	0.914087	SGI4	M13	SGI4_absent
E12 (Ruthenium Red #4)	5.09896	35.2656	30.1667	1.51698	0.20762	3.795	-4.43557	14.6335	Welch Two Sample t-test	two.sided	0.914087	SGI4	M13	SGI4_absent
F01 (Cesium Chloride #1)	2.84896	34.0156	31.1667	0.928736	0.390991	5.64803	-4.77196	10.4699	Welch Two Sample t-test	two.sided	0.914087	SGI4	M13	SGI4_absent
F03 (Cesium Chloride #3)	3.59896	19.7656	16.1667	1.44428	0.199373	5.92641	-2.51684	9.71476	Welch Two Sample t-test	two.sided	0.914087	SGI4	M13	SGI4_absent
F06 (Glycine #2)	4.34896	29.2656	24.9167	0.891878	0.437623	3.02755	-11.0897	19.7876	Welch Two Sample t-test	two.sided	0.914087	SGI4	M13	SGI4_absent
F07 (Glycine #3)	3.59896	24.7656	21.1667	0.928193	0.41848	3.16694	-8.38067	15.5786	Welch Two Sample t-test	two.sided	0.914087	SGI4	M13	SGI4_absent
G01 (Cobalt [II] Chloride #1)	3.59896	22.0156	18.4167	1.04945	0.358662	3.63559	-6.31099	13.5089	Welch Two Sample t-test	two.sided	0.914087	SGI4	M13	SGI4_absent
G02 (Cobalt [II] Chloride #2)	3.09896	24.2656	21.1667	0.641077	0.546852	5.58637	-8.94496	15.1429	Welch Two Sample t-test	two.sided	0.914087	SGI4	M13	SGI4_absent
G03 (Cobalt [II] Chloride #3)	3.34896	19.5156	16.1667	1.06966	0.329473	5.49748	-4.48499	11.1829	Welch Two Sample t-test	two.sided	0.914087	SGI4	M13	SGI4_absent
G06 (Manganese [II] Chloride #2)	3.84896	31.0156	27.1667	1.2097	0.283543	4.7138	-4.48163	12.1795	Welch Two Sample t-test	two.sided	0.914087	SGI4	M13	SGI4_absent
G08 (Manganese [II] Chloride #4)	10.599	-143.734	-154.333	0.690272	0.519089	5.29925	-28.2106	49.4085	Welch Two Sample t-test	two.sided	0.914087	SGI4	M13	SGI4_absent
G09 (Trifluoperazine #1)	7.59896	27.7656	20.1667	1.15734	0.320055	3.49529	-11.7174	26.9153	Welch Two Sample t-test	two.sided	0.914087	SGI4	M13	SGI4_absent
G11 (Trifluoperazine #3)	5.09896	15.7656	10.6667	1.13424	0.303086	5.57661	-6.10676	16.3047	Welch Two Sample t-test	two.sided	0.914087	SGI4	M13	SGI4_absent
G12 (Trifluoperazine #4)	3.09896	36.0156	32.9167	0.654224	0.547031	4.20473	-9.80391	16.0018	Welch Two Sample t-test	two.sided	0.914087	SGI4	M13	SGI4_absent
H05 (Moxalactam #1)	7.59896	43.0156	35.4167	1.66083	0.182662	3.47888	-5.89122	21.0891	Welch Two Sample t-test	two.sided	0.914087	SGI4	M13	SGI4_absent
H06 (Moxalactam #2)	4.34896	42.0156	37.6667	0.958007	0.387795	4.38984	-7.82557	16.5235	Welch Two Sample t-test	two.sided	0.914087	SGI4	M13	SGI4_absent
H07 (Moxalactam #3)	3.09896	37.7656	34.6667	0.982227	0.388779	3.50805	-6.16722	12.3651	Welch Two Sample t-test	two.sided	0.914087	SGI4	M13	SGI4_absent
H08 (Moxalactam #4)	5.34896	39.0156	33.6667	0.996049	0.37417	4.11195	-9.4023	20.1002	Welch Two Sample t-test	two.sided	0.914087	SGI4	M13	SGI4_absent
H09 (Tylosin #1)	4.59896	40.2656	35.6667	0.794298	0.479751	3.33001	-12.8361	22.034	Welch Two Sample t-test	two.sided	0.914087	SGI4	M13	SGI4_absent
H10 (Tylosin #2)	3.59896	41.5156	37.9167	0.831948	0.438514	5.76836	-7.09014	14.2881	Welch Two Sample t-test	two.sided	0.914087	SGI4	M13	SGI4_absent
H11 (Tylosin #3)	8.34896	40.5156	32.1667	1.5306	0.185604	5.07238	-5.61282	22.3107	Welch Two Sample t-test	two.sided	0.914087	SGI4	M13	SGI4_absent
A12 (Sanguinarine #4)	23.0065	-149.785	-172.792	1.58855	0.163682	5.9492	-12.5048	58.5178	Welch Two Sample t-test	two.sided	0.914087	SGI4	M14	SGI4_absent
B03 (Aminacrine #3)	5.00651	53.4648	48.4583	0.471864	0.654749	5.63124	-21.3731	31.3861	Welch Two Sample t-test	two.sided	0.914087	SGI4	M14	SGI4_absent
B05 (Fusaric Acid #1)	7.25651	76.2148	68.9583	1.44822	0.225956	3.73533	-7.05278	21.5658	Welch Two Sample t-test	two.sided	0.914087	SGI4	M14	SGI4_absent
B08 (Fusaric Acid #4)	-70.2435	-161.035	-90.7917	-1.39937	0.217635	5.2787	-197.255	56.768	Welch Two Sample t-test	two.sided	0.914087	SGI4	M14	SGI4_present
C03 (Boric Acid #3)	6.00651	25.4648	19.4583	0.597038	0.580943	4.23515	-21.3248	33.3378	Welch Two Sample t-test	two.sided	0.914087	SGI4	M14	SGI4_absent
C04 (Boric Acid #4)	9.25651	-213.285	-222.542	1.23373	0.264199	5.89737	-9.18003	27.6931	Welch Two Sample t-test	two.sided	0.914087	SGI4	M14	SGI4_absent
C06 (1-Hydroxy-Pyridine-2-Thione #2)	7.75651	72.2148	64.4583	1.5662	0.198852	3.66047	-6.51157	22.0246	Welch Two Sample t-test	two.sided	0.914087	SGI4	M14	SGI4_absent
C08 (1-Hydroxy-Pyridine-2-Thione #4)	6.00651	61.7148	55.7083	1.57893	0.18372	4.35432	-4.22504	16.2381	Welch Two Sample t-test	two.sided	0.914087	SGI4	M14	SGI4_absent
C09 (Sodium Cyanate #1)	7.25651	62.9648	55.7083	1.68655	0.187215	3.10391	-6.18051	20.6935	Welch Two Sample t-test	two.sided	0.914087	SGI4	M14	SGI4_absent
C11 (Sodium Cyanate #3)	2.00651	17.7148	15.7083	0.871739	0.426364	4.6153	-4.06174	8.07476	Welch Two Sample t-test	two.sided	0.914087	SGI4	M14	SGI4_absent
D03 (Cadmium Chloride #3)	64.7565	-47.0352	-111.792	0.753482	0.479853	5.9608	-145.874	275.387	Welch Two Sample t-test	two.sided	0.914087	SGI4	M14	SGI4_absent
D04 (Cadmium Chloride #4)	-41.7435	-162.035	-120.292	-0.848523	0.428927	5.95547	-162.339	78.852	Welch Two Sample t-test	two.sided	0.914087	SGI4	M14	SGI4_present
D06 (Iodoacetic Acid #2)	5.75651	64.4648	58.7083	1.17372	0.29218	5.12208	-6.7611	18.2741	Welch Two Sample t-test	two.sided	0.914087	SGI4	M14	SGI4_absent
D11 (Sodium Dichromate #3)	7.00651	31.9648	24.9583	1.61962	0.159289	5.67213	-3.72897	17.742	Welch Two Sample t-test	two.sided	0.914087	SGI4	M14	SGI4_absent
E03 (Cefoxitin #3)	6.75651	68.7148	61.9583	1.52307	0.189642	4.88078	-4.73116	18.2442	Welch Two Sample t-test	two.sided	0.914087	SGI4	M14	SGI4_absent
E04 (Cefoxitin #4)	4.50651	65.2148	60.7083	1.45031	0.200322	5.62802	-3.22022	12.2332	Welch Two Sample t-test	two.sided	0.914087	SGI4	M14	SGI4_absent
E07 (Nitrofurantoin #3)	7.50651	73.7148	66.2083	1.65773	0.165183	4.46878	-4.56235	19.5754	Welch Two Sample t-test	two.sided	0.914087	SGI4	M14	SGI4_absent
E08 (Nitrofurantoin #4)	2.25651	67.9648	65.7083	0.491943	0.640873	5.78254	-9.07042	13.5834	Welch Two Sample t-test	two.sided	0.914087	SGI4	M14	SGI4_absent
E09 (Sodium Metaborate #1)	7.50651	67.9648	60.4583	1.33155	0.26042	3.6321	-8.79098	23.804	Welch Two Sample t-test	two.sided	0.914087	SGI4	M14	SGI4_absent
E11 (Sodium Metaborate #3)	-12.9935	-65.7852	-52.7917	-0.517732	0.640174	3.02087	-92.5519	66.5649	Welch Two Sample t-test	two.sided	0.914087	SGI4	M14	SGI4_present
E12 (Sodium Metaborate #4)	-12.7435	-201.785	-189.042	-0.567916	0.609743	3.00613	-84.0723	58.5853	Welch Two Sample t-test	two.sided	0.914087	SGI4	M14	SGI4_present
F01 (Chloramphenicol #1)	6.25651	72.7148	66.4583	1.36828	0.231455	4.82852	-5.62428	18.1373	Welch Two Sample t-test	two.sided	0.914087	SGI4	M14	SGI4_absent
F02 (Chloramphenicol #2)	7.00651	65.9648	58.9583	1.26152	0.272518	4.20846	-8.11733	22.1304	Welch Two Sample t-test	two.sided	0.914087	SGI4	M14	SGI4_absent
F03 (Chloramphenicol #3)	2.50651	52.2148	49.7083	0.617877	0.570216	3.98523	-8.77303	13.7861	Welch Two Sample t-test	two.sided	0.914087	SGI4	M14	SGI4_absent
F05 (Piperacillin #1)	9.50651	71.4648	61.9583	1.72348	0.16338	3.81396	-6.10718	25.1202	Welch Two Sample t-test	two.sided	0.914087	SGI4	M14	SGI4_absent
F06 (Piperacillin #2)	7.75651	78.4648	70.7083	1.67057	0.184966	3.30363	-6.28034	21.7934	Welch Two Sample t-test	two.sided	0.914087	SGI4	M14	SGI4_absent
F11 (Sodium Metavanadate #3)	5.75651	-215.035	-220.792	0.701454	0.520515	4.13254	-16.7432	28.2562	Welch Two Sample t-test	two.sided	0.914087	SGI4	M14	SGI4_absent
G01 (Chelerythrine #1)	4.50651	72.2148	67.7083	1.46858	0.196778	5.49135	-3.174	12.187	Welch Two Sample t-test	two.sided	0.914087	SGI4	M14	SGI4_absent
G02 (Chelerythrine #2)	3.00651	62.9648	59.9583	0.478297	0.650158	5.72334	-12.5565	18.5695	Welch Two Sample t-test	two.sided	0.914087	SGI4	M14	SGI4_absent
G03 (Chelerythrine #3)	6.00651	66.9648	60.9583	0.993685	0.360067	5.79073	-8.91484	20.9279	Welch Two Sample t-test	two.sided	0.914087	SGI4	M14	SGI4_absent
G05 (Carbenicillin #1)	8.00651	76.7148	68.7083	1.42386	0.230605	3.82948	-7.88372	23.8967	Welch Two Sample t-test	two.sided	0.914087	SGI4	M14	SGI4_absent
G06 (Carbenicillin #2)	6.75651	83.9648	77.2083	1.26086	0.280974	3.70169	-8.60652	22.1195	Welch Two Sample t-test	two.sided	0.914087	SGI4	M14	SGI4_absent
G07 (Carbenicillin #3)	63.0065	73.4648	10.4583	0.998749	0.390196	3.06071	-135.525	261.538	Welch Two Sample t-test	two.sided	0.914087	SGI4	M14	SGI4_absent
G10 (Sodium Nitrite #2)	4.75651	40.9648	36.2083	1.31812	0.270838	3.32861	-6.11206	15.6251	Welch Two Sample t-test	two.sided	0.914087	SGI4	M14	SGI4_absent
G12 (Sodium Nitrite #4)	30.2565	-158.285	-188.542	1.47555	0.196911	5.29457	-21.5838	82.0969	Welch Two Sample t-test	two.sided	0.914087	SGI4	M14	SGI4_absent
H05 (Promethazine #1)	4.75651	81.2148	76.4583	1.11833	0.332933	3.57268	-7.63083	17.1439	Welch Two Sample t-test	two.sided	0.914087	SGI4	M14	SGI4_absent
H06 (Promethazine #2)	3.75651	73.2148	69.4583	1.59615	0.167321	5.37	-2.17005	9.68307	Welch Two Sample t-test	two.sided	0.914087	SGI4	M14	SGI4_absent
H08 (Promethazine #4)	141.007	-13.0352	-154.042	1.32647	0.233107	5.978	-119.338	401.351	Welch Two Sample t-test	two.sided	0.914087	SGI4	M14	SGI4_absent
H09 (Sodium Orthovanadate #1)	25.2565	-216.035	-241.292	1.81206	0.166118	3.05058	-18.6873	69.2003	Welch Two Sample t-test	two.sided	0.914087	SGI4	M14	SGI4_absent
H12 (Sodium Orthovanadate #4)	-7.49349	-194.035	-186.542	-0.536055	0.613055	5.4551	-42.5443	27.5574	Welch Two Sample t-test	two.sided	0.914087	SGI4	M14	SGI4_present
A01 (Procaine #1)	4.44792	53.5729	49.125	1.0634	0.342367	4.40674	-6.75449	15.6503	Welch Two Sample t-test	two.sided	0.914087	SGI4	M15	SGI4_absent
A02 (Procaine #2)	2.19792	49.0729	46.875	0.565106	0.594809	5.36738	-7.5977	11.9935	Welch Two Sample t-test	two.sided	0.914087	SGI4	M15	SGI4_absent
A04 (Procaine #4)	-19.3021	-89.1771	-69.875	-0.906352	0.413866	4.18707	-77.4031	38.7989	Welch Two Sample t-test	two.sided	0.914087	SGI4	M15	SGI4_present
A06 (Guanidine Hydrochloride #2)	8.69792	41.8229	33.125	1.25114	0.257736	5.9625	-8.339	25.7348	Welch Two Sample t-test	two.sided	0.914087	SGI4	M15	SGI4_absent
A07 (Guanidine Hydrochloride #3)	5.69792	47.8229	42.125	0.956824	0.395272	3.81539	-11.1562	22.5521	Welch Two Sample t-test	two.sided	0.914087	SGI4	M15	SGI4_absent
A08 (Guanidine Hydrochloride #4)	15.4479	-222.927	-238.375	0.644746	0.550118	4.55884	-47.979	78.8748	Welch Two Sample t-test	two.sided	0.914087	SGI4	M15	SGI4_absent
A09 (Cefmetazole #1)	4.19792	46.0729	41.875	1.0784	0.337917	4.27413	-6.34207	14.7379	Welch Two Sample t-test	two.sided	0.914087	SGI4	M15	SGI4_absent
A10 (Cefmetazole #2)	2.94792	43.5729	40.625	0.727785	0.500314	4.8546	-7.55882	13.4547	Welch Two Sample t-test	two.sided	0.914087	SGI4	M15	SGI4_absent
A11 (Cefmetazole #3)	-49.8021	-24.4271	25.375	-0.873339	0.441191	3.3123	-221.975	122.371	Welch Two Sample t-test	two.sided	0.914087	SGI4	M15	SGI4_present
B01 (D-Cycloserine #1)	4.69792	52.3229	47.625	1.18933	0.297639	4.16672	-6.09831	15.4941	Welch Two Sample t-test	two.sided	0.914087	SGI4	M15	SGI4_absent
B04 (D-Cycloserine #4)	-73.0521	-26.4271	46.625	-1.03897	0.375002	3.00855	-296.456	150.352	Welch Two Sample t-test	two.sided	0.914087	SGI4	M15	SGI4_present
B07 (EDTA #3)	3.94792	42.0729	38.125	0.728085	0.500705	4.771	-10.1943	18.0901	Welch Two Sample t-test	two.sided	0.914087	SGI4	M15	SGI4_absent
B09 (5,7-Dichloro-8-Hydroxy-Quinaldine #1)	4.44792	42.3229	37.875	1.39304	0.256305	3.05669	-5.60774	14.5036	Welch Two Sample t-test	two.sided	0.914087	SGI4	M15	SGI4_absent
B10 (5,7-Dichloro-8-Hydroxy-Quinaldine #2)	5.19792	41.3229	36.125	1.36714	0.252445	3.51604	-5.95668	16.3525	Welch Two Sample t-test	two.sided	0.914087	SGI4	M15	SGI4_absent
B12 (5,7-Dichloro-8-Hydroxy-Quinaldine #4)	5.69792	41.3229	35.625	1.26192	0.270362	4.35301	-6.44756	17.8434	Welch Two Sample t-test	two.sided	0.914087	SGI4	M15	SGI4_absent
C02 (5,7-Dichloro-8-Hydroxyquinoline #2)	4.19792	47.5729	43.375	0.893472	0.42072	4.12057	-8.69784	17.0937	Welch Two Sample t-test	two.sided	0.914087	SGI4	M15	SGI4_absent
C04 (5,7-Dichloro-8-Hydroxyquinoline #4)	82.6979	-54.1771	-136.875	0.908257	0.398763	5.99831	-140.112	305.507	Welch Two Sample t-test	two.sided	0.914087	SGI4	M15	SGI4_absent
C05 (Fusidic Acid #1)	2.94792	37.3229	34.375	1.00012	0.370713	4.25218	-5.0479	10.9437	Welch Two Sample t-test	two.sided	0.914087	SGI4	M15	SGI4_absent
C06 (Fusidic Acid #2)	4.19792	44.5729	40.375	1.24914	0.27959	4.00845	-5.125	13.5208	Welch Two Sample t-test	two.sided	0.914087	SGI4	M15	SGI4_absent
C07 (Fusidic Acid #3)	14.9479	26.5729	11.625	1.34583	0.22792	5.88066	-12.3638	42.2596	Welch Two Sample t-test	two.sided	0.914087	SGI4	M15	SGI4_absent
C08 (Fusidic Acid #4)	12.9479	11.0729	-1.875	0.842703	0.435843	5.28797	-25.9102	51.806	Welch Two Sample t-test	two.sided	0.914087	SGI4	M15	SGI4_absent
C09 (1,10-Phenanthroline #1)	5.44792	46.0729	40.625	1.45033	0.229582	3.5313	-5.55057	16.4464	Welch Two Sample t-test	two.sided	0.914087	SGI4	M15	SGI4_absent
C10 (1,10-Phenanthroline #2)	3.94792	32.0729	28.125	0.78878	0.482649	3.3243	-11.1365	19.0324	Welch Two Sample t-test	two.sided	0.914087	SGI4	M15	SGI4_absent
C11 (1,10-Phenanthroline #3)	3.69792	-208.427	-212.125	0.687461	0.524221	4.70159	-10.3977	17.7935	Welch Two Sample t-test	two.sided	0.914087	SGI4	M15	SGI4_absent
C12 (1,10-Phenanthroline #4)	6.44792	-214.677	-221.125	0.780895	0.471809	4.77131	-15.0873	27.9831	Welch Two Sample t-test	two.sided	0.914087	SGI4	M15	SGI4_absent
D02 (Phleomycin #2)	2.44792	40.0729	37.625	0.656298	0.552786	3.4508	-8.59143	13.4873	Welch Two Sample t-test	two.sided	0.914087	SGI4	M15	SGI4_absent
D04 (Phleomycin #4)	-70.8021	-31.1771	39.625	-0.997909	0.391654	3.00965	-296.189	154.585	Welch Two Sample t-test	two.sided	0.914087	SGI4	M15	SGI4_present
D07 (Domiphen Bromide #3)	4.19792	43.0729	38.875	1.24933	0.281819	3.86733	-5.2589	13.6547	Welch Two Sample t-test	two.sided	0.914087	SGI4	M15	SGI4_absent
D08 (Domiphen Bromide #4)	2.94792	-247.427	-250.375	0.811007	0.464554	3.84647	-7.305	13.2008	Welch Two Sample t-test	two.sided	0.914087	SGI4	M15	SGI4_absent
D09 (Nordihydroguaiaretic Acid #1)	1.94792	40.0729	38.125	0.474348	0.660957	3.84061	-9.64264	13.5385	Welch Two Sample t-test	two.sided	0.914087	SGI4	M15	SGI4_absent
D10 (Nordihydroguaiaretic Acid #2)	2.94792	38.0729	35.125	0.584465	0.584597	4.93649	-10.0679	15.9637	Welch Two Sample t-test	two.sided	0.914087	SGI4	M15	SGI4_absent
D11 (Nordihydroguaiaretic Acid #3)	4.44792	43.8229	39.375	0.925628	0.412737	3.57811	-9.53761	18.4334	Welch Two Sample t-test	two.sided	0.914087	SGI4	M15	SGI4_absent
D12 (Nordihydroguaiaretic Acid #4)	2.94792	46.5729	43.625	0.586248	0.587923	4.1784	-10.7813	16.6772	Welch Two Sample t-test	two.sided	0.914087	SGI4	M15	SGI4_absent
E01 (Alexidine #1)	2.19792	48.8229	46.625	0.620145	0.567972	4.10001	-7.54841	11.9442	Welch Two Sample t-test	two.sided	0.914087	SGI4	M15	SGI4_absent
E05 (Nitrofurazone #1)	4.94792	42.8229	37.875	1.47424	0.209796	4.28642	-4.13004	14.0259	Welch Two Sample t-test	two.sided	0.914087	SGI4	M15	SGI4_absent
E06 (Nitrofurazone #2)	2.44792	43.5729	41.125	0.614339	0.574789	3.69491	-8.98494	13.8808	Welch Two Sample t-test	two.sided	0.914087	SGI4	M15	SGI4_absent
E09 (Methyl Viologen #1)	3.69792	33.0729	29.375	0.812705	0.465345	3.70691	-9.33912	16.735	Welch Two Sample t-test	two.sided	0.914087	SGI4	M15	SGI4_absent
E10 (Methyl Viologen #2)	4.94792	23.8229	18.875	0.744133	0.493855	4.49152	-12.7432	22.6391	Welch Two Sample t-test	two.sided	0.914087	SGI4	M15	SGI4_absent
E11 (Methyl Viologen #3)	2.44792	24.5729	22.125	0.548579	0.616033	3.53989	-10.6031	15.4989	Welch Two Sample t-test	two.sided	0.914087	SGI4	M15	SGI4_absent
E12 (Methyl Viologen #4)	-4.55208	35.8229	40.375	-0.850167	0.42866	5.8481	-17.7366	8.63246	Welch Two Sample t-test	two.sided	0.914087	SGI4	M15	SGI4_present
F01 (3,4-Dimethoxybenzyl Alcohol #1)	2.19792	44.8229	42.625	0.5765	0.59735	3.72006	-8.709	13.1048	Welch Two Sample t-test	two.sided	0.914087	SGI4	M15	SGI4_absent
F04 (3,4-Dimethoxybenzyl Alcohol #4)	-5.80208	-188.677	-182.875	-0.597478	0.576688	4.90683	-30.9081	19.304	Welch Two Sample t-test	two.sided	0.914087	SGI4	M15	SGI4_present
F05 (Oleandomycin #1)	-2.30208	37.3229	39.625	-0.633956	0.555169	4.78496	-11.7642	7.16007	Welch Two Sample t-test	two.sided	0.914087	SGI4	M15	SGI4_present
F07 (Oleandomycin #3)	3.69792	31.0729	27.375	1.09943	0.347646	3.18586	-6.66147	14.0573	Welch Two Sample t-test	two.sided	0.914087	SGI4	M15	SGI4_absent
F09 (Puromycin #1)	2.69792	29.8229	27.125	0.812918	0.468432	3.46292	-7.10849	12.5043	Welch Two Sample t-test	two.sided	0.914087	SGI4	M15	SGI4_absent
F10 (Puromycin #2)	1.69792	17.5729	15.875	0.544674	0.619193	3.45536	-7.52262	10.9185	Welch Two Sample t-test	two.sided	0.914087	SGI4	M15	SGI4_absent
F12 (Puromycin #4)	-18.3021	-15.1771	3.125	-0.810009	0.457542	4.62798	-77.8169	41.2128	Welch Two Sample t-test	two.sided	0.914087	SGI4	M15	SGI4_present
G01 (CCCP #1)	2.44792	32.8229	30.375	0.68069	0.521602	5.96427	-6.36454	11.2604	Welch Two Sample t-test	two.sided	0.914087	SGI4	M15	SGI4_absent
G02 (CCCP #2)	4.44792	39.0729	34.625	0.6608	0.537821	5.02616	-12.8279	21.7237	Welch Two Sample t-test	two.sided	0.914087	SGI4	M15	SGI4_absent
G03 (CCCP #3)	-5.80208	28.0729	33.875	-0.600699	0.579642	4.10412	-32.3532	20.7491	Welch Two Sample t-test	two.sided	0.914087	SGI4	M15	SGI4_present
G06 (Sodium Azide #2)	-62.8021	-72.9271	-10.125	-0.951102	0.386838	4.81221	-234.552	108.947	Welch Two Sample t-test	two.sided	0.914087	SGI4	M15	SGI4_present
G08 (Sodium Azide #4)	10.9479	-227.677	-238.625	1.08977	0.337751	3.95249	-17.0773	38.9731	Welch Two Sample t-test	two.sided	0.914087	SGI4	M15	SGI4_absent
G11 (Menadione #3)	-5.05208	19.8229	24.875	-1.62356	0.174768	4.30295	-13.457	3.35279	Welch Two Sample t-test	two.sided	0.914087	SGI4	M15	SGI4_present
G12 (Menadione #4)	-9.30208	16.3229	25.625	-1.12564	0.303631	5.95448	-29.5604	10.9563	Welch Two Sample t-test	two.sided	0.914087	SGI4	M15	SGI4_present
H01 (2-Nitroimidazole #1)	2.44792	58.3229	55.875	0.60812	0.581442	3.39148	-9.56541	14.4612	Welch Two Sample t-test	two.sided	0.914087	SGI4	M15	SGI4_absent
H02 (2-Nitroimidazole #2)	1.94792	47.0729	45.125	0.559236	0.596958	5.78771	-6.65147	10.5473	Welch Two Sample t-test	two.sided	0.914087	SGI4	M15	SGI4_absent
H04 (2-Nitroimidazole #4)	6.94792	-216.177	-223.125	0.492496	0.640357	5.83184	-27.8148	41.7106	Welch Two Sample t-test	two.sided	0.914087	SGI4	M15	SGI4_absent
H07 (Hydroxyurea #3)	-3.30208	35.5729	38.875	-1.09939	0.325776	4.60023	-11.2292	4.62507	Welch Two Sample t-test	two.sided	0.914087	SGI4	M15	SGI4_present
H08 (Hydroxyurea #4)	34.9479	-150.677	-185.625	0.540233	0.61241	4.95774	-131.771	201.667	Welch Two Sample t-test	two.sided	0.914087	SGI4	M15	SGI4_absent
H10 (Zinc Chloride #2)	2.19792	51.5729	49.375	0.532385	0.630123	3.11327	-10.6743	15.0701	Welch Two Sample t-test	two.sided	0.914087	SGI4	M15	SGI4_absent
H11 (Zinc Chloride #3)	6.44792	47.5729	41.125	1.35173	0.25369	3.67345	-7.27355	20.1694	Welch Two Sample t-test	two.sided	0.914087	SGI4	M15	SGI4_absent
A02 (Cefotaxime #2)	-15.4557	10.8932	26.349	-1.07943	0.355923	3.15498	-59.7828	28.8713	Welch Two Sample t-test	two.sided	0.914087	SGI4	M16	SGI4_present
A04 (Cefotaxime #4)	-73.2057	-118.607	-45.401	-0.673812	0.526224	5.83092	-340.928	194.517	Welch Two Sample t-test	two.sided	0.914087	SGI4	M16	SGI4_present
A09 (5-Chloro-7-Iodo-8-Hydroxyquinoline #1)	-9.20573	16.3932	25.599	-1.2987	0.266583	3.83776	-29.2189	10.8074	Welch Two Sample t-test	two.sided	0.914087	SGI4	M16	SGI4_present
A10 (5-Chloro-7-Iodo-8-Hydroxyquinoline #2)	7.04427	15.8932	8.84896	0.942548	0.387796	5.17565	-11.9729	26.0614	Welch Two Sample t-test	two.sided	0.914087	SGI4	M16	SGI4_absent
A12 (5-Chloro-7-Iodo-8-Hydroxyquinoline #4)	2.54427	7.14323	4.59896	0.583152	0.583636	5.32103	-8.47059	13.5591	Welch Two Sample t-test	two.sided	0.914087	SGI4	M16	SGI4_absent
B07 (Sulfanilamide #3)	-2.70573	31.1432	33.849	-0.499446	0.636061	5.72852	-16.1156	10.7041	Welch Two Sample t-test	two.sided	0.914087	SGI4	M16	SGI4_present
B09 (Trimethoprim #1)	-2.70573	23.8932	26.599	-0.553524	0.599909	5.99988	-14.6668	9.25531	Welch Two Sample t-test	two.sided	0.914087	SGI4	M16	SGI4_present
B11 (Trimethoprim #3)	-46.9557	-60.3568	-13.401	-0.862487	0.451779	3.0038	-220.091	126.18	Welch Two Sample t-test	two.sided	0.914087	SGI4	M16	SGI4_present
B12 (Trimethoprim #4)	-14.2057	-251.857	-237.651	-1.42464	0.20441	5.96557	-38.6392	10.2278	Welch Two Sample t-test	two.sided	0.914087	SGI4	M16	SGI4_present
C02 (Dichlofluanid #2)	-2.45573	10.8932	13.349	-0.548317	0.613116	3.93202	-14.9758	10.0643	Welch Two Sample t-test	two.sided	0.914087	SGI4	M16	SGI4_present
C05 (Protamine Sulfate #1)	3.54427	20.8932	17.349	0.556289	0.598989	5.74609	-12.2142	19.3028	Welch Two Sample t-test	two.sided	0.914087	SGI4	M16	SGI4_absent
C06 (Protamine Sulfate #2)	7.29427	21.3932	14.099	0.893342	0.412301	5.03921	-13.6459	28.2344	Welch Two Sample t-test	two.sided	0.914087	SGI4	M16	SGI4_absent
C12 (Cetylpyridinium Chloride #4)	75.7943	-39.8568	-115.651	0.704954	0.508636	5.6931	-190.766	342.354	Welch Two Sample t-test	two.sided	0.914087	SGI4	M16	SGI4_absent
D04 (1-Chloro-2,4-Dinitrobenzene #4)	61.2943	-101.857	-163.151	0.605684	0.567289	5.89689	-187.383	309.971	Welch Two Sample t-test	two.sided	0.914087	SGI4	M16	SGI4_absent
D07 (Diamide #3)	1.79427	24.8932	23.099	0.459723	0.662124	5.9163	-7.78873	11.3773	Welch Two Sample t-test	two.sided	0.914087	SGI4	M16	SGI4_absent
D10 (Cinoxacin #2)	4.79427	19.3932	14.599	0.613846	0.562273	5.88618	-14.4066	23.9951	Welch Two Sample t-test	two.sided	0.914087	SGI4	M16	SGI4_absent
D11 (Cinoxacin #3)	10.5443	4.64323	-5.90104	0.475949	0.651493	5.80465	-44.1104	65.199	Welch Two Sample t-test	two.sided	0.914087	SGI4	M16	SGI4_absent
D12 (Cinoxacin #4)	80.7943	-108.107	-188.901	0.730452	0.492917	5.93742	-190.548	352.137	Welch Two Sample t-test	two.sided	0.914087	SGI4	M16	SGI4_absent
E04 (Streptomycin #4)	-2.95573	23.6432	26.599	-0.547296	0.608193	4.89452	-16.9289	11.0174	Welch Two Sample t-test	two.sided	0.914087	SGI4	M16	SGI4_present
E08 (5-Azacytidine #4)	-3.95573	33.3932	37.349	-0.469647	0.6552	5.99605	-24.5688	16.6573	Welch Two Sample t-test	two.sided	0.914087	SGI4	M16	SGI4_present
E09 (Rifamycin SV #1)	2.79427	32.1432	29.349	0.628293	0.55322	5.93108	-8.11886	13.7074	Welch Two Sample t-test	two.sided	0.914087	SGI4	M16	SGI4_absent
E12 (Rifamycin SV #4)	-2.20573	39.8932	42.099	-0.674531	0.529943	4.99218	-10.6155	6.20409	Welch Two Sample t-test	two.sided	0.914087	SGI4	M16	SGI4_present
F02 (Potassium Tellurite #2)	-82.4557	-82.3568	0.0989583	-1.17132	0.308677	3.85905	-280.754	115.842	Welch Two Sample t-test	two.sided	0.914087	SGI4	M16	SGI4_present
F03 (Potassium Tellurite #3)	-73.7057	-118.357	-44.651	-0.690073	0.517083	5.73503	-338.012	190.601	Welch Two Sample t-test	two.sided	0.914087	SGI4	M16	SGI4_present
F05 (Sodium Selenite #1)	7.29427	21.1432	13.849	0.936606	0.396583	4.48677	-13.4342	28.0227	Welch Two Sample t-test	two.sided	0.914087	SGI4	M16	SGI4_absent
F07 (Sodium Selenite #3)	-20.7057	-24.8568	-4.15104	-1.11507	0.309694	5.68902	-66.7512	25.3397	Welch Two Sample t-test	two.sided	0.914087	SGI4	M16	SGI4_present
F11 (Aluminum Sulfate #3)	-3.70573	23.3932	27.099	-0.640042	0.560866	3.57238	-20.5689	13.1575	Welch Two Sample t-test	two.sided	0.914087	SGI4	M16	SGI4_present
F12 (Aluminum Sulfate #4)	57.2943	-28.8568	-86.151	1.05597	0.331639	5.99936	-75.4727	190.061	Welch Two Sample t-test	two.sided	0.914087	SGI4	M16	SGI4_absent
G03 (Chromium [III] Chloride #3)	-2.70573	28.3932	31.099	-0.841241	0.440515	4.74732	-11.1078	5.69631	Welch Two Sample t-test	two.sided	0.914087	SGI4	M16	SGI4_present
G04 (Chromium [III] Chloride #4)	-4.95573	27.8932	32.849	-0.862439	0.422982	5.74463	-19.169	9.25757	Welch Two Sample t-test	two.sided	0.914087	SGI4	M16	SGI4_present
G12 (L-Glutamic Acid g-Hydroxamate #4)	-3.20573	33.1432	36.349	-0.640015	0.548712	5.31968	-15.8521	9.44061	Welch Two Sample t-test	two.sided	0.914087	SGI4	M16	SGI4_present
H03 (Glycine Hydroxamate #3)	-69.7057	-49.3568	20.349	-0.94513	0.413869	3.0215	-303.477	164.066	Welch Two Sample t-test	two.sided	0.914087	SGI4	M16	SGI4_present
H04 (Glycine Hydroxamate #4)	71.0443	-122.857	-193.901	0.618296	0.55925	5.96045	-210.567	352.655	Welch Two Sample t-test	two.sided	0.914087	SGI4	M16	SGI4_absent
H06 (Chloroxylenol #2)	7.79427	44.6432	36.849	1.01697	0.352699	5.38022	-11.4958	27.0843	Welch Two Sample t-test	two.sided	0.914087	SGI4	M16	SGI4_absent
H08 (Chloroxylenol #4)	67.0443	41.1432	-25.901	0.993404	0.392835	3.04143	-146.091	280.18	Welch Two Sample t-test	two.sided	0.914087	SGI4	M16	SGI4_absent
A01 (D-Serine #1)	4.01042	39.2604	35.25	0.810048	0.457473	4.63406	-9.02442	17.0453	Welch Two Sample t-test	two.sided	0.914087	SGI4	M17	SGI4_absent
A02 (D-Serine #2)	5.51042	31.7604	26.25	1.19313	0.302437	3.77127	-7.62513	18.646	Welch Two Sample t-test	two.sided	0.914087	SGI4	M17	SGI4_absent
A03 (D-Serine #3)	5.26042	32.5104	27.25	1.05689	0.348441	4.12831	-8.39088	18.9117	Welch Two Sample t-test	two.sided	0.914087	SGI4	M17	SGI4_absent
A04 (D-Serine #4)	-4.23958	-263.49	-259.25	-1.00569	0.363414	4.70852	-15.281	6.80186	Welch Two Sample t-test	two.sided	0.914087	SGI4	M17	SGI4_present
A05 (b-Chloro-L-Alanine #1)	-1.48958	47.5104	49	-0.809738	0.450651	5.68353	-6.05235	3.07318	Welch Two Sample t-test	two.sided	0.914087	SGI4	M17	SGI4_present
A06 (b-Chloro-L-Alanine #2)	-2.48958	47.7604	50.25	-1.37357	0.219809	5.85947	-6.9505	1.97133	Welch Two Sample t-test	two.sided	0.914087	SGI4	M17	SGI4_present
A09 (Thiosalicylate #1)	-1.48958	39.7604	41.25	-0.650944	0.543256	5.10255	-7.33657	4.35741	Welch Two Sample t-test	two.sided	0.914087	SGI4	M17	SGI4_present
A10 (Thiosalicylate #2)	-2.48958	38.7604	41.25	-0.974256	0.373718	5.11553	-9.014	4.03483	Welch Two Sample t-test	two.sided	0.914087	SGI4	M17	SGI4_present
A11 (Thiosalicylate #3)	-2.73958	32.2604	35	-0.820899	0.452234	4.58737	-11.5558	6.07659	Welch Two Sample t-test	two.sided	0.914087	SGI4	M17	SGI4_present
B03 (2-Hydroxy-Benzoic Acid #3)	8.01042	-88.7396	-96.75	0.556615	0.59805	5.96101	-27.2598	43.2806	Welch Two Sample t-test	two.sided	0.914087	SGI4	M17	SGI4_absent
B04 (2-Hydroxy-Benzoic Acid #4)	-9.98958	-259.49	-249.5	-1.20441	0.291172	4.25127	-32.491	12.5118	Welch Two Sample t-test	two.sided	0.914087	SGI4	M17	SGI4_present
B06 (Hygromycin B #2)	-1.73958	39.5104	41.25	-0.81812	0.444611	5.98911	-6.94479	3.46562	Welch Two Sample t-test	two.sided	0.914087	SGI4	M17	SGI4_present
B08 (Hygromycin B #4)	58.2604	-196.24	-254.5	1.5864	0.210588	3.0084	-58.4305	174.951	Welch Two Sample t-test	two.sided	0.914087	SGI4	M17	SGI4_absent
B12 (Ethionamide #4)	-2.23958	31.7604	34	-0.807907	0.4503	5.93562	-9.04049	4.56132	Welch Two Sample t-test	two.sided	0.914087	SGI4	M17	SGI4_present
C02 (4-Aminopyridine #2)	-1.73958	33.7604	35.5	-0.717249	0.509971	4.33601	-8.27256	4.79339	Welch Two Sample t-test	two.sided	0.914087	SGI4	M17	SGI4_present
C04 (4-Aminopyridine #4)	73.7604	-111.74	-185.5	0.693418	0.514472	5.88397	-187.772	335.293	Welch Two Sample t-test	two.sided	0.914087	SGI4	M17	SGI4_absent
C05 (Sulfachloropyridazine #1)	-1.23958	37.0104	38.25	-0.856233	0.430272	5.09727	-4.9398	2.46063	Welch Two Sample t-test	two.sided	0.914087	SGI4	M17	SGI4_present
C07 (Sulfachloropyridazine #3)	-3.48958	33.0104	36.5	-1.05824	0.338039	5.03619	-11.9479	4.96868	Welch Two Sample t-test	two.sided	0.914087	SGI4	M17	SGI4_present
C08 (Sulfachloropyridazine #4)	-2.73958	28.7604	31.5	-0.677179	0.523727	5.95161	-12.6583	7.17914	Welch Two Sample t-test	two.sided	0.914087	SGI4	M17	SGI4_present
C09 (Sulfamonomethoxine #1)	-2.23958	33.0104	35.25	-1.14098	0.299614	5.68995	-7.10669	2.62753	Welch Two Sample t-test	two.sided	0.914087	SGI4	M17	SGI4_present
D01 (Oxycarboxin #1)	-2.73958	45.2604	48	-1.29389	0.267944	3.8453	-8.71266	3.23349	Welch Two Sample t-test	two.sided	0.914087	SGI4	M17	SGI4_present
D03 (Oxycarboxin #3)	-57.9896	-98.7396	-40.75	-0.605844	0.567156	5.90594	-293.108	177.129	Welch Two Sample t-test	two.sided	0.914087	SGI4	M17	SGI4_present
D04 (Oxycarboxin #4)	-23.4896	-246.49	-223	-1.26789	0.267374	4.43061	-73.0144	26.0352	Welch Two Sample t-test	two.sided	0.914087	SGI4	M17	SGI4_present
D05 (3-Amino-1,2,4-triazole #1)	-0.989583	35.5104	36.5	-0.974286	0.39109	3.57766	-3.94589	1.96672	Welch Two Sample t-test	two.sided	0.914087	SGI4	M17	SGI4_present
D06 (3-Amino-1,2,4-triazole #2)	-1.73958	36.2604	38	-0.920929	0.398983	5.04527	-6.58219	3.10302	Welch Two Sample t-test	two.sided	0.914087	SGI4	M17	SGI4_present
E01 (Niaproof #1)	1.01042	42.0104	41	0.457122	0.663737	5.97307	-4.40412	6.42496	Welch Two Sample t-test	two.sided	0.914087	SGI4	M17	SGI4_absent
E02 (Niaproof #2)	-1.73958	23.5104	25.25	-0.892912	0.414218	4.82469	-6.80286	3.32369	Welch Two Sample t-test	two.sided	0.914087	SGI4	M17	SGI4_present
E03 (Niaproof #3)	-3.48958	-0.239583	3.25	-0.623453	0.556505	5.84792	-17.2722	10.293	Welch Two Sample t-test	two.sided	0.914087	SGI4	M17	SGI4_present
E04 (Niaproof #4)	-9.48958	-79.4896	-70	-1.07594	0.324051	5.88802	-31.1707	12.1915	Welch Two Sample t-test	two.sided	0.914087	SGI4	M17	SGI4_present
E05 (Compound 48/80 #1)	-2.73958	30.7604	33.5	-1.5784	0.165655	5.98729	-6.9888	1.50964	Welch Two Sample t-test	two.sided	0.914087	SGI4	M17	SGI4_present
E07 (Compound 48/80 #3)	2.76042	31.0104	28.25	0.568607	0.59332	5.19601	-9.57871	15.0995	Welch Two Sample t-test	two.sided	0.914087	SGI4	M17	SGI4_absent
E08 (Compound 48/80 #4)	36.7604	-214.99	-251.75	0.936924	0.417593	3.01547	-87.7421	161.263	Welch Two Sample t-test	two.sided	0.914087	SGI4	M17	SGI4_absent
E12 (Sodium Tungstate #4)	-34.4896	-43.4896	-9	-0.618828	0.574382	3.46319	-199.166	130.187	Welch Two Sample t-test	two.sided	0.914087	SGI4	M17	SGI4_present
F01 (Lithium Chloride #1)	-1.98958	29.2604	31.25	-0.638701	0.547045	5.88709	-9.64741	5.66824	Welch Two Sample t-test	two.sided	0.914087	SGI4	M17	SGI4_present
F02 (Lithium Chloride #2)	1.76042	2.26042	0.5	0.498676	0.63584	5.97184	-6.88752	10.4084	Welch Two Sample t-test	two.sided	0.914087	SGI4	M17	SGI4_absent
F03 (Lithium Chloride #3)	-26.4896	-54.7396	-28.25	-1.4438	0.21424	4.52784	-75.1707	22.1915	Welch Two Sample t-test	two.sided	0.914087	SGI4	M17	SGI4_present
F04 (Lithium Chloride #4)	56.5104	-187.99	-244.5	0.890779	0.435913	3.14479	-140.224	253.244	Welch Two Sample t-test	two.sided	0.914087	SGI4	M17	SGI4_absent
F07 (D,L-Methionine Hydroxamate #3)	33.2604	-217.99	-251.25	0.856665	0.453233	3.0735	-88.6445	155.165	Welch Two Sample t-test	two.sided	0.914087	SGI4	M17	SGI4_absent
G03 (Chlorambucil #3)	-4.48958	26.7604	31.25	-1.49147	0.196071	4.99725	-12.2288	3.2496	Welch Two Sample t-test	two.sided	0.914087	SGI4	M17	SGI4_present
G07 (Cefamandole Nafate #3)	-2.23958	29.7604	32	-0.773303	0.473388	5.14016	-9.62367	5.1445	Welch Two Sample t-test	two.sided	0.914087	SGI4	M17	SGI4_present
G08 (Cefamandole Nafate #4)	-1.98958	30.0104	32	-0.725802	0.49779	5.47595	-8.85582	4.87666	Welch Two Sample t-test	two.sided	0.914087	SGI4	M17	SGI4_present
G09 (Cefoperazone #1)	-1.48958	27.7604	29.25	-0.603748	0.572565	4.95837	-7.84784	4.86867	Welch Two Sample t-test	two.sided	0.914087	SGI4	M17	SGI4_present
G10 (Cefoperazone #2)	-1.73958	24.0104	25.75	-0.628034	0.558724	4.78579	-8.95674	5.47757	Welch Two Sample t-test	two.sided	0.914087	SGI4	M17	SGI4_present
G11 (Cefoperazone #3)	-2.48958	10.2604	12.75	-0.612821	0.565863	5.18793	-12.8198	7.84063	Welch Two Sample t-test	two.sided	0.914087	SGI4	M17	SGI4_present
G12 (Cefoperazone #4)	-2.48958	26.7604	29.25	-0.683037	0.521346	5.7034	-11.5219	6.54275	Welch Two Sample t-test	two.sided	0.914087	SGI4	M17	SGI4_present
H01 (Cefsulodin #1)	-1.73958	48.0104	49.75	-0.544822	0.608233	5.24553	-9.83307	6.3539	Welch Two Sample t-test	two.sided	0.914087	SGI4	M17	SGI4_present
H03 (Cefsulodin #3)	-3.23958	36.2604	39.5	-1.48473	0.189803	5.80171	-8.62312	2.14395	Welch Two Sample t-test	two.sided	0.914087	SGI4	M17	SGI4_present
H05 (Caffeine #1)	-2.23958	41.7604	44	-1.03227	0.342342	5.90713	-7.56861	3.08944	Welch Two Sample t-test	two.sided	0.914087	SGI4	M17	SGI4_present
H06 (Caffeine #2)	1.26042	44.5104	43.25	0.734919	0.502918	4.02443	-3.48993	6.01076	Welch Two Sample t-test	two.sided	0.914087	SGI4	M17	SGI4_absent
H08 (Caffeine #4)	14.2604	17.7604	3.5	1.32152	0.237595	5.61724	-12.5862	41.1071	Welch Two Sample t-test	two.sided	0.914087	SGI4	M17	SGI4_absent
H10 (Phenylarsine Oxide #2)	-2.23958	43.7604	46	-0.64711	0.542835	5.67392	-10.8275	6.34832	Welch Two Sample t-test	two.sided	0.914087	SGI4	M17	SGI4_present
H11 (Phenylarsine Oxide #3)	-1.98958	37.5104	39.5	-0.677443	0.534888	4.04575	-10.1075	6.12833	Welch Two Sample t-test	two.sided	0.914087	SGI4	M17	SGI4_present
A04 (Ketoprofen #4)	5.19792	-65.862	-71.0599	0.649801	0.540669	5.8039	-14.537	24.9328	Welch Two Sample t-test	two.sided	0.914087	SGI4	M18	SGI4_absent
B08 (Pipemidic Acid #4)	86.4479	-101.362	-187.81	0.772534	0.469614	5.89776	-188.521	361.416	Welch Two Sample t-test	two.sided	0.914087	SGI4	M18	SGI4_absent
C04 (Poly-L-Lysine #4)	14.4479	-232.362	-246.81	1.47363	0.196003	5.43545	-10.1594	39.0553	Welch Two Sample t-test	two.sided	0.914087	SGI4	M18	SGI4_absent
C08 (Sulfisoxazole #4)	-38.8021	-52.862	-14.0599	-0.50404	0.633006	5.73429	-229.307	151.703	Welch Two Sample t-test	two.sided	0.914087	SGI4	M18	SGI4_present
D09 (Lidocaine #1)	10.4479	39.888	29.4401	1.67145	0.162804	4.44198	-6.24683	27.1427	Welch Two Sample t-test	two.sided	0.914087	SGI4	M18	SGI4_absent
E03 (Sodium Metasilicate #3)	12.9479	27.138	14.1901	1.57107	0.167413	5.97678	-7.2372	33.133	Welch Two Sample t-test	two.sided	0.914087	SGI4	M18	SGI4_absent
E10 (Antimony [III] Chloride #2)	-40.0521	-7.11198	32.9401	-0.846589	0.459118	3.01562	-190.173	110.069	Welch Two Sample t-test	two.sided	0.914087	SGI4	M18	SGI4_present
F08 (Tinidazole #4)	20.1979	-40.862	-61.0599	0.519306	0.62311	5.69188	-76.2352	116.631	Welch Two Sample t-test	two.sided	0.914087	SGI4	M18	SGI4_absent
F12 (Aztreonam #4)	39.4479	-136.862	-176.31	0.512931	0.626695	5.8792	-149.678	228.574	Welch Two Sample t-test	two.sided	0.914087	SGI4	M18	SGI4_absent
G08 (Guanazole #4)	13.1979	15.888	2.6901	1.04596	0.337473	5.75984	-17.9919	44.3877	Welch Two Sample t-test	two.sided	0.914087	SGI4	M18	SGI4_absent
A02 (Josamycin #2)	-2.21875	28.6172	30.8359	-0.528108	0.62396	4.22382	-13.6437	9.2062	Welch Two Sample t-test	two.sided	0.914087	SGI4	M19	SGI4_present
A03 (Josamycin #3)	-5.71875	28.6172	34.3359	-1.20933	0.298172	3.6955	-19.286	7.8485	Welch Two Sample t-test	two.sided	0.914087	SGI4	M19	SGI4_present
A05 (Gallic Acid #1)	2.78125	60.3672	57.5859	0.510532	0.631674	4.93792	-11.2758	16.8383	Welch Two Sample t-test	two.sided	0.914087	SGI4	M19	SGI4_absent
A06 (Gallic Acid #2)	2.78125	76.1172	73.3359	0.475767	0.653706	5.15908	-12.1076	17.6701	Welch Two Sample t-test	two.sided	0.914087	SGI4	M19	SGI4_absent
A08 (Gallic Acid #4)	-128.719	-155.133	-26.4141	-1.53288	0.176657	5.9438	-334.662	77.225	Welch Two Sample t-test	two.sided	0.914087	SGI4	M19	SGI4_present
A10 (Coumarin #2)	-4.71875	26.1172	30.8359	-0.867988	0.425621	4.93073	-18.7528	9.31528	Welch Two Sample t-test	two.sided	0.914087	SGI4	M19	SGI4_present
A11 (Coumarin #3)	-4.21875	22.3672	26.5859	-1.08337	0.320324	5.98867	-13.7517	5.31417	Welch Two Sample t-test	two.sided	0.914087	SGI4	M19	SGI4_present
A12 (Coumarin #4)	17.7812	-212.133	-229.914	1.14302	0.33512	3.03506	-31.4043	66.9668	Welch Two Sample t-test	two.sided	0.914087	SGI4	M19	SGI4_absent
B04 (Methyltrioctylammonium Chloride #4)	-74.9687	-119.383	-44.4141	-0.662442	0.532654	5.91019	-352.91	202.972	Welch Two Sample t-test	two.sided	0.914087	SGI4	M19	SGI4_present
B06 (Harmane #2)	3.53125	34.6172	31.0859	0.7438	0.486972	5.60911	-8.28475	15.3473	Welch Two Sample t-test	two.sided	0.914087	SGI4	M19	SGI4_absent
B07 (Harmane #3)	4.78125	14.6172	9.83594	0.536191	0.615988	4.74603	-18.5147	28.0772	Welch Two Sample t-test	two.sided	0.914087	SGI4	M19	SGI4_absent
B08 (Harmane #4)	-4.96875	-264.633	-259.664	-0.471658	0.65915	4.49861	-32.9824	23.0449	Welch Two Sample t-test	two.sided	0.914087	SGI4	M19	SGI4_present
C02 (Chlorhexidine #2)	-2.71875	20.8672	23.5859	-0.665608	0.53196	5.63115	-12.8743	7.43679	Welch Two Sample t-test	two.sided	0.914087	SGI4	M19	SGI4_present
C05 (Umbelliferone #1)	2.53125	29.8672	27.3359	0.534248	0.612396	5.99358	-9.06516	14.1277	Welch Two Sample t-test	two.sided	0.914087	SGI4	M19	SGI4_absent
C06 (Umbelliferone #2)	4.28125	33.6172	29.3359	1.28553	0.254106	5.07839	-4.24007	12.8026	Welch Two Sample t-test	two.sided	0.914087	SGI4	M19	SGI4_absent
C08 (Umbelliferone #4)	-3.96875	12.3672	16.3359	-0.719411	0.499579	5.85555	-17.5487	9.61118	Welch Two Sample t-test	two.sided	0.914087	SGI4	M19	SGI4_present
D02 (Disulphiram #2)	2.28125	18.8672	16.5859	0.598369	0.577219	4.70626	-7.70583	12.2683	Welch Two Sample t-test	two.sided	0.914087	SGI4	M19	SGI4_absent
D04 (Disulphiram #4)	1.78125	24.6172	22.8359	0.506032	0.636205	4.586	-7.51859	11.0811	Welch Two Sample t-test	two.sided	0.914087	SGI4	M19	SGI4_absent
E04 (FCCP #4)	-2.96875	-10.8828	-7.91406	-0.464495	0.661496	5.08705	-19.314	13.3765	Welch Two Sample t-test	two.sided	0.914087	SGI4	M19	SGI4_present
E05 (D,L-a-Lipoic Acid #1)	2.78125	27.8672	25.0859	0.693602	0.513916	5.98981	-7.03459	12.5971	Welch Two Sample t-test	two.sided	0.914087	SGI4	M19	SGI4_absent
E08 (D,L-a-Lipoic Acid #4)	-11.7188	-180.383	-168.664	-1.23746	0.297255	3.27388	-40.4793	17.0418	Welch Two Sample t-test	two.sided	0.914087	SGI4	M19	SGI4_present
E09 (Lawsone #1)	3.53125	27.6172	24.0859	0.482292	0.649584	5.10076	-15.1788	22.2413	Welch Two Sample t-test	two.sided	0.914087	SGI4	M19	SGI4_absent
E10 (Lawsone #2)	4.03125	28.8672	24.8359	0.506089	0.63508	4.82043	-16.6763	24.7388	Welch Two Sample t-test	two.sided	0.914087	SGI4	M19	SGI4_absent
E12 (Lawsone #4)	3.03125	-43.8828	-46.9141	0.476271	0.664386	3.21571	-16.4762	22.5387	Welch Two Sample t-test	two.sided	0.914087	SGI4	M19	SGI4_absent
F01 (Phenethicillin #1)	-1.71875	20.3672	22.0859	-0.736605	0.50662	3.58656	-8.50256	5.06506	Welch Two Sample t-test	two.sided	0.914087	SGI4	M19	SGI4_present
F04 (Phenethicillin #4)	-61.7187	-129.883	-68.1641	-0.625892	0.55482	5.89711	-304.031	180.594	Welch Two Sample t-test	two.sided	0.914087	SGI4	M19	SGI4_present
F05 (Blasticidin S #1)	2.28125	20.6172	18.3359	0.613563	0.568001	4.69522	-7.46593	12.0284	Welch Two Sample t-test	two.sided	0.914087	SGI4	M19	SGI4_absent
F07 (Blasticidin S #3)	-2.71875	13.3672	16.0859	-0.695962	0.523116	4.19208	-13.3716	7.93412	Welch Two Sample t-test	two.sided	0.914087	SGI4	M19	SGI4_present
F08 (Blasticidin S #4)	-42.2187	-61.1328	-18.9141	-1.2018	0.283968	4.93016	-132.908	48.4707	Welch Two Sample t-test	two.sided	0.914087	SGI4	M19	SGI4_present
F09 (Sodium Caprylate #1)	4.03125	13.6172	9.58594	0.727335	0.49505	5.85771	-9.611	17.6735	Welch Two Sample t-test	two.sided	0.914087	SGI4	M19	SGI4_absent
F10 (Sodium Caprylate #2)	7.78125	-3.38281	-11.1641	1.04148	0.348653	4.65888	-11.8553	27.4178	Welch Two Sample t-test	two.sided	0.914087	SGI4	M19	SGI4_absent
G02 (Lauryl Sulfobetaine #2)	-2.46875	20.3672	22.8359	-0.597502	0.575745	5.09316	-13.0317	8.09418	Welch Two Sample t-test	two.sided	0.914087	SGI4	M19	SGI4_present
G04 (Lauryl Sulfobetaine #4)	11.0312	-16.3828	-27.4141	0.948059	0.38095	5.79312	-17.6884	39.7509	Welch Two Sample t-test	two.sided	0.914087	SGI4	M19	SGI4_absent
G05 (Dihydrostreptomycin #1)	-2.46875	27.1172	29.5859	-0.880534	0.427359	4.08232	-10.1915	5.25404	Welch Two Sample t-test	two.sided	0.914087	SGI4	M19	SGI4_present
G06 (Dihydrostreptomycin #2)	2.03125	21.8672	19.8359	0.595987	0.573659	5.80792	-6.37566	10.4382	Welch Two Sample t-test	two.sided	0.914087	SGI4	M19	SGI4_absent
G08 (Dihydrostreptomycin #4)	-1.96875	16.6172	18.5859	-0.613416	0.563458	5.65088	-9.94121	6.00371	Welch Two Sample t-test	two.sided	0.914087	SGI4	M19	SGI4_present
H04 (Hexaminecobalt [III] Chloride #4)	4.28125	34.6172	30.3359	0.849565	0.440746	4.25365	-9.38724	17.9497	Welch Two Sample t-test	two.sided	0.914087	SGI4	M19	SGI4_absent
H05 (a-Thioglycerol #1)	3.53125	30.6172	27.0859	1.01081	0.35589	5.31472	-5.29143	12.3539	Welch Two Sample t-test	two.sided	0.914087	SGI4	M19	SGI4_absent
H06 (a-Thioglycerol #2)	2.78125	31.1172	28.3359	0.496327	0.641528	4.80499	-11.8011	17.3636	Welch Two Sample t-test	two.sided	0.914087	SGI4	M19	SGI4_absent
H07 (a-Thioglycerol #3)	3.78125	27.1172	23.3359	1.0162	0.356269	4.98714	-5.79119	13.3537	Welch Two Sample t-test	two.sided	0.914087	SGI4	M19	SGI4_absent
H08 (a-Thioglycerol #4)	-15.2187	-66.3828	-51.1641	-0.732326	0.491802	5.94894	-66.175	35.7375	Welch Two Sample t-test	two.sided	0.914087	SGI4	M19	SGI4_present
H09 (Polymyxin B #1)	2.78125	27.1172	24.3359	0.635454	0.550412	5.55024	-8.1423	13.7048	Welch Two Sample t-test	two.sided	0.914087	SGI4	M19	SGI4_absent
H10 (Polymyxin B #2)	60.7812	18.3672	-42.4141	0.846334	0.458851	3.03656	-166.224	287.786	Welch Two Sample t-test	two.sided	0.914087	SGI4	M19	SGI4_absent
H12 (Polymyxin B #4)	-4.71875	-258.883	-254.164	-0.882305	0.419102	4.86045	-18.5863	9.14883	Welch Two Sample t-test	two.sided	0.914087	SGI4	M19	SGI4_present
A03 (Amitriptyline #3)	1.71615	43.888	42.1719	0.47361	0.654586	5.3183	-7.43326	10.8656	Welch Two Sample t-test	two.sided	0.914087	SGI4	M20	SGI4_absent
A04 (Amitriptyline #4)	-72.2839	-98.362	-26.0781	-1.13997	0.31399	4.28432	-243.82	99.2526	Welch Two Sample t-test	two.sided	0.914087	SGI4	M20	SGI4_present
A05 (Apramycin #1)	1.46615	53.888	52.4219	0.486031	0.64422	5.98753	-5.91886	8.85115	Welch Two Sample t-test	two.sided	0.914087	SGI4	M20	SGI4_absent
A08 (Apramycin #4)	76.2161	-86.362	-162.578	0.686471	0.518719	5.84186	-197.248	349.68	Welch Two Sample t-test	two.sided	0.914087	SGI4	M20	SGI4_absent
A09 (Benserazide #1)	2.21615	58.638	56.4219	0.669056	0.536947	4.39898	-6.6606	11.0929	Welch Two Sample t-test	two.sided	0.914087	SGI4	M20	SGI4_absent
A11 (Benserazide #3)	10.9661	-79.112	-90.0781	0.980091	0.391437	3.40507	-22.3615	44.2938	Welch Two Sample t-test	two.sided	0.914087	SGI4	M20	SGI4_absent
B01 (Orphenadrine #1)	3.21615	38.388	35.1719	0.892331	0.418189	4.41522	-6.4303	12.8626	Welch Two Sample t-test	two.sided	0.914087	SGI4	M20	SGI4_absent
B02 (Orphenadrine #2)	2.21615	32.638	30.4219	0.969828	0.369609	5.99632	-3.3761	7.8084	Welch Two Sample t-test	two.sided	0.914087	SGI4	M20	SGI4_absent
B06 (D,L-Propranolol #2)	1.21615	54.138	52.9219	0.507308	0.630627	5.80539	-4.69771	7.13	Welch Two Sample t-test	two.sided	0.914087	SGI4	M20	SGI4_absent
B07 (D,L-Propranolol #3)	-58.2839	-195.112	-136.828	-1.0973	0.314784	5.97038	-188.41	71.8422	Welch Two Sample t-test	two.sided	0.914087	SGI4	M20	SGI4_present
B09 (Tetrazolium Violet #1)	2.46615	81.388	78.9219	0.606488	0.568046	5.57478	-7.67056	12.6028	Welch Two Sample t-test	two.sided	0.914087	SGI4	M20	SGI4_absent
C01 (Thioridazine #1)	1.96615	53.638	51.6719	0.53691	0.621285	3.7906	-8.42649	12.3588	Welch Two Sample t-test	two.sided	0.914087	SGI4	M20	SGI4_absent
C02 (Thioridazine #2)	2.71615	46.388	43.6719	0.542675	0.609804	5.1985	-10.0035	15.4358	Welch Two Sample t-test	two.sided	0.914087	SGI4	M20	SGI4_absent
C04 (Thioridazine #4)	31.7161	-63.862	-95.5781	0.978509	0.399298	3.03184	-70.8256	134.258	Welch Two Sample t-test	two.sided	0.914087	SGI4	M20	SGI4_absent
C05 (Atropine #1)	1.96615	50.138	48.1719	0.487255	0.645398	5.34773	-8.20691	12.1392	Welch Two Sample t-test	two.sided	0.914087	SGI4	M20	SGI4_absent
C06 (Atropine #2)	-3.28385	39.888	43.1719	-0.536041	0.625171	3.38596	-21.5811	15.0133	Welch Two Sample t-test	two.sided	0.914087	SGI4	M20	SGI4_present
C08 (Atropine #4)	-2.53385	-236.862	-234.328	-0.803393	0.473337	3.45619	-11.8617	6.79397	Welch Two Sample t-test	two.sided	0.914087	SGI4	M20	SGI4_present
C10 (Ornidazole #2)	2.21615	31.388	29.1719	0.753058	0.482875	5.4114	-5.17897	9.61126	Welch Two Sample t-test	two.sided	0.914087	SGI4	M20	SGI4_absent
D03 (Proflavine #3)	7.71615	47.888	40.1719	1.35134	0.231467	5.29378	-6.72021	22.1525	Welch Two Sample t-test	two.sided	0.914087	SGI4	M20	SGI4_absent
D04 (Proflavine #4)	4.96615	34.388	29.4219	0.518806	0.625852	5.04279	-19.5775	29.5098	Welch Two Sample t-test	two.sided	0.914087	SGI4	M20	SGI4_absent
D06 (Ciprofloxacin #2)	2.21615	52.388	50.1719	0.605915	0.569626	5.2912	-7.03229	11.4646	Welch Two Sample t-test	two.sided	0.914087	SGI4	M20	SGI4_absent
D08 (Ciprofloxacin #4)	55.4661	-88.862	-144.328	0.52609	0.61811	5.86661	-203.942	314.875	Welch Two Sample t-test	two.sided	0.914087	SGI4	M20	SGI4_absent
D11 (18-Crown-6-Ether #3)	-8.78385	29.888	38.6719	-0.631003	0.551365	5.98334	-42.869	25.3013	Welch Two Sample t-test	two.sided	0.914087	SGI4	M20	SGI4_present
E04 (Crystal Violet #4)	-14.2839	32.138	46.4219	-0.586929	0.578652	5.9996	-73.8343	45.2666	Welch Two Sample t-test	two.sided	0.914087	SGI4	M20	SGI4_present
E08 (Dodine #4)	71.4661	-167.862	-239.328	0.989771	0.394883	3.0169	-157.595	300.527	Welch Two Sample t-test	two.sided	0.914087	SGI4	M20	SGI4_absent
E11 (Hexachlorophene #3)	-10.5339	43.388	53.9219	-1.60394	0.165694	5.36147	-27.0794	6.01172	Welch Two Sample t-test	two.sided	0.914087	SGI4	M20	SGI4_present
E12 (Hexachlorophene #4)	-30.2839	-2.86198	27.4219	-1.36916	0.231097	4.83702	-87.7224	27.1547	Welch Two Sample t-test	two.sided	0.914087	SGI4	M20	SGI4_present
F01 (4-Hydroxycoumarin #1)	-3.53385	59.888	63.4219	-0.994536	0.392644	3.02844	-14.7821	7.7144	Welch Two Sample t-test	two.sided	0.914087	SGI4	M20	SGI4_present
F04 (4-Hydroxycoumarin #4)	5.21615	-206.862	-212.078	0.58564	0.583274	5.05781	-17.6009	28.0332	Welch Two Sample t-test	two.sided	0.914087	SGI4	M20	SGI4_absent
F05 (Oxytetracycline #1)	2.96615	55.388	52.4219	0.671105	0.529977	5.36246	-8.16815	14.1004	Welch Two Sample t-test	two.sided	0.914087	SGI4	M20	SGI4_absent
F06 (Oxytetracycline #2)	1.96615	61.388	59.4219	0.457186	0.663648	5.99063	-8.56089	12.4932	Welch Two Sample t-test	two.sided	0.914087	SGI4	M20	SGI4_absent
F08 (Oxytetracycline #4)	45.7161	49.138	3.42188	0.827866	0.46055	3.49199	-116.814	208.246	Welch Two Sample t-test	two.sided	0.914087	SGI4	M20	SGI4_absent
F10 (Pridinol #2)	-2.28385	33.888	36.1719	-0.714148	0.501997	5.99121	-10.1119	5.54419	Welch Two Sample t-test	two.sided	0.914087	SGI4	M20	SGI4_present
F11 (Pridinol #3)	-27.7839	-58.112	-30.3281	-0.501944	0.635402	5.42939	-166.753	111.185	Welch Two Sample t-test	two.sided	0.914087	SGI4	M20	SGI4_present
F12 (Pridinol #4)	37.4661	-166.112	-203.578	1.11514	0.33394	3.58325	-60.2542	135.187	Welch Two Sample t-test	two.sided	0.914087	SGI4	M20	SGI4_absent
G05 (3,5-Dinitrobenzoic Acid #1)	-1.78385	62.388	64.1719	-0.47091	0.65434	5.99925	-11.0533	7.48557	Welch Two Sample t-test	two.sided	0.914087	SGI4	M20	SGI4_present
G07 (3,5-Dinitrobenzoic Acid #3)	-3.03385	62.138	65.1719	-0.901143	0.411428	4.68637	-11.8653	5.7976	Welch Two Sample t-test	two.sided	0.914087	SGI4	M20	SGI4_present
G08 (3,5-Dinitrobenzoic Acid #4)	7.21615	-236.112	-243.328	1.26563	0.254846	5.70837	-6.90983	21.3421	Welch Two Sample t-test	two.sided	0.914087	SGI4	M20	SGI4_absent
G11 (8-Hydroxyquinoline #3)	42.9661	-11.362	-54.3281	0.743135	0.509336	3.12409	-136.968	222.901	Welch Two Sample t-test	two.sided	0.914087	SGI4	M20	SGI4_absent
G12 (8-Hydroxyquinoline #4)	-7.03385	-230.612	-223.578	-1.32924	0.251677	4.18034	-21.4792	7.41151	Welch Two Sample t-test	two.sided	0.914087	SGI4	M20	SGI4_present
H02 (Patulin #2)	-76.2839	-94.862	-18.5781	-0.707821	0.506221	5.85953	-341.535	188.967	Welch Two Sample t-test	two.sided	0.914087	SGI4	M20	SGI4_present
H03 (Patulin #3)	-75.0339	-238.362	-163.328	-1.04264	0.37359	3.00661	-303.774	153.706	Welch Two Sample t-test	two.sided	0.914087	SGI4	M20	SGI4_present
H10 (Troleandomycin #2)	10.2161	51.638	41.4219	1.35877	0.248097	3.86549	-10.9487	31.381	Welch Two Sample t-test	two.sided	0.914087	SGI4	M20	SGI4_absent
H11 (Troleandomycin #3)	-22.7839	-25.612	-2.82812	-1.09056	0.317621	5.95427	-73.9999	28.4322	Welch Two Sample t-test	two.sided	0.914087	SGI4	M20	SGI4_present
H12 (Troleandomycin #4)	-7.03385	-73.112	-66.0781	-0.660946	0.538574	4.87858	-34.5963	20.5286	Welch Two Sample t-test	two.sided	0.914087	SGI4	M20	SGI4_present
D07 (Ciprofloxacin #3)	1.71615	47.638	45.9219	0.457253	0.665863	5.22857	-7.80618	11.2385	Welch Two Sample t-test	two.sided	0.914272	SGI4	M20	SGI4_absent
D01 (1-Chloro-2,4-Dinitrobenzene #1)	-1.95573	27.8932	29.849	-0.449318	0.668977	5.99981	-12.6064	8.69493	Welch Two Sample t-test	two.sided	0.917454	SGI4	M16	SGI4_present
A10 (Nickel Chloride #2)	-1.15104	28.7656	29.9167	-0.451678	0.671449	4.73086	-7.81552	5.51344	Welch Two Sample t-test	two.sided	0.919645	SGI4	M13	SGI4_present
A09 (Coumarin #1)	-2.21875	27.8672	30.0859	-0.453236	0.672171	4.33012	-15.4114	10.9739	Welch Two Sample t-test	two.sided	0.919645	SGI4	M19	SGI4_present
B11 (Ethionamide #3)	1.51042	29.2604	27.75	0.440529	0.674989	5.99706	-6.88017	9.90101	Welch Two Sample t-test	two.sided	0.92186	SGI4	M17	SGI4_absent
G02 (Captan #2)	-2.03385	54.888	56.9219	-0.453341	0.675391	3.73356	-14.8485	10.7808	Welch Two Sample t-test	two.sided	0.92186	SGI4	M20	SGI4_present
B01 (6% NaCl)	-18.3177	-69.1719	-50.8542	-0.436428	0.677824	5.98738	-121.072	84.4362	Welch Two Sample t-test	two.sided	0.921905	SGI4	M 9	SGI4_present
H08 (20mM Sodium Nitrite)	-12.8177	66.3281	79.1458	-0.438444	0.676742	5.86877	-84.7415	59.1061	Welch Two Sample t-test	two.sided	0.921905	SGI4	M 9	SGI4_present
B04 (Orphenadrine #4)	1.46615	-236.112	-237.578	0.448534	0.677375	3.93169	-7.67189	10.6042	Welch Two Sample t-test	two.sided	0.921905	SGI4	M20	SGI4_absent
B05 (L-Aspartic Acid + pH 4.5)	37.5755	-19.7214	-57.2969	0.432231	0.681298	5.75503	-177.359	252.51	Welch Two Sample t-test	two.sided	0.924068	SGI4	M10	SGI4_absent
B12 (Oxolinic Acid #4)	1.59896	35.5156	33.9167	0.435963	0.682623	4.58368	-8.0925	11.2904	Welch Two Sample t-test	two.sided	0.924068	SGI4	M13	SGI4_absent
G10 (8-Hydroxyquinoline #2)	3.21615	42.638	39.4219	0.446643	0.682222	3.38022	-18.3083	24.7406	Welch Two Sample t-test	two.sided	0.924068	SGI4	M20	SGI4_absent
H09 (Troleandomycin #1)	2.71615	60.638	57.9219	0.43325	0.682525	5.1062	-13.2991	18.7314	Welch Two Sample t-test	two.sided	0.924068	SGI4	M20	SGI4_absent
F08 (Oleandomycin #4)	3.44792	14.3229	10.875	0.433274	0.684769	4.5044	-17.7042	24.6	Welch Two Sample t-test	two.sided	0.9248	SGI4	M15	SGI4_absent
B03 (Orphenadrine #3)	-3.03385	22.638	25.6719	-0.433383	0.684066	4.65788	-21.4338	15.3661	Welch Two Sample t-test	two.sided	0.9248	SGI4	M20	SGI4_present
A02 (2% NaCl)	-11.3177	63.5781	74.8958	-0.422807	0.688325	5.54955	-78.1273	55.4919	Welch Two Sample t-test	two.sided	0.925263	SGI4	M 9	SGI4_present
D07 (Iodoacetic Acid #3)	-15.4935	7.71484	23.2083	-0.422544	0.688225	5.65328	-106.566	75.5787	Welch Two Sample t-test	two.sided	0.925263	SGI4	M14	SGI4_present
D06 (Domiphen Bromide #2)	1.69792	49.5729	47.875	0.427898	0.688119	4.57337	-8.79522	12.1911	Welch Two Sample t-test	two.sided	0.925263	SGI4	M15	SGI4_absent
G09 (Menadione #1)	2.19792	36.8229	34.625	0.433129	0.687976	3.86786	-12.083	16.4789	Welch Two Sample t-test	two.sided	0.925263	SGI4	M15	SGI4_absent
D07 (4% Sodium Sulfate)	-10.5677	57.3281	67.8958	-0.41495	0.6937	5.56405	-74.0872	52.9518	Welch Two Sample t-test	two.sided	0.925634	SGI4	M 9	SGI4_present
E09 (4% Urea)	-10.0677	32.3281	42.3958	-0.423816	0.691465	4.43351	-73.5548	53.4194	Welch Two Sample t-test	two.sided	0.925634	SGI4	M 9	SGI4_present
G03 (100mM Sodium Phosphate + pH 7)	-10.5677	55.5781	66.1458	-0.411985	0.695445	5.67969	-74.2008	53.0654	Welch Two Sample t-test	two.sided	0.925634	SGI4	M 9	SGI4_present
B05 (Sulfanilamide #1)	-2.20573	33.6432	35.849	-0.417941	0.693039	5.08976	-15.7006	11.2892	Welch Two Sample t-test	two.sided	0.925634	SGI4	M16	SGI4_present
B10 (Trimethoprim #2)	-2.20573	13.3932	15.599	-0.414795	0.693693	5.60632	-15.4422	11.0308	Welch Two Sample t-test	two.sided	0.925634	SGI4	M16	SGI4_present
F01 (Potassium Tellurite #1)	-1.70573	32.6432	34.349	-0.412157	0.694546	5.9994	-11.8326	8.42115	Welch Two Sample t-test	two.sided	0.925634	SGI4	M16	SGI4_present
B12 (2,4-Dinitrophenol #4)	15.2812	-120.133	-135.414	0.416006	0.691887	5.99525	-74.6191	105.182	Welch Two Sample t-test	two.sided	0.925634	SGI4	M19	SGI4_absent
F11 (Sodium Caprylate #3)	31.2812	-83.1328	-114.414	0.415307	0.692393	5.98599	-153.127	215.689	Welch Two Sample t-test	two.sided	0.925634	SGI4	M19	SGI4_absent
D05 (Ciprofloxacin #1)	1.21615	48.388	47.1719	0.412221	0.695833	5.47269	-6.17481	8.6071	Welch Two Sample t-test	two.sided	0.925634	SGI4	M20	SGI4_absent
B11 (5,7-Dichloro-8-Hydroxy-Quinaldine #3)	2.69792	35.0729	32.375	0.427364	0.696777	3.13516	-16.9114	22.3072	Welch Two Sample t-test	two.sided	0.925821	SGI4	M15	SGI4_absent
B07 (L-Glutamine + pH 4.5)	-4.17448	48.0286	52.2031	-0.422481	0.697723	3.43916	-33.4659	25.1169	Welch Two Sample t-test	two.sided	0.92601	SGI4	M10	SGI4_present
A11 (Lincomycin #3)	1.79167	22.8438	21.0521	0.407972	0.703087	4.23421	-10.1401	13.7234	Welch Two Sample t-test	two.sided	0.926189	SGI4	M11	SGI4_absent
G05 (Sodium Azide #1)	1.69792	46.5729	44.875	0.409009	0.703472	4.0025	-9.82508	13.2209	Welch Two Sample t-test	two.sided	0.926189	SGI4	M15	SGI4_absent
C09 (Cetylpyridinium Chloride #1)	2.04427	23.6432	21.599	0.400982	0.702992	5.71534	-10.5826	14.6712	Welch Two Sample t-test	two.sided	0.926189	SGI4	M16	SGI4_absent
G10 (L-Glutamic Acid g-Hydroxamate #2)	2.29427	29.8932	27.599	0.399316	0.703486	5.99985	-11.7645	16.3531	Welch Two Sample t-test	two.sided	0.926189	SGI4	M16	SGI4_absent
C03 (4-Aminopyridine #3)	1.76042	28.5104	26.75	0.407985	0.700409	4.9269	-9.3811	12.9019	Welch Two Sample t-test	two.sided	0.926189	SGI4	M17	SGI4_absent
C03 (Thioridazine #3)	2.71615	56.638	53.9219	0.407488	0.701835	4.62064	-14.8502	20.2825	Welch Two Sample t-test	two.sided	0.926189	SGI4	M20	SGI4_absent
E02 (Crystal Violet #2)	-2.03385	49.138	51.1719	-0.401011	0.702341	5.98284	-14.4528	10.3851	Welch Two Sample t-test	two.sided	0.926189	SGI4	M20	SGI4_present
E02 (Alexidine #2)	-1.05208	32.5729	33.625	-0.396749	0.707417	5.16513	-7.80362	5.69945	Welch Two Sample t-test	two.sided	0.928182	SGI4	M15	SGI4_present
C01 (Dichlofluanid #1)	-1.20573	24.8932	26.099	-0.398951	0.706737	4.89523	-9.02495	6.61349	Welch Two Sample t-test	two.sided	0.928182	SGI4	M16	SGI4_present
G06 (3,5-Dinitrobenzoic Acid #2)	-1.03385	70.388	71.4219	-0.406058	0.70649	3.80529	-8.24785	6.18015	Welch Two Sample t-test	two.sided	0.928182	SGI4	M20	SGI4_present
D06 (3% Sodium Sulfate)	-9.56771	63.0781	72.6458	-0.392972	0.709064	5.5197	-70.4222	51.2868	Welch Two Sample t-test	two.sided	0.929285	SGI4	M 9	SGI4_present
B11 (2,4-Dinitrophenol #3)	2.03125	23.6172	21.5859	0.400773	0.711623	3.53263	-12.8062	16.8687	Welch Two Sample t-test	two.sided	0.93158	SGI4	M19	SGI4_absent
H01 (10mM Sodium Nitrate)	-10.3177	84.8281	95.1458	-0.385345	0.714129	5.62518	-76.9073	56.2719	Welch Two Sample t-test	two.sided	0.932544	SGI4	M 9	SGI4_present
D06 (Iodonitro Tetrazolium Violet #2)	2.28125	69.3672	67.0859	0.387257	0.714788	4.90794	-12.9473	17.5098	Welch Two Sample t-test	two.sided	0.932544	SGI4	M19	SGI4_absent
E01 (FCCP #1)	-1.46875	22.3672	23.8359	-0.390457	0.713194	4.72002	-11.3134	8.37589	Welch Two Sample t-test	two.sided	0.932544	SGI4	M19	SGI4_present
D08 (5% Sodium Sulfate)	-9.31771	55.3281	64.6458	-0.367653	0.727346	5.30554	-73.3534	54.718	Welch Two Sample t-test	two.sided	0.934008	SGI4	M 9	SGI4_present
D10 (10% Ethylene Glycol)	-8.56771	64.8281	73.3958	-0.371538	0.723061	5.97233	-65.0572	47.9218	Welch Two Sample t-test	two.sided	0.934008	SGI4	M 9	SGI4_present
F12 (L-Homoserine + pH 9.5)	-2.67448	31.5286	34.2031	-0.376939	0.723704	4.39962	-21.6881	16.3391	Welch Two Sample t-test	two.sided	0.934008	SGI4	M10	SGI4_present
B10 (Lomefloxacin #2)	-1.70833	19.0938	20.8021	-0.372081	0.728943	3.94761	-14.5228	11.1061	Welch Two Sample t-test	two.sided	0.934008	SGI4	M11	SGI4_present
G01 (Ceftriaxone #1)	1.29167	20.5938	19.3021	0.364	0.728352	5.99438	-7.39325	9.97659	Welch Two Sample t-test	two.sided	0.934008	SGI4	M11	SGI4_absent
G02 (Ceftriaxone #2)	1.29167	22.8438	21.5521	0.3631	0.729694	5.66377	-7.53961	10.1229	Welch Two Sample t-test	two.sided	0.934008	SGI4	M11	SGI4_absent
B04 (Aminacrine #4)	31.7565	-121.035	-152.792	0.373128	0.721943	5.96971	-176.754	240.267	Welch Two Sample t-test	two.sided	0.934008	SGI4	M14	SGI4_absent
B06 (EDTA #2)	1.44792	51.5729	50.125	0.383578	0.721492	3.85714	-9.18739	12.0832	Welch Two Sample t-test	two.sided	0.934008	SGI4	M15	SGI4_absent
H03 (2-Nitroimidazole #3)	-30.8021	-76.6771	-45.875	-0.376516	0.719498	5.9957	-231.014	169.41	Welch Two Sample t-test	two.sided	0.934008	SGI4	M15	SGI4_present
E11 (Rifamycin SV #3)	1.79427	40.6432	38.849	0.364944	0.728794	5.49051	-10.512	14.1005	Welch Two Sample t-test	two.sided	0.934008	SGI4	M16	SGI4_absent
C06 (Sulfachloropyridazine #2)	0.510417	41.2604	40.75	0.373408	0.722493	5.63216	-2.88797	3.90881	Welch Two Sample t-test	two.sided	0.934008	SGI4	M17	SGI4_absent
D02 (Oxycarboxin #2)	-2.73958	29.5104	32.25	-0.37684	0.728272	3.45483	-24.2444	18.7652	Welch Two Sample t-test	two.sided	0.934008	SGI4	M17	SGI4_present
F12 (Tannic Acid #4)	1.26042	67.5104	66.25	0.379067	0.721636	4.56103	-7.54035	10.0612	Welch Two Sample t-test	two.sided	0.934008	SGI4	M17	SGI4_absent
D03 (Disulphiram #3)	1.28125	22.8672	21.5859	0.367953	0.726351	5.62646	-7.37816	9.94066	Welch Two Sample t-test	two.sided	0.934008	SGI4	M19	SGI4_absent
A07 (Apramycin #3)	-1.78385	49.888	51.6719	-0.379692	0.717326	5.96437	-13.2965	9.72881	Welch Two Sample t-test	two.sided	0.934008	SGI4	M20	SGI4_present
F07 (Oxytetracycline #3)	1.96615	58.638	56.6719	0.36396	0.72878	5.80289	-11.3619	15.2942	Welch Two Sample t-test	two.sided	0.934008	SGI4	M20	SGI4_absent
F09 (Pridinol #1)	-2.28385	47.138	49.4219	-0.377567	0.719106	5.83363	-17.1878	12.6201	Welch Two Sample t-test	two.sided	0.934008	SGI4	M20	SGI4_present
A02 (Amitriptyline #2)	1.46615	45.638	44.1719	0.364073	0.730825	4.95409	-8.91469	11.847	Welch Two Sample t-test	two.sided	0.934418	SGI4	M20	SGI4_absent
D12 (Novobiocin #4)	-10.3333	-210.544	-200.211	-0.361976	0.733841	4.47065	-86.4077	65.7411	Welch Two Sample t-test	two.sided	0.935485	SGI4	M12	SGI4_present
B08 (EDTA #4)	3.69792	38.8229	35.125	0.359025	0.73572	4.52279	-23.6415	31.0373	Welch Two Sample t-test	two.sided	0.935485	SGI4	M15	SGI4_absent
E10 (Sodium Tungstate #2)	0.760417	18.7604	18	0.354906	0.735536	5.64707	-4.56276	6.08359	Welch Two Sample t-test	two.sided	0.935485	SGI4	M17	SGI4_absent
H03 (Hexaminecobalt [III] Chloride #3)	1.78125	26.8672	25.0859	0.365444	0.73253	4.17909	-11.526	15.0885	Welch Two Sample t-test	two.sided	0.935485	SGI4	M19	SGI4_absent
H06 (Tolylfluanid #2)	-2.28385	64.638	66.9219	-0.360713	0.734987	4.3964	-19.2551	14.6874	Welch Two Sample t-test	two.sided	0.935485	SGI4	M20	SGI4_present
D02 (4% Potassium Chloride)	-9.81771	57.8281	67.6458	-0.332693	0.751176	5.74141	-82.8212	63.1858	Welch Two Sample t-test	two.sided	0.936522	SGI4	M 9	SGI4_present
E04 (4% Sodium Formate)	9.68229	-19.9219	-29.6042	0.349625	0.745493	3.72268	-69.5192	88.8838	Welch Two Sample t-test	two.sided	0.936522	SGI4	M 9	SGI4_absent
H11 (80mM Sodium Nitrite)	-8.81771	66.5781	75.3958	-0.341821	0.746351	5.01215	-75.0807	57.4453	Welch Two Sample t-test	two.sided	0.936522	SGI4	M 9	SGI4_present
C08 (L-Valine + pH 4.5)	-3.92448	41.2786	45.2031	-0.353828	0.743684	3.50905	-36.4953	28.6464	Welch Two Sample t-test	two.sided	0.936522	SGI4	M10	SGI4_present
D02 (L-Norleucine + pH 4.5)	3.32552	-233.221	-236.547	0.345706	0.744306	4.76313	-21.7767	28.4277	Welch Two Sample t-test	two.sided	0.936522	SGI4	M10	SGI4_absent
A05 (Chlortetracycline #1)	0.791667	38.8438	38.0521	0.352697	0.737684	5.3937	-4.85388	6.43721	Welch Two Sample t-test	two.sided	0.936522	SGI4	M11	SGI4_absent
B07 (Cloxacillin #3)	3.29167	25.8438	22.5521	0.334887	0.749606	5.74066	-21.0253	27.6087	Welch Two Sample t-test	two.sided	0.936522	SGI4	M11	SGI4_absent
D12 (Nafcillin #4)	-9.70833	-26.9062	-17.1979	-0.342899	0.747935	4.25932	-86.4645	67.0479	Welch Two Sample t-test	two.sided	0.936522	SGI4	M11	SGI4_present
A08 (Dequalinium #4)	2.09896	30.5156	28.4167	0.348575	0.747347	3.49987	-15.6052	19.8031	Welch Two Sample t-test	two.sided	0.936522	SGI4	M13	SGI4_absent
E02 (Cytarabine #2)	-1.90104	23.2656	25.1667	-0.354005	0.740535	4.16454	-16.5813	12.7793	Welch Two Sample t-test	two.sided	0.936522	SGI4	M13	SGI4_present
H12 (Tylosin #4)	-3.40104	29.0156	32.4167	-0.347161	0.743753	4.60936	-29.24	22.4379	Welch Two Sample t-test	two.sided	0.936522	SGI4	M13	SGI4_present
A11 (Sanguinarine #3)	-14.2435	-128.785	-114.542	-0.343461	0.750256	3.62053	-134.303	105.816	Welch Two Sample t-test	two.sided	0.936522	SGI4	M14	SGI4_present
F03 (3,4-Dimethoxybenzyl Alcohol #3)	2.69792	7.32292	4.625	0.333717	0.749951	5.9982	-17.0854	22.4813	Welch Two Sample t-test	two.sided	0.936522	SGI4	M15	SGI4_absent
C11 (Sulfamonomethoxine #3)	-1.48958	27.5104	29	-0.336916	0.748046	5.79495	-12.4014	9.42225	Welch Two Sample t-test	two.sided	0.936522	SGI4	M17	SGI4_present
F08 (D,L-Methionine Hydroxamate #4)	2.76042	-242.49	-245.25	0.34273	0.74824	4.20858	-19.1713	24.6921	Welch Two Sample t-test	two.sided	0.936522	SGI4	M17	SGI4_absent
H07 (Caffeine #3)	-1.48958	36.5104	38	-0.336498	0.752246	4.31065	-13.4386	10.4594	Welch Two Sample t-test	two.sided	0.936522	SGI4	M17	SGI4_present
D05 (Iodonitro Tetrazolium Violet #1)	2.03125	53.1172	51.0859	0.351866	0.7403	4.65545	-13.1447	17.2072	Welch Two Sample t-test	two.sided	0.936522	SGI4	M19	SGI4_absent
B11 (Tetrazolium Violet #3)	2.71615	55.388	52.6719	0.343399	0.750798	3.52224	-20.4705	25.9028	Welch Two Sample t-test	two.sided	0.936522	SGI4	M20	SGI4_absent
B12 (Tetrazolium Violet #4)	-3.03385	-197.862	-194.828	-0.343083	0.747809	4.25868	-27.0086	20.9409	Welch Two Sample t-test	two.sided	0.936522	SGI4	M20	SGI4_present
E06 (Dodine #2)	-1.78385	59.138	60.9219	-0.329853	0.752795	5.96069	-15.038	11.4703	Welch Two Sample t-test	two.sided	0.936522	SGI4	M20	SGI4_present
E06 (Sodium Metaperiodate #2)	-31.5521	-61.112	-29.5599	-0.32795	0.754109	5.99018	-267.063	203.959	Welch Two Sample t-test	two.sided	0.937145	SGI4	M18	SGI4_present
B01 (Norfloxacin #1)	-1.20573	15.8932	17.099	-0.327397	0.755359	5.55079	-10.3969	7.98546	Welch Two Sample t-test	two.sided	0.937687	SGI4	M16	SGI4_present
B03 (D-Cycloserine #3)	-1.05208	45.8229	46.875	-0.335585	0.756938	3.38295	-10.4198	8.31565	Welch Two Sample t-test	two.sided	0.938635	SGI4	M15	SGI4_present
G05 (Manganese [II] Chloride #1)	2.59896	30.7656	28.1667	0.319957	0.759928	5.95517	-17.3132	22.5111	Welch Two Sample t-test	two.sided	0.940634	SGI4	M13	SGI4_absent
H12 (Zinc Chloride #4)	1.69792	40.0729	38.375	0.321732	0.760999	4.87217	-11.9759	15.3717	Welch Two Sample t-test	two.sided	0.940634	SGI4	M15	SGI4_absent
E03 (Streptomycin #3)	-1.95573	25.3932	27.349	-0.320207	0.760234	5.69386	-17.0977	13.1863	Welch Two Sample t-test	two.sided	0.940634	SGI4	M16	SGI4_present
B10 (2,4-Dinitrophenol #2)	1.78125	24.3672	22.5859	0.31852	0.763643	4.74009	-12.8345	16.397	Welch Two Sample t-test	two.sided	0.941375	SGI4	M19	SGI4_absent
E06 (D,L-a-Lipoic Acid #2)	-0.71875	23.3672	24.0859	-0.322499	0.763642	3.89467	-6.97313	5.53563	Welch Two Sample t-test	two.sided	0.941375	SGI4	M19	SGI4_present
F03 (4-Hydroxycoumarin #3)	1.46615	48.638	47.1719	0.315242	0.76405	5.57039	-10.1303	13.0626	Welch Two Sample t-test	two.sided	0.941375	SGI4	M20	SGI4_absent
B10 (Creatine + 6% NaCl)	16.1823	-48.9219	-65.1042	0.311445	0.766326	5.81438	-111.947	144.311	Welch Two Sample t-test	two.sided	0.942164	SGI4	M 9	SGI4_absent
B02 (Azlocillin #2)	1.34896	29.7656	28.4167	0.316784	0.765692	4.45924	-10.0089	12.7068	Welch Two Sample t-test	two.sided	0.942164	SGI4	M13	SGI4_absent
H02 (Cephalothin #2)	1.54167	34.3438	32.8021	0.307959	0.770357	5.07315	-11.2713	14.3546	Welch Two Sample t-test	two.sided	0.944068	SGI4	M11	SGI4_absent
B01 (2-Hydroxy-Benzoic Acid #1)	-1.48958	27.5104	29	-0.307423	0.769606	5.61319	-13.5467	10.5676	Welch Two Sample t-test	two.sided	0.944068	SGI4	M17	SGI4_present
B10 (Ethionamide #2)	-0.989583	32.2604	33.25	-0.307452	0.770746	5.0624	-9.23283	7.25366	Welch Two Sample t-test	two.sided	0.944068	SGI4	M17	SGI4_present
H08 (2-Phenylphenol #4)	16.6979	29.138	12.4401	0.304372	0.771153	5.98311	-117.632	151.028	Welch Two Sample t-test	two.sided	0.944068	SGI4	M18	SGI4_absent
H06 (Hydroxyurea #2)	1.44792	51.8229	50.375	0.307566	0.775409	3.59157	-12.2302	15.1261	Welch Two Sample t-test	two.sided	0.946076	SGI4	M15	SGI4_absent
B02 (2-Hydroxy-Benzoic Acid #2)	2.26042	0.510417	-1.75	0.303641	0.776899	3.90254	-18.6137	23.1345	Welch Two Sample t-test	two.sided	0.946076	SGI4	M17	SGI4_absent
A04 (Josamycin #4)	-1.46875	34.8672	36.3359	-0.297871	0.776167	5.8088	-13.631	10.6935	Welch Two Sample t-test	two.sided	0.946076	SGI4	M19	SGI4_present
G03 (Lauryl Sulfobetaine #3)	5.53125	-12.1328	-17.6641	0.297895	0.776003	5.89467	-40.1	51.1625	Welch Two Sample t-test	two.sided	0.946076	SGI4	M19	SGI4_absent
E05 (Dodine #1)	-1.28385	49.888	51.1719	-0.302375	0.774901	4.85039	-12.3003	9.73261	Welch Two Sample t-test	two.sided	0.946076	SGI4	M20	SGI4_present
G10 (Hydroxylamine #2)	-1.46875	12.8672	14.3359	-0.295362	0.780778	4.52711	-14.6638	11.7263	Welch Two Sample t-test	two.sided	0.949795	SGI4	M19	SGI4_present
C03 (Chlorhexidine #3)	-1.21875	22.3672	23.5859	-0.295206	0.782719	3.94527	-12.7442	10.3067	Welch Two Sample t-test	two.sided	0.951152	SGI4	M19	SGI4_present
D02 (Proflavine #2)	-1.53385	42.388	43.9219	-0.287994	0.784427	5.22528	-15.0491	11.9814	Welch Two Sample t-test	two.sided	0.952223	SGI4	M20	SGI4_present
A11 (5-Chloro-7-Iodo-8-Hydroxyquinoline #3)	-2.95573	13.3932	16.349	-0.287465	0.786199	4.62032	-30.0535	24.142	Welch Two Sample t-test	two.sided	0.95281	SGI4	M16	SGI4_present
G07 (Dihydrostreptomycin #3)	1.03125	19.6172	18.5859	0.286664	0.786565	4.70344	-8.39437	10.4569	Welch Two Sample t-test	two.sided	0.95281	SGI4	M19	SGI4_absent
C01 (5,7-Dichloro-8-Hydroxyquinoline #1)	-1.05208	51.8229	52.875	-0.285931	0.788074	4.33728	-10.9622	8.85806	Welch Two Sample t-test	two.sided	0.95329	SGI4	M15	SGI4_present
D08 (Diamide #4)	-0.955729	23.1432	24.099	-0.280008	0.789127	5.83813	-9.36403	7.45257	Welch Two Sample t-test	two.sided	0.95329	SGI4	M16	SGI4_present
A07 (b-Chloro-L-Alanine #3)	-0.739583	42.2604	43	-0.27822	0.790271	5.94176	-7.25961	5.78044	Welch Two Sample t-test	two.sided	0.95329	SGI4	M17	SGI4_present
F03 (Phenethicillin #3)	-4.21875	-6.13281	-1.91406	-0.278625	0.789977	5.94039	-41.3585	32.921	Welch Two Sample t-test	two.sided	0.95329	SGI4	M19	SGI4_present
E03 (Crystal Violet #3)	-1.28385	60.138	61.4219	-0.27733	0.791863	5.38439	-12.9329	10.3652	Welch Two Sample t-test	two.sided	0.954211	SGI4	M20	SGI4_present
A03 (Procaine #3)	-0.802083	42.0729	42.875	-0.278479	0.793938	4.1612	-8.67818	7.07401	Welch Two Sample t-test	two.sided	0.954373	SGI4	M15	SGI4_present
A05 (Guanidine Hydrochloride #1)	-1.30208	45.8229	47.125	-0.272852	0.794464	5.77228	-13.0916	10.4875	Welch Two Sample t-test	two.sided	0.954373	SGI4	M15	SGI4_present
B05 (Harmane #1)	-1.21875	34.1172	35.3359	-0.281107	0.794482	3.49188	-13.9794	11.5419	Welch Two Sample t-test	two.sided	0.954373	SGI4	M19	SGI4_present
E07 (Enoxacin #3)	24.2917	-34.6562	-58.9479	0.269406	0.796717	5.94947	-196.796	245.379	Welch Two Sample t-test	two.sided	0.954515	SGI4	M11	SGI4_absent
H10 (Sorbic Acid #2)	2.04427	29.3932	27.349	0.271353	0.795679	5.69941	-16.6281	20.7166	Welch Two Sample t-test	two.sided	0.954515	SGI4	M16	SGI4_absent
A07 (Gallic Acid #3)	1.53125	76.3672	74.8359	0.272071	0.797608	4.498	-13.4357	16.4982	Welch Two Sample t-test	two.sided	0.954515	SGI4	M19	SGI4_absent
D07 (Iodonitro Tetrazolium Violet #3)	1.28125	65.1172	63.8359	0.271228	0.798744	4.30011	-11.4811	14.0436	Welch Two Sample t-test	two.sided	0.954515	SGI4	M19	SGI4_absent
H08 (Tolylfluanid #4)	-1.28385	68.388	69.6719	-0.267234	0.79826	5.98429	-13.0469	10.4791	Welch Two Sample t-test	two.sided	0.954515	SGI4	M20	SGI4_present
A08 (b-Chloro-L-Alanine #4)	-0.739583	32.2604	33	-0.265037	0.800031	5.87734	-7.60237	6.1232	Welch Two Sample t-test	two.sided	0.955063	SGI4	M17	SGI4_present
H04 (60mM Sodium Nitrate)	-6.56771	-54.4219	-47.8542	-0.26304	0.801507	5.87075	-67.9908	54.8554	Welch Two Sample t-test	two.sided	0.955418	SGI4	M 9	SGI4_present
C02 (L-Phenylalanine + pH 4.5)	13.8255	-45.2214	-59.0469	0.260906	0.80498	4.80315	-124.087	151.738	Welch Two Sample t-test	two.sided	0.955418	SGI4	M10	SGI4_absent
H02 (Copper [II] Chloride #2)	0.848958	37.5156	36.6667	0.270226	0.802169	3.49689	-8.39164	10.0896	Welch Two Sample t-test	two.sided	0.955418	SGI4	M13	SGI4_absent
H09 (Zinc Chloride #1)	0.947917	42.8229	41.875	0.261973	0.804048	4.87568	-8.42519	10.321	Welch Two Sample t-test	two.sided	0.955418	SGI4	M15	SGI4_absent
C04 (Dichlofluanid #4)	-1.45573	19.6432	21.099	-0.266474	0.805304	3.38357	-17.7777	14.8663	Welch Two Sample t-test	two.sided	0.955418	SGI4	M16	SGI4_present
H01 (Hexaminecobalt [III] Chloride #1)	1.28125	38.1172	36.8359	0.259436	0.805243	5.20849	-11.2625	13.825	Welch Two Sample t-test	two.sided	0.955418	SGI4	M19	SGI4_absent
F10 (Tannic Acid #2)	-1.23958	27.2604	28.5	-0.256597	0.806332	5.81089	-13.1541	10.675	Welch Two Sample t-test	two.sided	0.955653	SGI4	M17	SGI4_present
F06 (Oleandomycin #2)	-0.802083	35.0729	35.875	-0.262194	0.807206	3.67437	-9.60082	7.99665	Welch Two Sample t-test	two.sided	0.955706	SGI4	M15	SGI4_present
B11 (Creatinine + 6% NaCl)	12.1823	-56.6719	-68.8542	0.249049	0.811634	5.9964	-107.526	131.891	Welch Two Sample t-test	two.sided	0.956035	SGI4	M 9	SGI4_absent
F03 (Chloramphenicol #3)	-6.45833	-136.406	-129.948	-0.251591	0.810736	5.35149	-71.1627	58.246	Welch Two Sample t-test	two.sided	0.956035	SGI4	M11	SGI4_present
G04 (Spectinomycin #4)	-26.0833	-58.7943	-32.7109	-0.253072	0.808666	5.99608	-278.319	226.152	Welch Two Sample t-test	two.sided	0.956035	SGI4	M12	SGI4_present
A07 (Phosphomycin #3)	-1.20573	32.3932	33.599	-0.250678	0.811175	5.4917	-13.2442	10.8328	Welch Two Sample t-test	two.sided	0.956035	SGI4	M16	SGI4_present
E06 (5-Azacytidine #2)	1.04427	35.8932	34.849	0.251599	0.811549	4.90593	-9.68683	11.7754	Welch Two Sample t-test	two.sided	0.956035	SGI4	M16	SGI4_absent
B05 (D,L-Propranolol #1)	-0.783854	56.638	57.4219	-0.240266	0.818738	5.5582	-8.92312	7.35542	Welch Two Sample t-test	two.sided	0.963418	SGI4	M20	SGI4_present
A03 (Cefotaxime #3)	-20.9557	-69.6068	-48.651	-0.231963	0.824283	5.99389	-242.066	200.154	Welch Two Sample t-test	two.sided	0.964676	SGI4	M16	SGI4_present
B03 (Norfloxacin #3)	1.04427	19.6432	18.599	0.237371	0.82164	5.08328	-10.2091	12.2976	Welch Two Sample t-test	two.sided	0.964676	SGI4	M16	SGI4_absent
H02 (Glycine Hydroxamate #2)	1.79427	18.6432	16.849	0.231457	0.824831	5.85846	-17.286	20.8745	Welch Two Sample t-test	two.sided	0.964676	SGI4	M16	SGI4_absent
D10 (Phenyl-Methyl-Sulfonyl Fluoride #2)	-1.46875	23.3672	24.8359	-0.23242	0.824247	5.76108	-17.0885	14.151	Welch Two Sample t-test	two.sided	0.964676	SGI4	M19	SGI4_present
D12 (Phenyl-Methyl-Sulfonyl Fluoride #4)	1.03125	27.8672	26.8359	0.233296	0.824467	5.1829	-10.2121	12.2746	Welch Two Sample t-test	two.sided	0.964676	SGI4	M19	SGI4_absent
G12 (Hydroxylamine #4)	1.28125	21.3672	20.0859	0.236426	0.821162	5.84959	-12.0622	14.6247	Welch Two Sample t-test	two.sided	0.964676	SGI4	M19	SGI4_absent
F06 (Sodium Selenite #2)	-3.45573	-1.60677	1.84896	-0.229976	0.826007	5.79898	-40.5354	33.6239	Welch Two Sample t-test	two.sided	0.965071	SGI4	M16	SGI4_present
E11 (Lawsone #3)	1.28125	37.1172	35.8359	0.22856	0.828824	4.69764	-13.4123	15.9748	Welch Two Sample t-test	two.sided	0.967382	SGI4	M19	SGI4_absent
A06 (5.5% NaCl)	-11.5677	-43.1719	-31.6042	-0.221996	0.832604	5.31069	-143.192	120.056	Welch Two Sample t-test	two.sided	0.96787	SGI4	M 9	SGI4_present
A11 (9% NaCl)	4.43229	-131.922	-136.354	0.224478	0.831953	4.62904	-47.5716	56.4362	Welch Two Sample t-test	two.sided	0.96787	SGI4	M 9	SGI4_absent
A08 (Phosphomycin #4)	-1.20573	29.1432	30.349	-0.222314	0.831449	5.99599	-14.4788	12.0674	Welch Two Sample t-test	two.sided	0.96787	SGI4	M16	SGI4_present
H09 (Sorbic Acid #1)	-1.20573	34.1432	35.349	-0.223919	0.830468	5.82393	-14.4787	12.0672	Welch Two Sample t-test	two.sided	0.96787	SGI4	M16	SGI4_present
C04 (b-Glutamic Acid + 6% NaCl)	-2.81771	38.3281	41.1458	-0.214702	0.837201	5.92336	-35.0316	29.3962	Welch Two Sample t-test	two.sided	0.970243	SGI4	M 9	SGI4_present
G04 (Cobalt [II] Chloride #4)	17.599	-146.234	-163.833	0.215867	0.836245	5.99865	-181.901	217.099	Welch Two Sample t-test	two.sided	0.970243	SGI4	M13	SGI4_absent
C11 (Cetylpyridinium Chloride #3)	-0.955729	1.89323	2.84896	-0.209314	0.841155	5.97694	-12.1388	10.2273	Welch Two Sample t-test	two.sided	0.970243	SGI4	M16	SGI4_present
E10 (Rifamycin SV #2)	1.04427	31.1432	30.099	0.213405	0.838946	5.32334	-11.3082	13.3967	Welch Two Sample t-test	two.sided	0.970243	SGI4	M16	SGI4_absent
G11 (L-Glutamic Acid g-Hydroxamate #3)	1.04427	33.8932	32.849	0.207258	0.84294	5.76073	-11.4097	13.4983	Welch Two Sample t-test	two.sided	0.970243	SGI4	M16	SGI4_absent
C12 (Sulfamonomethoxine #4)	-0.739583	32.7604	33.5	-0.21348	0.842177	3.7055	-10.6675	9.18829	Welch Two Sample t-test	two.sided	0.970243	SGI4	M17	SGI4_present
F09 (Tannic Acid #1)	-0.489583	32.0104	32.5	-0.208357	0.843067	5.06665	-6.50593	5.52677	Welch Two Sample t-test	two.sided	0.970243	SGI4	M17	SGI4_present
D01 (Disulphiram #1)	-0.96875	32.1172	33.0859	-0.215211	0.839582	4.23133	-13.2017	11.2642	Welch Two Sample t-test	two.sided	0.970243	SGI4	M19	SGI4_present
D11 (Phenyl-Methyl-Sulfonyl Fluoride #3)	1.28125	28.1172	26.8359	0.210594	0.84177	4.84666	-14.5081	17.0706	Welch Two Sample t-test	two.sided	0.970243	SGI4	M19	SGI4_absent
E10 (Hexachlorophene #2)	-1.03385	45.888	46.9219	-0.215815	0.836898	5.5091	-13.0136	10.9459	Welch Two Sample t-test	two.sided	0.970243	SGI4	M20	SGI4_present
B08 (D,L-Propranolol #4)	0.716146	-240.362	-241.078	0.210424	0.84393	3.87724	-8.85222	10.2845	Welch Two Sample t-test	two.sided	0.970267	SGI4	M20	SGI4_absent
G05 (Ferric Chloride #1)	1.29427	35.6432	34.349	0.204211	0.845105	5.85176	-14.3098	16.8983	Welch Two Sample t-test	two.sided	0.970649	SGI4	M16	SGI4_absent
A05 (5% NaCl)	-4.56771	63.3281	67.8958	-0.200805	0.847627	5.8701	-60.5275	51.3921	Welch Two Sample t-test	two.sided	0.972094	SGI4	M 9	SGI4_present
A09 (7% NaCl)	-7.31771	-119.922	-112.604	-0.162422	0.876516	5.7652	-118.658	104.022	Welch Two Sample t-test	two.sided	0.972094	SGI4	M 9	SGI4_present
B03 (N,N-Dimethyl Glycine + 6% NaCl)	-5.06771	-8.17187	-3.10417	-0.159699	0.878429	5.91855	-82.9751	72.8397	Welch Two Sample t-test	two.sided	0.972094	SGI4	M 9	SGI4_present
E05 (5% Sodium Formate)	5.68229	-53.1719	-58.8542	0.163251	0.875707	5.97042	-79.5902	90.9547	Welch Two Sample t-test	two.sided	0.972094	SGI4	M 9	SGI4_absent
E11 (6% Urea)	11.1823	-93.1719	-104.354	0.160382	0.878076	5.73802	-161.329	183.694	Welch Two Sample t-test	two.sided	0.972094	SGI4	M 9	SGI4_absent
G05 (20mM Sodium Benzoate + pH 5.2)	-4.31771	62.3281	66.6458	-0.163332	0.875987	5.60441	-70.1255	61.49	Welch Two Sample t-test	two.sided	0.972094	SGI4	M 9	SGI4_present
H12 (100mM Sodium Nitrite)	-5.31771	66.8281	72.1458	-0.172866	0.869017	5.43074	-82.5444	71.909	Welch Two Sample t-test	two.sided	0.972094	SGI4	M 9	SGI4_present
A02 (Amikacin #2)	-0.458333	33.3438	33.8021	-0.163705	0.875405	5.92442	-7.33032	6.41366	Welch Two Sample t-test	two.sided	0.972094	SGI4	M11	SGI4_present
F04 (Chloramphenicol #4)	-1.95833	-260.656	-258.698	-0.193568	0.855648	4.13727	-29.6839	25.7673	Welch Two Sample t-test	two.sided	0.972094	SGI4	M11	SGI4_present
B04 (Oxacillin #4)	-16.3333	-73.7943	-57.4609	-0.184845	0.859736	5.71304	-235.208	202.541	Welch Two Sample t-test	two.sided	0.972094	SGI4	M12	SGI4_present
B05 (2,2'-Dipyridyl #1)	2.09896	-15.4844	-17.5833	0.180784	0.864818	4.25868	-29.3787	33.5766	Welch Two Sample t-test	two.sided	0.972094	SGI4	M13	SGI4_absent
C03 (Mercaptopurine #3)	10.599	-93.4844	-104.083	0.185228	0.859199	5.95419	-129.678	150.876	Welch Two Sample t-test	two.sided	0.972094	SGI4	M13	SGI4_absent
E05 (Geneticin [G418] #1)	0.348958	26.7656	26.4167	0.194314	0.852476	5.87365	-4.06834	4.76626	Welch Two Sample t-test	two.sided	0.972094	SGI4	M13	SGI4_absent
A12 (Cefmetazole #4)	-16.3021	-32.6771	-16.375	-0.172478	0.868751	5.9803	-247.761	215.157	Welch Two Sample t-test	two.sided	0.972094	SGI4	M15	SGI4_present
D05 (Domiphen Bromide #1)	0.697917	44.8229	44.125	0.190657	0.858863	3.67255	-9.83305	11.2289	Welch Two Sample t-test	two.sided	0.972094	SGI4	M15	SGI4_absent
E07 (Nitrofurazone #3)	-0.552083	32.0729	32.625	-0.189998	0.856226	5.41837	-7.85133	6.74716	Welch Two Sample t-test	two.sided	0.972094	SGI4	M15	SGI4_present
F02 (3,4-Dimethoxybenzyl Alcohol #2)	-0.552083	20.3229	20.875	-0.185969	0.860314	4.64511	-8.36207	7.2579	Welch Two Sample t-test	two.sided	0.972094	SGI4	M15	SGI4_present
B02 (Norfloxacin #2)	0.794271	15.3932	14.599	0.165121	0.874936	5.32481	-11.3474	12.9359	Welch Two Sample t-test	two.sided	0.972094	SGI4	M16	SGI4_absent
D02 (1-Chloro-2,4-Dinitrobenzene #2)	-0.955729	18.1432	19.099	-0.170003	0.871539	5.10575	-15.3175	13.4061	Welch Two Sample t-test	two.sided	0.972094	SGI4	M16	SGI4_present
D05 (Diamide #1)	0.794271	25.6432	24.849	0.170572	0.870313	5.8425	-10.6747	12.2632	Welch Two Sample t-test	two.sided	0.972094	SGI4	M16	SGI4_absent
D06 (Diamide #2)	0.794271	29.6432	28.849	0.182106	0.862502	5.11142	-10.3444	11.9329	Welch Two Sample t-test	two.sided	0.972094	SGI4	M16	SGI4_absent
D09 (Cinoxacin #1)	0.794271	24.3932	23.599	0.177215	0.865259	5.90785	-10.2143	11.8028	Welch Two Sample t-test	two.sided	0.972094	SGI4	M16	SGI4_absent
F08 (Sodium Selenite #4)	-3.95573	-47.3568	-43.401	-0.183929	0.860581	5.57023	-57.5812	49.6697	Welch Two Sample t-test	two.sided	0.972094	SGI4	M16	SGI4_present
G06 (Ferric Chloride #2)	1.29427	44.3932	43.099	0.168774	0.871916	5.58832	-17.8105	20.3991	Welch Two Sample t-test	two.sided	0.972094	SGI4	M16	SGI4_absent
B07 (Hygromycin B #3)	-0.989583	26.0104	27	-0.189871	0.856734	5.10179	-14.3071	12.328	Welch Two Sample t-test	two.sided	0.972094	SGI4	M17	SGI4_present
F11 (Tannic Acid #3)	0.760417	33.7604	33	0.192723	0.857167	3.74677	-10.4927	12.0135	Welch Two Sample t-test	two.sided	0.972094	SGI4	M17	SGI4_absent
F04 (Semicarbazide Hydrochloride #4)	-7.30208	-97.112	-89.8099	-0.173844	0.868088	5.61198	-111.829	97.2246	Welch Two Sample t-test	two.sided	0.972094	SGI4	M18	SGI4_present
C04 (Chlorhexidine #4)	-0.71875	23.1172	23.8359	-0.161303	0.8772	5.94133	-11.6481	10.2106	Welch Two Sample t-test	two.sided	0.972094	SGI4	M19	SGI4_present
C11 (Cinnamic Acid [trans] #3)	0.78125	15.8672	15.0859	0.188259	0.85944	4.1914	-10.5361	12.0986	Welch Two Sample t-test	two.sided	0.972094	SGI4	M19	SGI4_absent
D08 (Iodonitro Tetrazolium Violet #4)	-1.71875	31.1172	32.8359	-0.162534	0.876377	5.82435	-27.7844	24.3469	Welch Two Sample t-test	two.sided	0.972094	SGI4	M19	SGI4_present
F06 (Blasticidin S #2)	0.78125	19.3672	18.5859	0.18194	0.866078	3.355	-12.1015	13.664	Welch Two Sample t-test	two.sided	0.972094	SGI4	M19	SGI4_absent
F12 (Sodium Caprylate #4)	2.53125	-196.633	-199.164	0.1929	0.854273	5.25454	-30.7146	35.7771	Welch Two Sample t-test	two.sided	0.972094	SGI4	M19	SGI4_absent
G11 (Hydroxylamine #3)	-0.96875	3.11719	4.08594	-0.164377	0.875215	5.59104	-15.6492	13.7117	Welch Two Sample t-test	two.sided	0.972094	SGI4	M19	SGI4_present
A06 (Apramycin #2)	0.716146	54.138	53.4219	0.175099	0.867513	5.28607	-9.62856	11.0609	Welch Two Sample t-test	two.sided	0.972094	SGI4	M20	SGI4_absent
D01 (Proflavine #1)	0.466146	55.138	54.6719	0.180311	0.864684	4.53548	-6.38945	7.32174	Welch Two Sample t-test	two.sided	0.972094	SGI4	M20	SGI4_absent
E09 (Hexachlorophene #1)	0.716146	51.638	50.9219	0.167823	0.874257	4.33938	-10.775	12.2073	Welch Two Sample t-test	two.sided	0.972094	SGI4	M20	SGI4_absent
F02 (4-Hydroxycoumarin #2)	0.716146	56.388	55.6719	0.169194	0.871546	5.64191	-9.80232	11.2346	Welch Two Sample t-test	two.sided	0.972094	SGI4	M20	SGI4_absent
H05 (Tolylfluanid #1)	-1.03385	65.888	66.9219	-0.195986	0.851532	5.60445	-14.1657	12.098	Welch Two Sample t-test	two.sided	0.972094	SGI4	M20	SGI4_present
A10 (Benserazide #2)	-0.533854	69.888	70.4219	-0.15911	0.87982	4.99086	-9.16354	8.09583	Welch Two Sample t-test	two.sided	0.97218	SGI4	M20	SGI4_present
G04 (Captan #4)	-0.783854	67.388	68.1719	-0.160053	0.880194	4.22971	-14.095	12.5273	Welch Two Sample t-test	two.sided	0.97218	SGI4	M20	SGI4_present
E09 (Sodium Tungstate #1)	0.510417	23.5104	23	0.151486	0.885733	4.81505	-8.25192	9.27275	Welch Two Sample t-test	two.sided	0.976426	SGI4	M17	SGI4_absent
H04 (Patulin #4)	-0.533854	-231.112	-230.578	-0.150731	0.885625	5.43449	-9.42362	8.35591	Welch Two Sample t-test	two.sided	0.976426	SGI4	M20	SGI4_present
D03 (Phleomycin #3)	0.447917	43.0729	42.625	0.142583	0.894489	3.47804	-8.8154	9.71123	Welch Two Sample t-test	two.sided	0.977657	SGI4	M15	SGI4_absent
A05 (Phosphomycin #1)	0.544271	27.8932	27.349	0.144802	0.890326	5.18726	-9.01383	10.1024	Welch Two Sample t-test	two.sided	0.977657	SGI4	M16	SGI4_absent
F09 (Aluminum Sulfate #1)	1.04427	27.1432	26.099	0.138563	0.89439	5.9173	-17.4593	19.5479	Welch Two Sample t-test	two.sided	0.977657	SGI4	M16	SGI4_absent
H01 (Glycine Hydroxamate #1)	1.04427	30.8932	29.849	0.138686	0.894293	5.92343	-17.4383	19.5268	Welch Two Sample t-test	two.sided	0.977657	SGI4	M16	SGI4_absent
C12 (Cinnamic Acid [trans] #4)	2.03125	-18.8828	-20.9141	0.140775	0.893314	5.2254	-34.5836	38.6461	Welch Two Sample t-test	two.sided	0.977657	SGI4	M19	SGI4_absent
D09 (Phenyl-Methyl-Sulfonyl Fluoride #1)	-0.71875	23.3672	24.0859	-0.146297	0.888681	5.74975	-12.8683	11.4308	Welch Two Sample t-test	two.sided	0.977657	SGI4	M19	SGI4_present
A12 (Benserazide #4)	0.716146	-18.862	-19.5781	0.146309	0.888632	5.79767	-11.3629	12.7952	Welch Two Sample t-test	two.sided	0.977657	SGI4	M20	SGI4_absent
B10 (Tetrazolium Violet #2)	0.466146	82.138	81.6719	0.14032	0.893666	5.21594	-7.96815	8.90045	Welch Two Sample t-test	two.sided	0.977657	SGI4	M20	SGI4_absent
H07 (Tolylfluanid #3)	-0.783854	68.638	69.4219	-0.142479	0.891638	5.65841	-14.4451	12.8774	Welch Two Sample t-test	two.sided	0.977657	SGI4	M20	SGI4_present
D10 (18-Crown-6-Ether #2)	0.966146	39.638	38.6719	0.137288	0.898033	3.65278	-19.3275	21.2598	Welch Two Sample t-test	two.sided	0.980601	SGI4	M20	SGI4_absent
D07 (Demeclocycline #3)	-2.45833	3.34375	5.80208	-0.130241	0.900633	5.99879	-48.6467	43.7301	Welch Two Sample t-test	two.sided	0.98224	SGI4	M11	SGI4_present
D01 (Phleomycin #1)	-0.552083	51.3229	51.875	-0.128809	0.90241	5.12663	-11.4884	10.3842	Welch Two Sample t-test	two.sided	0.98224	SGI4	M15	SGI4_present
B06 (Sulfanilamide #2)	-0.705729	33.3932	34.099	-0.125437	0.904774	5.32953	-14.9034	13.492	Welch Two Sample t-test	two.sided	0.98224	SGI4	M16	SGI4_present
E01 (Streptomycin #1)	0.544271	26.6432	26.099	0.128615	0.901865	5.99971	-9.81062	10.8992	Welch Two Sample t-test	two.sided	0.98224	SGI4	M16	SGI4_absent
D11 (Chlorpromazine #3)	-0.489583	36.2604	36.75	-0.125827	0.905215	4.56955	-10.7817	9.80249	Welch Two Sample t-test	two.sided	0.98224	SGI4	M17	SGI4_present
H12 (Phenylarsine Oxide #4)	13.2604	-89.4896	-102.75	0.122742	0.906355	5.9452	-251.682	278.203	Welch Two Sample t-test	two.sided	0.98224	SGI4	M17	SGI4_absent
B02 (Methyltrioctylammonium Chloride #2)	-0.46875	20.8672	21.3359	-0.126172	0.903941	5.6825	-9.68402	8.74652	Welch Two Sample t-test	two.sided	0.98224	SGI4	M19	SGI4_present
B09 (2,4-Dinitrophenol #1)	-0.46875	22.3672	22.8359	-0.123201	0.905986	5.97678	-9.78743	8.84993	Welch Two Sample t-test	two.sided	0.98224	SGI4	M19	SGI4_present
C12 (Trigonelline + 6% NaCl)	2.93229	-26.9219	-29.8542	0.121695	0.907386	5.60356	-57.0532	62.9178	Welch Two Sample t-test	two.sided	0.982433	SGI4	M 9	SGI4_absent
E12 (7% Urea)	-2.31771	-204.672	-202.354	-0.118178	0.909788	5.99318	-50.3198	45.6844	Welch Two Sample t-test	two.sided	0.983185	SGI4	M 9	SGI4_present
D12 (18-Crown-6-Ether #4)	-4.53385	-20.612	-16.0781	-0.119991	0.909111	5.05795	-101.329	92.2614	Welch Two Sample t-test	two.sided	0.983185	SGI4	M20	SGI4_present
E11 (L-Leucine + pH 9.5)	-0.924479	37.0286	37.9531	-0.1097	0.918241	3.76643	-24.906	23.057	Welch Two Sample t-test	two.sided	0.984174	SGI4	M10	SGI4_present
C03 (Paromomycin #3)	-8.83333	-53.5443	-44.7109	-0.104747	0.920041	5.91032	-215.943	198.277	Welch Two Sample t-test	two.sided	0.984174	SGI4	M12	SGI4_present
A03 (Ampicillin #3)	0.348958	39.5156	39.1667	0.10906	0.917168	5.29607	-7.73974	8.43766	Welch Two Sample t-test	two.sided	0.984174	SGI4	M13	SGI4_absent
E02 (Streptomycin #2)	0.544271	23.6432	23.099	0.110759	0.916607	4.46895	-12.5527	13.6412	Welch Two Sample t-test	two.sided	0.984174	SGI4	M16	SGI4_absent
A12 (Thiosalicylate #4)	0.510417	34.0104	33.5	0.104411	0.920955	4.93409	-12.1067	13.1275	Welch Two Sample t-test	two.sided	0.984174	SGI4	M17	SGI4_absent
D10 (Chlorpromazine #2)	0.260417	25.0104	24.75	0.106947	0.919228	4.71825	-6.11306	6.63389	Welch Two Sample t-test	two.sided	0.984174	SGI4	M17	SGI4_absent
F05 (D,L-Methionine Hydroxamate #1)	-0.239583	32.0104	32.25	-0.114401	0.913119	5.31226	-5.52918	5.05001	Welch Two Sample t-test	two.sided	0.984174	SGI4	M17	SGI4_present
C10 (Cinnamic Acid [trans] #2)	0.53125	19.1172	18.5859	0.108297	0.918646	4.2835	-12.7403	13.8028	Welch Two Sample t-test	two.sided	0.984174	SGI4	M19	SGI4_absent
E03 (FCCP #3)	0.78125	19.1172	18.3359	0.113085	0.914385	4.97423	-17.0053	18.5678	Welch Two Sample t-test	two.sided	0.984174	SGI4	M19	SGI4_absent
E07 (D,L-a-Lipoic Acid #3)	0.53125	1.86719	1.33594	0.107354	0.920321	3.53361	-13.9538	15.0163	Welch Two Sample t-test	two.sided	0.984174	SGI4	M19	SGI4_absent
G09 (Hydroxylamine #1)	-0.46875	15.3672	15.8359	-0.108945	0.918729	3.81867	-12.6418	11.7043	Welch Two Sample t-test	two.sided	0.984174	SGI4	M19	SGI4_present
H02 (Hexaminecobalt [III] Chloride #2)	0.53125	31.8672	31.3359	0.113567	0.913444	5.74761	-11.038	12.1005	Welch Two Sample t-test	two.sided	0.984174	SGI4	M19	SGI4_absent
B09 (Lomefloxacin #1)	-0.458333	20.8438	21.3021	-0.101887	0.923744	4.00488	-12.9421	12.0254	Welch Two Sample t-test	two.sided	0.985685	SGI4	M11	SGI4_present
G01 (Chromium [III] Chloride #1)	-0.455729	32.8932	33.349	-0.0989599	0.924884	5.18273	-12.1693	11.2578	Welch Two Sample t-test	two.sided	0.985685	SGI4	M16	SGI4_present
H12 (Sorbic Acid #4)	-0.455729	41.8932	42.349	-0.0993387	0.924935	4.73685	-12.4484	11.5369	Welch Two Sample t-test	two.sided	0.985685	SGI4	M16	SGI4_present
B07 (Fusaric Acid #3)	2.00651	24.2148	22.2083	0.0979329	0.926296	4.39029	-52.9391	56.9521	Welch Two Sample t-test	two.sided	0.986223	SGI4	M14	SGI4_absent
F10 (Aluminum Sulfate #2)	-0.455729	27.1432	27.599	-0.0935703	0.929152	4.90559	-13.0484	12.137	Welch Two Sample t-test	two.sided	0.98835	SGI4	M16	SGI4_present
A09 (Lincomycin #1)	0.291667	28.0938	27.8021	0.0835584	0.93824	3.28743	-10.2872	10.8705	Welch Two Sample t-test	two.sided	0.988636	SGI4	M11	SGI4_absent
C05 (Colistin #1)	-0.208333	26.3438	26.5521	-0.0581984	0.955782	5.14837	-9.33107	8.9144	Welch Two Sample t-test	two.sided	0.988636	SGI4	M11	SGI4_present
C07 (Colistin #3)	-4.45833	-63.1562	-58.6979	-0.0454876	0.965195	5.99991	-244.286	235.369	Welch Two Sample t-test	two.sided	0.988636	SGI4	M11	SGI4_present
D01 (Capreomycin #1)	0.291667	35.3438	35.0521	0.0801951	0.938698	5.98147	-8.61435	9.19768	Welch Two Sample t-test	two.sided	0.988636	SGI4	M11	SGI4_absent
A12 (Carbenicillin #4)	-5.08333	-104.294	-99.2109	-0.0501244	0.96165	5.99998	-253.236	243.069	Welch Two Sample t-test	two.sided	0.988636	SGI4	M12	SGI4_present
H01 (Spiramycin #1)	-0.333333	32.9557	33.2891	-0.0517079	0.96114	4.17877	-17.9336	17.267	Welch Two Sample t-test	two.sided	0.988636	SGI4	M12	SGI4_present
A12 (Nickel Chloride #4)	0.848958	-237.984	-238.833	0.0709215	0.94598	5.47312	-29.1388	30.8367	Welch Two Sample t-test	two.sided	0.988636	SGI4	M13	SGI4_absent
C07 (Doxycycline #3)	-0.401042	24.2656	24.6667	-0.0739671	0.944244	4.45089	-14.8719	14.0698	Welch Two Sample t-test	two.sided	0.988636	SGI4	M13	SGI4_present
C12 (Potassium Chromate #4)	0.348958	6.01563	5.66667	0.0526739	0.959714	5.9551	-15.8912	16.5891	Welch Two Sample t-test	two.sided	0.988636	SGI4	M13	SGI4_absent
F02 (Cesium Chloride #2)	-0.151042	20.2656	20.4167	-0.0478691	0.964552	3.32743	-9.65614	9.35406	Welch Two Sample t-test	two.sided	0.988636	SGI4	M13	SGI4_present
F11 (Thallium [I] Acetate #3)	0.348958	-14.2344	-14.5833	0.0514991	0.960782	5.39177	-16.6955	17.3934	Welch Two Sample t-test	two.sided	0.988636	SGI4	M13	SGI4_absent
F04 (Chloramphenicol #4)	2.50651	-54.7852	-57.2917	0.0554155	0.958352	4.18726	-120.891	125.904	Welch Two Sample t-test	two.sided	0.988636	SGI4	M14	SGI4_absent
G11 (Sodium Nitrite #3)	1.25651	14.4648	13.2083	0.0760807	0.942371	4.88652	-41.4962	44.0092	Welch Two Sample t-test	two.sided	0.988636	SGI4	M14	SGI4_absent
F11 (Puromycin #3)	0.197917	19.0729	18.875	0.0620328	0.953201	4.49189	-8.29062	8.68645	Welch Two Sample t-test	two.sided	0.988636	SGI4	M15	SGI4_absent
G04 (CCCP #4)	2.44792	-88.6771	-91.125	0.0690932	0.947843	4.55674	-91.356	96.2519	Welch Two Sample t-test	two.sided	0.988636	SGI4	M15	SGI4_absent
G07 (Sodium Azide #3)	-0.552083	-245.927	-245.375	-0.0679681	0.948234	5.4516	-20.9224	19.8183	Welch Two Sample t-test	two.sided	0.988636	SGI4	M15	SGI4_present
H05 (Hydroxyurea #1)	-0.302083	48.3229	48.625	-0.0917183	0.931899	3.52016	-9.9598	9.35563	Welch Two Sample t-test	two.sided	0.988636	SGI4	M15	SGI4_present
A01 (Cefotaxime #1)	0.294271	32.6432	32.349	0.0687678	0.947764	5.15124	-10.6093	11.1979	Welch Two Sample t-test	two.sided	0.988636	SGI4	M16	SGI4_absent
B04 (Norfloxacin #4)	-3.20573	-8.60677	-5.40104	-0.0771522	0.941145	5.68644	-106.251	99.8398	Welch Two Sample t-test	two.sided	0.988636	SGI4	M16	SGI4_present
B08 (Sulfanilamide #4)	-0.455729	25.6432	26.099	-0.0549298	0.957992	5.94985	-20.7983	19.8868	Welch Two Sample t-test	two.sided	0.988636	SGI4	M16	SGI4_present
E07 (5-Azacytidine #3)	-0.455729	33.3932	33.849	-0.0871156	0.934362	4.44969	-14.4192	13.5077	Welch Two Sample t-test	two.sided	0.988636	SGI4	M16	SGI4_present
G02 (Chromium [III] Chloride #2)	-0.205729	27.6432	27.849	-0.0441157	0.966339	5.61466	-11.8092	11.3977	Welch Two Sample t-test	two.sided	0.988636	SGI4	M16	SGI4_present
G08 (Ferric Chloride #4)	2.79427	5.14323	2.34896	0.0812933	0.937968	5.74253	-82.2354	87.8239	Welch Two Sample t-test	two.sided	0.988636	SGI4	M16	SGI4_absent
G09 (L-Glutamic Acid g-Hydroxamate #1)	0.294271	34.1432	33.849	0.051649	0.960509	5.91246	-13.6972	14.2858	Welch Two Sample t-test	two.sided	0.988636	SGI4	M16	SGI4_absent
H07 (Chloroxylenol #3)	-4.70573	-40.6068	-35.901	-0.0432348	0.966917	5.99994	-271.031	261.62	Welch Two Sample t-test	two.sided	0.988636	SGI4	M16	SGI4_present
H11 (Sorbic Acid #3)	0.294271	34.8932	34.599	0.0498483	0.962187	4.96355	-14.9143	15.5028	Welch Two Sample t-test	two.sided	0.988636	SGI4	M16	SGI4_absent
D07 (3-Amino-1,2,4-triazole #3)	-0.239583	22.0104	22.25	-0.0780654	0.941036	4.63078	-8.32172	7.84255	Welch Two Sample t-test	two.sided	0.988636	SGI4	M17	SGI4_present
D12 (Chlorpromazine #4)	-7.98958	-31.4896	-23.5	-0.0816278	0.937603	5.98773	-247.608	231.629	Welch Two Sample t-test	two.sided	0.988636	SGI4	M17	SGI4_present
E11 (Sodium Tungstate #3)	-0.989583	-13.7396	-12.75	-0.074762	0.942946	5.72831	-33.754	31.7749	Welch Two Sample t-test	two.sided	0.988636	SGI4	M17	SGI4_present
F06 (D,L-Methionine Hydroxamate #2)	-0.239583	25.2604	25.5	-0.0679002	0.949685	3.38172	-10.7846	10.3055	Welch Two Sample t-test	two.sided	0.988636	SGI4	M17	SGI4_present
G04 (Chlorambucil #4)	-0.489583	-43.7396	-43.25	-0.0599176	0.954225	5.82247	-20.6319	19.6527	Welch Two Sample t-test	two.sided	0.988636	SGI4	M17	SGI4_present
C07 (Sulfisoxazole #3)	1.44792	26.388	24.9401	0.0793067	0.939923	4.90413	-45.7609	48.6568	Welch Two Sample t-test	two.sided	0.988636	SGI4	M18	SGI4_absent
F03 (Semicarbazide Hydrochloride #3)	-1.80208	-78.612	-76.8099	-0.0429997	0.967181	5.64845	-105.917	102.313	Welch Two Sample t-test	two.sided	0.988636	SGI4	M18	SGI4_present
B01 (Methyltrioctylammonium Chloride #1)	-0.21875	28.3672	28.5859	-0.0836021	0.93704	4.40101	-7.22973	6.79223	Welch Two Sample t-test	two.sided	0.988636	SGI4	M19	SGI4_present
C01 (Chlorhexidine #1)	-0.21875	29.6172	29.8359	-0.0612956	0.953921	4.21604	-9.93019	9.49269	Welch Two Sample t-test	two.sided	0.988636	SGI4	M19	SGI4_present
C09 (Cinnamic Acid [trans] #1)	-0.21875	25.6172	25.8359	-0.0528312	0.959609	5.90403	-10.3904	9.95286	Welch Two Sample t-test	two.sided	0.988636	SGI4	M19	SGI4_present
A01 (Amitriptyline #1)	0.466146	50.388	49.9219	0.0903543	0.931914	4.46747	-13.2856	14.2179	Welch Two Sample t-test	two.sided	0.988636	SGI4	M20	SGI4_absent
C09 (Ornidazole #1)	0.216146	46.388	46.1719	0.073374	0.945554	3.45551	-8.49695	8.92924	Welch Two Sample t-test	two.sided	0.988636	SGI4	M20	SGI4_absent
C12 (Ornidazole #4)	2.46615	-169.862	-172.328	0.0677253	0.94915	4.13946	-97.3059	102.238	Welch Two Sample t-test	two.sided	0.988636	SGI4	M20	SGI4_absent
D09 (18-Crown-6-Ether #1)	-0.283854	49.138	49.4219	-0.0613212	0.953098	5.99101	-11.6147	11.0469	Welch Two Sample t-test	two.sided	0.988636	SGI4	M20	SGI4_present
E01 (Crystal Violet #1)	-0.283854	51.638	51.9219	-0.0816899	0.937554	5.99191	-8.78911	8.2214	Welch Two Sample t-test	two.sided	0.988636	SGI4	M20	SGI4_present
G01 (Captan #1)	0.216146	64.638	64.4219	0.057284	0.956256	5.75347	-9.11337	9.54566	Welch Two Sample t-test	two.sided	0.988636	SGI4	M20	SGI4_absent
G03 (Captan #3)	-0.283854	65.888	66.1719	-0.0698253	0.948349	3.30272	-12.5755	12.0078	Welch Two Sample t-test	two.sided	0.988636	SGI4	M20	SGI4_present
G09 (8-Hydroxyquinoline #1)	0.216146	57.138	56.9219	0.04621	0.96465	5.97009	-11.2431	11.6754	Welch Two Sample t-test	two.sided	0.988636	SGI4	M20	SGI4_absent
C03 (Dichlofluanid #3)	-0.205729	17.1432	17.349	-0.0393555	0.970207	4.74982	-13.859	13.4476	Welch Two Sample t-test	two.sided	0.99085	SGI4	M16	SGI4_present
C10 (Cetylpyridinium Chloride #2)	-0.205729	8.39323	8.59896	-0.0347938	0.973377	5.97947	-14.6859	14.2744	Welch Two Sample t-test	two.sided	0.99145	SGI4	M16	SGI4_present
D03 (1-Chloro-2,4-Dinitrobenzene #3)	-0.205729	21.6432	21.849	-0.0357927	0.972746	5.3483	-14.6961	14.2847	Welch Two Sample t-test	two.sided	0.99145	SGI4	M16	SGI4_present
F04 (Potassium Tellurite #4)	-1.45573	-224.357	-222.901	-0.0374253	0.971986	3.89351	-110.626	107.714	Welch Two Sample t-test	two.sided	0.99145	SGI4	M16	SGI4_present
E04 (Alexidine #4)	0.197917	-241.927	-242.125	0.0324572	0.976083	3.10265	-18.8497	19.2455	Welch Two Sample t-test	two.sided	0.993329	SGI4	M15	SGI4_absent
G08 (200mM Sodium Benzoate + pH 5.2)	-1.06771	-184.172	-183.104	-0.0290899	0.977869	5.2396	-94.1348	91.9993	Welch Two Sample t-test	two.sided	0.993648	SGI4	M 9	SGI4_present
C11 (Ornidazole #3)	-0.783854	0.138021	0.921875	-0.0285931	0.978122	5.96317	-67.9642	66.3965	Welch Two Sample t-test	two.sided	0.993648	SGI4	M20	SGI4_present
G08 (Carbenicillin #4)	-2.74349	-11.0352	-8.29167	-0.0260389	0.980071	5.99524	-260.603	255.116	Welch Two Sample t-test	two.sided	0.994751	SGI4	M14	SGI4_present
A03 (Amikacin #3)	0.0416667	35.3438	35.3021	0.00830482	0.993777	3.94102	-13.9708	14.0541	Welch Two Sample t-test	two.sided	0.995994	SGI4	M11	SGI4_absent
A12 (Lincomycin #4)	0.0416667	30.3438	30.3021	0.01628	0.987685	4.65514	-6.68676	6.77009	Welch Two Sample t-test	two.sided	0.995994	SGI4	M11	SGI4_absent
B02 (D-Cycloserine #2)	-0.0520833	42.0729	42.125	-0.0168837	0.987352	3.93048	-8.67704	8.57287	Welch Two Sample t-test	two.sided	0.995994	SGI4	M15	SGI4_present
B05 (EDTA #1)	-0.0520833	49.3229	49.375	-0.0147577	0.98891	4.13382	-9.72695	9.62278	Welch Two Sample t-test	two.sided	0.995994	SGI4	M15	SGI4_present
E08 (Nitrofurazone #4)	-0.0520833	-242.677	-242.625	-0.0111384	0.991617	4.2467	-12.7427	12.6385	Welch Two Sample t-test	two.sided	0.995994	SGI4	M15	SGI4_present
G10 (Menadione #2)	-0.0520833	35.0729	35.125	-0.0199234	0.984935	4.62489	-6.93932	6.83516	Welch Two Sample t-test	two.sided	0.995994	SGI4	M15	SGI4_present
A06 (Phosphomycin #2)	0.0442708	29.1432	29.099	0.00954598	0.992694	5.98747	-11.3094	11.3979	Welch Two Sample t-test	two.sided	0.995994	SGI4	M16	SGI4_absent
E05 (5-Azacytidine #1)	0.0442708	27.3932	27.349	0.00862733	0.993401	5.89527	-12.5662	12.6548	Welch Two Sample t-test	two.sided	0.995994	SGI4	M16	SGI4_absent
H05 (Chloroxylenol #1)	0.0442708	42.8932	42.849	0.00589028	0.995571	4.17873	-20.4759	20.5645	Welch Two Sample t-test	two.sided	0.995994	SGI4	M16	SGI4_absent
G06 (Cefamandole Nafate #2)	0.0104167	35.0104	35	0.00523426	0.995994	5.96688	-4.86572	4.88656	Welch Two Sample t-test	two.sided	0.995994	SGI4	M17	SGI4_absent
A01 (Josamycin #1)	0.03125	33.6172	33.5859	0.00769838	0.994176	4.66525	-10.6328	10.6953	Welch Two Sample t-test	two.sided	0.995994	SGI4	M19	SGI4_absent
B03 (Methyltrioctylammonium Chloride #3)	0.03125	27.8672	27.8359	0.00987289	0.992695	3.26776	-9.5907	9.6532	Welch Two Sample t-test	two.sided	0.995994	SGI4	M19	SGI4_absent
E02 (FCCP #2)	0.03125	10.6172	10.5859	0.0072818	0.994427	5.96906	-10.4829	10.5454	Welch Two Sample t-test	two.sided	0.995994	SGI4	M19	SGI4_absent
F02 (Phenethicillin #2)	0.03125	11.8672	11.8359	0.00969072	0.992757	3.78642	-9.12477	9.18727	Welch Two Sample t-test	two.sided	0.995994	SGI4	M19	SGI4_absent
G01 (Lauryl Sulfobetaine #1)	0.03125	24.6172	24.5859	0.0111701	0.991606	4.13664	-7.63613	7.69863	Welch Two Sample t-test	two.sided	0.995994	SGI4	M19	SGI4_absent
C07 (Atropine #3)	-0.283854	-96.612	-96.3281	-0.0110654	0.991642	4.53216	-68.3264	67.7587	Welch Two Sample t-test	two.sided	0.995994	SGI4	M20	SGI4_present
E07 (Dodine #3)	-0.0338542	53.638	53.6719	-0.00869336	0.993389	5.16919	-9.9466	9.87889	Welch Two Sample t-test	two.sided	0.995994	SGI4	M20	SGI4_present
Bold font indicates Salmonella strains containing SGI-4 (USDA15WA-1 and BBS 1359) have significantly enhanced tolerance to the substrate indicated in column A compared to strains lacking SGI-4 (BSX 120 and BBS 1270)
