# Supplementary material for: The Role of Salmonella Genomic Island 4 in Metal Tolerance of Salmonella enterica Serovar I 4,[5],12:i:- Pork Outbreak Isolate USDA15WA-1
Source: Genes (Basel). 2020 Oct 30;11(11):1291. doi: 10.3390/genes11111291 (PMC7716197; doi:10.3390/genes11111291)
Supplement: Supplementary file 1 [file genes-11-01291-s001.zip › genes-963783-suppl/Table S4 092320.xlsx]

## Sheet: SX240 Cu 30 Log2 FC
Gene ID*	baseMean	log2FoldChange	lfcSE	stat	pvalue	padj	LT2 ID	Start	End	Strand	Gene name	LT2 gene name	Type	Description	LT2 description
AOL22_23510	85441.5	8.98189	0.571594	15.7137	1.21762e-55	2.28766e-53		4713937	4714368	-	silE		CDS	silver-binding protein SilE
AOL22_07825	87136.7	8.65889	0.481082	17.9988	1.9913e-72	5.50184e-70	STM1485	1570633	1570881	-			CDS	acid shock protein	acid shock protein
AOL22_21610	31947.8	8.52971	0.586777	14.5365	7.10913e-48	1.15143e-45	STM4063	4333313	4334302	+		sbp	CDS	sulfate ABC transporter substrate-binding protein	sulfate transporter subunit
AOL22_15655	27980.7	8.48312	0.351552	24.1305	1.19668e-128	1.4052e-125	STM2935	3103529	3104437	-	cysD	cysD	CDS	sulfate adenylyltransferase subunit CysD	sulfate adenylyltransferase small subunit
AOL22_23600	56036.5	7.74787	0.725502	10.6793	1.2721e-26	6.63897e-25		4734776	4735210	+			CDS	copper-binding protein
AOL22_14990	1413.57	7.69474	0.571153	13.4723	2.27698e-41	3.05571e-39	STM2805	2980992	2981237	+	nrdH	nrdH	CDS	glutaredoxin-like protein NrdH	NrdH-redoxin
AOL22_13145	5661.93	7.60546	0.354126	21.4767	2.57084e-102	1.5094e-99	STM2443	2604097	2604930	-	cysT	cysU	CDS	sulfate/thiosulfate ABC transporter permease CysT	sulfate ABC transporter permease subunit CysT
AOL22_23535	25456.9	7.45011	0.693584	10.7415	6.49973e-27	3.63443e-25		4718836	4720128	+	silB		CDS	Cu(+)/Ag(+) efflux RND transporter periplasmic adaptor subunit SilB
AOL22_13150	11992.5	7.29871	0.360144	20.2661	2.5626e-91	1.09423e-88	STM2444	2604930	2605946	-		cysP	CDS	sulfate ABC transporter substrate-binding protein	thiosulfate transporter subunit
AOL22_23530	11135.2	7.25216	0.595829	12.1716	4.40617e-34	4.31162e-32		4718370	4718723	+			CDS	copper ABC transporter substrate-binding protein
AOL22_14995	1763.22	7.20949	0.547225	13.1746	1.22817e-39	1.55912e-37	STM2806	2981234	2981644	+	nrdI	nrdI	CDS	class Ib ribonucleoside-diphosphate reductase assembly flavoprotein NrdI	ribonucleotide reductase assembly protein NrdI
AOL22_14810	14509.3	7.16683	0.729994	9.81765	9.45183e-23	3.55162e-21	STM2773	2945512	2946627	+		iroB	CDS	glycosyltransferase	putative glycosyl transferase
AOL22_15280	18510.5	7.01281	0.586453	11.958	5.89485e-33	5.65064e-31	STM2861	3035506	3036423	+	sitA	sitA	CDS	iron/manganese ABC transporter substrate-binding protein SitA	iron ABC transporter substrate-binding protein
AOL22_02240	18854.3	7.00594	0.612763	11.4334	2.84862e-30	2.09062e-28	STM0353	456676	458964	+	golT		CDS	gold/copper-translocating P-type ATPase GolT	copper-translocating P-type ATPase
AOL22_15720	19263.9	6.99717	0.289066	24.2061	1.91662e-129	3.00079e-126	STM2948	3119970	3121769	-	cysJ	cysJ	CDS	NADPH-dependent assimilatory sulfite reductase flavoprotein subunit	sulfite reductase [NADPH] flavoprotein subunit alpha
AOL22_23525	15152.7	6.97616	0.737035	9.46517	2.93074e-21	1.03501e-19		4716957	4718342	+	silC		CDS	Cu(+)/Ag(+) efflux RND transporter outer membrane channel SilC
AOL22_15645	8696.21	6.95844	0.293977	23.67	7.33865e-124	5.74494e-121	STM2933	3101488	3102093	-	cysC	cysC	CDS	adenylyl-sulfate kinase	adenylyl-sulfate kinase
AOL22_18030	7566.99	6.93133	0.536423	12.9214	3.40985e-38	3.90636e-36	STM3361	3588909	3589172	+	yhcN	yhcN	CDS	peroxide/acid stress response protein YhcN	hypothetical protein
AOL22_02250	18414.8	6.90918	0.324966	21.2612	2.59474e-100	1.35417e-97	STM0355	459518	459712	+	golB		CDS	gold resistance metallochaperone GolB	heavy metal transport/detoxification protein
AOL22_15650	34050.8	6.89664	0.286947	24.0345	1.21141e-127	1.138e-124	STM2934	3102080	3103519	-	cysN	cysN	CDS	sulfate adenylyltransferase subunit CysN	sulfate adenylyltransferase subunit CysN
AOL22_23545	18696.8	6.89454	0.224302	30.7377	1.78515e-207	8.38484e-204		4723372	4723812	+			CDS	hypothetical protein
AOL22_24790	1623.15	6.83679	0.713752	9.57866	9.831e-22	3.57955e-20	STM4552	4984206	4984442	+			CDS	DUF1435 domain-containing protein	putative inner membrane protein
AOL22_13140	6533.89	6.81492	0.35496	19.1991	3.76239e-82	1.17813e-79	STM2442	2603222	2604097	-	cysW	cysW	CDS	sulfate/thiosulfate ABC transporter permease CysW	sulfate ABC transporter permease subunit CysW
AOL22_13135	17897.3	6.72484	0.336062	20.0107	4.44344e-89	1.73924e-86	STM2441	2602135	2603232	-	cysA	cysA	CDS	sulfate/thiosulfate ABC transporter ATP-binding protein CysA	sulfate ABC transporter ATP-binding protein
AOL22_16155	34414.2	6.70437	0.760511	8.81561	1.1903e-18	3.07189e-17	STM3031	3221884	3222420	-			CDS	porin family protein	hypothetical protein
AOL22_23540	31884.5	6.65215	0.610975	10.8877	1.31861e-27	8.14936e-26		4720139	4723285	+	silA		CDS	Cu(+)/Ag(+) efflux RND transporter permease subunit SilA
AOL22_04640	10876.8	6.49483	0.551005	11.7872	4.54183e-32	3.87872e-30	STM0823	949847	950107	-		ybiJ	CDS	DUF1471 domain-containing protein	hypothetical protein
AOL22_15285	10193.3	6.47541	0.709796	9.12292	7.31286e-20	2.20183e-18	STM2862	3036420	3037241	+	sitB	sitB	CDS	iron/manganese ABC transporter ATP-binding protein SitB	manganese/iron transporter ATP-binding protein
AOL22_20330	26269.5	6.45431	0.834055	7.73847	1.00622e-14	1.75045e-13	STM3808	4069393	4069821	-	ibpB	ibpB	CDS	heat shock chaperone IbpB	heat-shock protein
AOL22_18450	2980.88	6.45202	0.648	9.95681	2.355e-23	9.14167e-22	STM3444	3657927	3658121	-		bfd	CDS	bacterioferritin-associated ferredoxin	bacterioferritin-associated ferredoxin
AOL22_15000	5855.79	6.44802	0.509551	12.6543	1.05878e-36	1.15653e-34	STM2807	2981617	2983761	+	nrdE	nrdE	CDS	class 1b ribonucleoside-diphosphate reductase subunit alpha	ribonucleotide-diphosphate reductase subunit alpha
AOL22_03435	505.571	6.44783	0.607413	10.6152	2.53161e-26	1.2786e-24	STM0587	704076	704294	+		ybdZ	CDS	MbtH family protein	MbtH family protein
AOL22_15290	6257.19	6.41358	0.637087	10.067	7.72608e-24	3.07537e-22	STM2863	3037238	3038098	+	sitC	sitC	CDS	iron/manganese ABC transporter permease subunit SitC	iron ABC transporter permease
AOL22_15715	21344.3	6.40736	0.313589	20.4324	8.62199e-93	4.04975e-90	STM2947	3118258	3119970	-	cysI	cysI	CDS	assimilatory sulfite reductase (NADPH) hemoprotein subunit	sulfite reductase subunit beta
AOL22_18035	7799.37	6.3685	0.402295	15.8304	1.91952e-56	3.91999e-54	STM3362	3589276	3589542	+	yhcN		CDS	peroxide/acid stress response protein YhcN	hypothetical protein
AOL22_15710	5967.48	6.31932	0.288335	21.9166	1.80317e-106	1.20993e-103	STM2946	3117448	3118182	-	cysH	cysH	CDS	phosphoadenosine phosphosulfate reductase	phosphoadenosine phosphosulfate reductase
AOL22_16150	39426.3	6.29764	0.734542	8.57356	1.00337e-17	2.29893e-16	STM3030	3221205	3221837	-			CDS	YfdX family protein	hypothetical protein
AOL22_06425	16986.3	6.25518	0.594987	10.5131	7.51533e-26	3.71574e-24	STM1214	1306002	1306259	+		ycfR	CDS	DUF1471 domain-containing protein	multiple stress resistance protein BhsA
AOL22_05915	7665.23	6.22681	0.47723	13.0478	6.54084e-39	7.68058e-37	STM1114	1209320	1211206	+		scsB	CDS	DUF255 domain-containing protein	protein-disulfide reductase
AOL22_14830	8628.63	6.17365	0.631038	9.78332	1.32787e-22	4.91103e-21	STM2777	2952724	2954904	-		iroN	CDS	TonB-dependent siderophore receptor	TonB-dependent siderophore receptor protein
AOL22_24780	5082.35	6.15389	0.561	10.9695	5.35704e-28	3.35494e-26	STM4550	4981982	4982770	-	fhuF	fhuF	CDS	siderophore-iron reductase FhuF	siderophore-iron reductase FhuF
AOL22_09870	6347.5	6.14464	0.521729	11.7775	5.10061e-32	4.20308e-30	STM1868A	1973674	1973841	+			CDS	lytic enzyme	lytic enzyme
AOL22_16160	181.809	6.13037	0.818924	7.48589	7.10666e-14	1.10165e-12		3222465	3222650	-			CDS	hypothetical protein
AOL22_03430	3330.27	6.1017	0.553296	11.0279	2.80276e-28	1.81528e-26	STM0586	702831	704045	+		fes	CDS	enterochelin esterase	enterochelin esterase
AOL22_14815	11072.2	6.03721	0.681003	8.86517	7.63856e-19	2.02702e-17	STM2774	2946708	2950361	+		iroC	CDS	ABC transporter ATP-binding protein	multidrug ABC transporter ATP-binding protein
AOL22_15295	4847.34	5.97094	0.578136	10.3279	5.26948e-25	2.31315e-23	STM2864	3038089	3038937	+	sitD	sitD	CDS	iron/manganese ABC transporter permease subunit SitD	iron ABC transporter permease
AOL22_02245	5356.15	5.8562	0.505015	11.5961	4.31327e-31	3.37657e-29	STM0354	458976	459440	+	golS		CDS	Au(I) sensor transcriptional regulator GolS	Cu(I)-responsive transcriptional regulator
AOL22_23550	29296.8	5.74073	0.387405	14.8184	1.11406e-49	1.93805e-47		4723939	4726386	+	silP		CDS	Ag(+)-translocating P-type ATPase SilP
AOL22_02995	103633	5.73918	0.532623	10.7753	4.50282e-27	2.64372e-25	STM0498	616774	619275	-	copA	copA	CDS	copper-exporting P-type ATPase CopA	Cu+ exporting ATPase
AOL22_23555	2885.2	5.5248	0.337333	16.3779	2.75135e-60	5.87413e-58		4726427	4726615	+			CDS	DUF2933 domain-containing protein
AOL22_05920	1601.05	5.41889	0.468689	11.5618	6.43312e-31	4.79625e-29	STM1115	1211203	1211826	+		scsC	CDS	DsbA family protein	disulfide bond formation protein DsbA
AOL22_03440	7666.28	5.37922	0.50098	10.7374	6.79365e-27	3.75409e-25	STM0588	704291	708175	+	entF	entF	CDS	enterobactin non-ribosomal peptide synthetase EntF	non-ribosomal peptide synthetase
AOL22_07110	304.786	5.32718	0.45384	11.738	8.13846e-32	6.59075e-30	STM1346	1433625	1433816	-	hemP	ydiE	CDS	hemin uptake protein HemP	hemin uptake protein hemP
AOL22_15005	2211.81	5.31895	0.507151	10.4879	9.81882e-26	4.75453e-24	STM2808	2983772	2984731	+		nrdF	CDS	ribonucleoside-diphosphate reductase 2 subunit beta	class 1b ribonucleoside-diphosphate reductase subunit beta
AOL22_02235	609.569	5.27475	0.728649	7.23908	4.51724e-13	6.58927e-12	STM0352	455173	456399	-	mdsA		CDS	multidrug efflux RND transporter periplasmic adaptor subunit MdsA	efflux transporter periplasmic adaptor subunit
AOL22_20335	34208.3	5.20701	0.820435	6.34664	2.20064e-10	2.52689e-09	STM3809	4069931	4070344	-	ibpA	ibpA	CDS	heat shock chaperone IbpA	heat-shock protein IbpA
AOL22_13660	22890	5.13088	0.492937	10.4088	2.26084e-25	1.0514e-23	STM2544	2732439	2732933	-	iscR	yfhP	CDS	Fe-S cluster assembly transcriptional regulator IscR	Fe-S cluster assembly transcriptional regulator IscR
AOL22_03470	1791.48	5.12521	0.464774	11.0273	2.82128e-28	1.81528e-26	STM0594	713819	714775	-	fepB	fepB	CDS	Fe2+-enterobactin ABC transporter substrate-binding protein	Fe2+-enterobactin ABC transporter substrate-binding protein
AOL22_07230	10368.7	5.01719	0.4894	10.2517	1.16265e-24	4.94484e-23	STM1370	1461267	1462754	+	sufB	sufB	CDS	Fe-S cluster assembly protein SufB	Fe-S cluster assembly protein SufB
AOL22_20100	1310.16	5.0149	0.660816	7.58896	3.22495e-14	5.25958e-13	STM3764	4024503	4025198	-		mgtC	CDS	MgtC family protein	magnesium transporter MgtC
AOL22_03460	582.986	4.9778	0.496713	10.0215	1.22652e-23	4.84115e-22	STM0592	711394	712401	-	fepD	fepD	CDS	Fe(3+)-siderophore ABC transporter permease	iron-enterobactin transporter
AOL22_00970	9663.9	4.96641	0.538035	9.23066	2.68972e-20	8.36663e-19	STM0191	223720	225909	+	fhuA	fhuA	CDS	ferrichrome porin FhuA	ferrichrome porin FhuA
AOL22_07235	5155.43	4.96406	0.438769	11.3136	1.12379e-29	7.87824e-28	STM1371	1462771	1463517	+	sufC	sufC	CDS	Fe-S cluster assembly ATPase SufC	Fe-S cluster assembly ATPase SufC
AOL22_07225	2908.91	4.92261	0.580684	8.47727	2.30547e-17	5.15657e-16	STM1369	1460890	1461258	+	sufA	sufA	CDS	Fe-S cluster assembly scaffold SufA	Fe-S cluster assembly scaffold SufA
AOL22_22895	1422.96	4.88799	0.471324	10.3708	3.36838e-25	1.52128e-23	STM4263	4594639	4594920	-		yjcB	CDS	hypothetical protein	hypothetical protein
AOL22_06970	10839.9	4.88392	0.310274	15.7407	7.96204e-56	1.55824e-53	STM1320	1408650	1410041	-		ydjN	CDS	L-cystine transporter	L-cystine transporter
AOL22_05925	1769.05	4.83797	0.535213	9.03934	1.57626e-19	4.59857e-18	STM1116	1211816	1212322	+		scsD	CDS	protein disulfide oxidoreductase	protein disulfide oxidoreductase
AOL22_23330	7087.76	4.81472	0.746711	6.44791	1.13405e-10	1.33835e-09		4680659	4681021	+	arsD		CDS	arsenite efflux transporter metallochaperone ArsD
AOL22_19500	9704.78	4.78328	0.608774	7.85723	3.92709e-15	7.14943e-14	STM3650	3896840	3897379	+			CDS	hypothetical protein	hypothetical protein
AOL22_13080	84117.3	4.7772	0.241101	19.8141	2.25108e-87	8.13333e-85	STM2430	2592736	2593707	+	cysK	cysK	CDS	cysteine synthase A	cysteine synthase A
AOL22_08965	2330.87	4.73135	0.340129	13.9105	5.47213e-44	8.03207e-42	STM1701	1801698	1802831	+		yciW	CDS	CMD domain-containing protein	putative cytoplasmic protein
AOL22_00975	1527.22	4.71475	0.563608	8.36529	5.99683e-17	1.27453e-15	STM0192	225958	226755	+	fhuC	fhuC	CDS	Fe3+-hydroxamate ABC transporter ATP-binding protein FhuC	iron-hydroxamate transporter ATP-binding subunit
AOL22_14825	1246.32	4.71273	0.742596	6.34629	2.20572e-10	2.52689e-09	STM2776	2951747	2952682	+		iroE	CDS	alpha/beta hydrolase	hydrolase
AOL22_08365	9557.16	4.71068	0.615777	7.64997	2.0102e-14	3.36012e-13	STM1586	1681160	1682221	-			CDS	YncE family protein	hypothetical protein
AOL22_07240	6571.61	4.70968	0.377736	12.4682	1.11337e-35	1.11266e-33	STM1372	1463492	1464763	+	sufD	sufD	CDS	Fe-S cluster assembly protein SufD	FeS cluster assembly protein SufD
AOL22_03475	1327.46	4.68411	0.579323	8.08549	6.19158e-16	1.21174e-14	STM0595	715084	716259	+	entC	entC	CDS	isochorismate synthase EntC	isochorismate synthase EntC
AOL22_09120	499.598	4.67395	0.764584	6.11307	9.77347e-10	1.02469e-08	STM1729	1834404	1834907	+		yciF	CDS	ferritin-like domain-containing protein	hypothetical protein
AOL22_14820	895.726	4.66875	0.625256	7.46694	8.20808e-14	1.26404e-12	STM2775	2950471	2951715	+		iroD	CDS	esterase family protein	enterochelin esterase
AOL22_07245	4570.06	4.62072	0.3077	15.017	5.68596e-51	1.02719e-48	STM1373	1464760	1465980	+		sufS	CDS	cysteine desulfurase	bifunctional cysteine desulfurase/selenocysteine lyase
AOL22_00790	418.589	4.61237	0.469909	9.81543	9.66216e-23	3.60184e-21	STM0155	182702	182986	+			CDS	outer membrane protein	hypothetical protein
AOL22_03450	588.843	4.60486	0.437552	10.5242	6.68603e-26	3.34088e-24	STM0590	709614	710408	-	fepC	fepC	CDS	iron-enterobactin ABC transporter ATP-binding protein	iron-enterobactin transporter ATP-binding protein
AOL22_23335	27065.4	4.59544	0.733923	6.26147	3.81364e-10	4.25479e-09		4681039	4682790	+	arsA		CDS	arsenite efflux transporter ATPase subunit ArsA
AOL22_20590	263.425	4.55239	0.682635	6.66885	2.57814e-11	3.21208e-10	STM3859	4126227	4127045	-			CDS	shikimate 5-dehydrogenase	shikimate 5-dehydrogenase
AOL22_18760	4398.07	4.54503	0.307066	14.8015	1.43344e-49	2.40459e-47	STM3505	3723902	3724129	+	feoA	feoA	CDS	ferrous iron transporter A	ferrous iron transporter A
AOL22_08005	1547.36	4.53896	0.599241	7.5745	3.60502e-14	5.83889e-13	STM1518	1605424	1605639	-	marB	marB	CDS	multiple antibiotic resistance protein MarB	multiple antibiotic resistance regulatory periplasmic protein MarB
AOL22_09125	499.638	4.52987	0.772908	5.86082	4.60598e-09	4.49777e-08	STM1730	1834981	1835487	+		yciE	CDS	ferritin-like domain-containing protein	hypothetical protein
AOL22_23340	15220.1	4.51236	0.788319	5.72402	1.04031e-08	9.59989e-08		4682838	4684127	+	arsB		CDS	arsenic transporter
AOL22_03425	2407.22	4.47121	0.416197	10.743	6.39146e-27	3.61695e-25	STM0585	700387	702642	-		fepA	CDS	TonB-dependent siderophore receptor	outer membrane receptor protein
AOL22_08010	2439.56	4.45811	0.53981	8.25867	1.47304e-16	3.02135e-15	STM1519	1605668	1606051	-	marA	marA	CDS	MDR efflux pump AcrAB transcriptional activator MarA	AraC/XylS family transcriptional activator of defense systems
AOL22_00980	1126.5	4.44275	0.44813	9.91397	3.61988e-23	1.39365e-21	STM0193	226755	227645	+	fhuD	fhuD	CDS	Fe(3+)-hydroxamate ABC transporter substrate-binding protein FhuD	iron-hydroxamate transporter substrate-binding subunit
AOL22_16115	1269.23	4.40764	0.424028	10.3947	2.62159e-25	1.1955e-23	STM3024	3212947	3213825	+		yohM	CDS	nickel/cobalt efflux protein RcnA	nickel/cobalt efflux protein RcnA
AOL22_19265	332.671	4.37506	0.460746	9.49559	2.18962e-21	7.79139e-20	STM3606	3839483	3840085	-		yhjB	CDS	response regulator transcription factor	helix-turn-helix transcriptional regulator
AOL22_22935	249.83	4.33539	0.508926	8.51871	1.61335e-17	3.66082e-16	STM4271	4603479	4603889	+			CDS	CidA/LrgA family protein	murein hydrolase regulator LrgA
AOL22_09835	1461.04	4.33152	0.56096	7.72161	1.14869e-14	1.9836e-13	STM1866	1970680	1970946	-			CDS	hypothetical protein
AOL22_00855	27345.9	4.26497	0.340296	12.5331	4.91913e-36	5.02286e-34	STM0168	196514	198124	+	cueO	cueO	CDS	multicopper oxidase CueO	putative multicopper oxidase
AOL22_22905	4161.11	4.2618	0.450782	9.45425	3.25354e-21	1.14044e-19	STM4265	4597072	4597395	-	soxS	soxS	CDS	superoxide response transcriptional regulator SoxS	AraC family transcriptional regulator
AOL22_08015	1173.16	4.24163	0.430689	9.84847	6.95942e-23	2.63616e-21	STM1520	1606071	1606505	-	marR	marR	CDS	multiple antibiotic resistance transcriptional regulator MarR	transcriptional regulator
AOL22_07250	1344.27	4.22616	0.356335	11.8601	1.90809e-32	1.75732e-30	STM1374	1465993	1466409	+	sufE	ynhA	CDS	cysteine desulfuration protein SufE	cysteine desufuration protein SufE
AOL22_03480	1186.45	4.19541	0.487477	8.60638	7.54018e-18	1.77081e-16	STM0596	716269	717879	+	entE	entE	CDS	(2%2C3-dihydroxybenzoyl)adenylate synthase	2%2C3-dihydroxybenzoate-AMP ligase
AOL22_18765	28561.5	4.1937	0.399947	10.4856	1.00563e-25	4.81986e-24	STM3506	3724148	3726466	+	feoB	feoB	CDS	Fe(2+) transporter permease subunit FeoB	ferrous iron transporter B
AOL22_00420	2005.17	4.18758	0.684297	6.11954	9.38451e-10	9.88319e-09	STM0084	95940	97829	+			CDS	sulfatase	phosphatase
AOL22_23505	15733.6	4.08379	0.471387	8.66335	4.58104e-18	1.09781e-16		4713439	4713789	-			CDS	DUF305 domain-containing protein
AOL22_15640	2013.14	3.99963	0.417805	9.57296	1.03887e-21	3.75351e-20	STM2932	3101114	3101470	-		ygbE	CDS	DUF3561 family protein	putative inner membrane protein
AOL22_02290	3589.44	3.99554	0.477247	8.37206	5.66211e-17	1.21438e-15	STM0363	469629	470633	+			CDS	AraC family transcriptional regulator	AraC family transcriptional regulator
AOL22_06615	8080.2	3.97626	0.567287	7.00926	2.39586e-12	3.28683e-11	STM1251	1344087	1344557	+			CDS	Hsp20 family protein	heat-shock protein
AOL22_08110	13427.4	3.95296	0.688041	5.74524	9.1789e-09	8.50361e-08	STM1540	1623907	1624998	+			CDS	linear amide C-N hydrolase	putative hydrolase
AOL22_16800	2948.89	3.95258	0.539643	7.32444	2.39903e-13	3.60007e-12	STM3158	3347639	3348064	-	exbD	exbD	CDS	TonB system transport protein ExbD	TonB system transporter ExbD
AOL22_18770	3874.42	3.94267	0.387616	10.1716	2.65609e-24	1.08484e-22	STM3507	3726479	3726715	+	feoC	yhgG	CDS	[Fe-S]-dependent transcriptional repressor FeoC	ferrous iron transporter C
AOL22_21595	12619.5	3.90989	0.551885	7.08461	1.3944e-12	1.94348e-11	STM4060	4330412	4330912	+	cpxP	cpxP	CDS	cell-envelope stress modulator CpxP	stress adaptor protein CpxP
AOL22_11180	2218.04	3.8924	0.442866	8.78911	1.50749e-18	3.84819e-17	STM2062	2184700	2185872	-	dacD	dacD	CDS	serine-type D-Ala-D-Ala carboxypeptidase DacD	serine-type D-Ala-D-Ala carboxypeptidase
AOL22_08055	931.067	3.88495	0.433367	8.96458	3.11471e-19	8.60577e-18	STM1528	1613730	1614272	-			CDS	nuclear transport factor 2 family protein	DUF4440 domain-containing protein
AOL22_03455	528.383	3.87562	0.458056	8.46102	2.65059e-17	5.87256e-16	STM0591	710405	711394	-	fepG	fepG	CDS	iron-enterobactin ABC transporter permease	ferric enterobactin transporter
AOL22_11650	885.315	3.86753	0.567713	6.81247	9.59353e-12	1.25169e-10	STM2153	2296582	2296863	-		yehE	CDS	DUF2574 family protein	hypothetical protein
AOL22_03420	187.737	3.8601	0.525552	7.34485	2.05985e-13	3.13111e-12	STM0584	699637	700341	-	entD	entD	CDS	enterobactin synthase subunit EntD	phosphopantetheinyltransferase
AOL22_00985	1470.47	3.84299	0.567653	6.76997	1.28807e-11	1.66669e-10	STM0194	227660	229699	+	fhuB	fhuB	CDS	Fe(3+)-hydroxamate ABC transporter permease FhuB	Fe3+-hydroxamate ABC transporter permease FhuB
AOL22_09115	592.569	3.78153	0.602229	6.27922	3.40281e-10	3.80548e-09	STM1728	1834132	1834314	+		yciG	CDS	stress-induced acidophilic repeat motif-containing protein	hypothetical protein
AOL22_19250	10299	3.77386	0.454149	8.30974	9.59137e-17	1.99339e-15	STM3603	3835589	3837238	+	treF	treF	CDS	alpha%2Calpha-trehalase TreF	alpha%2Calpha-trehalase
AOL22_24635	43.1011	3.76013	0.725224	5.18478	2.16264e-07	1.62267e-06	STM4521	4949878	4950042	+		yjiS	CDS	DUF1127 domain-containing protein	DUF1127 domain-containing protein
AOL22_06375	429.463	3.72055	0.461303	8.0653	7.30564e-16	1.40634e-14	STM1204	1296461	1298635	-	fhuE	fhuE	CDS	ferric-rhodotorulic acid/ferric-coprogen receptor FhuE	ferric-rhodotorulic acid/ferric-coprogen receptor FhuE
AOL22_09130	948.796	3.70723	0.628501	5.89853	3.66752e-09	3.63424e-08	STM1731	1835507	1836385	+			CDS	manganese catalase family protein	Mn-containing catalase
AOL22_23345	9201.21	3.70696	0.551926	6.71641	1.86258e-11	2.37088e-10		4684140	4684565	+	arsC		CDS	arsenate reductase (glutaredoxin)
AOL22_21715	14999.2	3.65768	0.353586	10.3445	4.4301e-25	1.96304e-23	STM4084	4352194	4352940	-		fpr	CDS	ferredoxin--NADP(+) reductase	ferredoxin--NADP(+) reductase
AOL22_22910	1667.75	3.65419	0.439526	8.31393	9.25867e-17	1.93764e-15	STM4266	4597482	4597940	+	soxR	soxR	CDS	redox-sensitive transcriptional activator SoxR	redox-sensitive transcriptional activator SoxR
AOL22_11885	972.27	3.63944	0.469613	7.74986	9.19921e-15	1.61227e-13	STM2199	2345228	2347219	-	cirA	cirA	CDS	catecholate siderophore receptor CirA	catecholate siderophore receptor CirA
AOL22_16805	7235.04	3.63636	0.472567	7.6949	1.41603e-14	2.41858e-13	STM3159	3348071	3348805	-		exbB	CDS	biopolymer transporter ExbB	tonB-system energizer ExbB
AOL22_03485	761.893	3.63598	0.459368	7.91518	2.46889e-15	4.60174e-14	STM0597	717893	718750	+		entB	CDS	isochorismatase	isochorismatase
AOL22_18190	2640.39	3.63371	0.548264	6.62765	3.41068e-11	4.21577e-10	STM3392	3625668	3625889	+		yhdV	CDS	hypothetical protein	hypothetical protein
AOL22_21570	163884	3.61712	0.536675	6.73987	1.58527e-11	2.03443e-10	STM4055	4326355	4326975	+	sodA	sodA	CDS	superoxide dismutase [Mn]	superoxide dismutase
AOL22_12960	3547.48	3.58449	0.475088	7.54489	4.52663e-14	7.25651e-13	STM2408	2573106	2574347	-	mntH	mntH	CDS	Mn(2+) uptake NRAMP transporter MntH	divalent metal cation transporter
AOL22_09160	1615.32	3.5767	0.397488	8.99825	2.29334e-19	6.56818e-18	STM1737	1839834	1840568	-	tonB	tonB	CDS	TonB system transport protein TonB	transporter TonB
AOL22_03495	419.32	3.51926	0.413417	8.51261	1.70058e-17	3.84021e-16	STM0599	719508	719921	+	entH	ybdB	CDS	proofreading thioesterase EntH	thioesterase
AOL22_11285	7343.76	3.51209	0.707819	4.96184	6.9828e-07	4.83037e-06	STM2080	2206633	2207799	-		udg	CDS	UDP-glucose 6-dehydrogenase	UDP-glucose 6-dehydrogenase
AOL22_02230	544.187	3.4928	0.599105	5.83004	5.54141e-09	5.38882e-08	STM0351	452009	455176	-	mdsB		CDS	multidrug efflux RND transporter permease subunit MdsB	multidrug efflux RND transporter permease subunit
AOL22_08455	108.913	3.47236	0.564859	6.14731	7.88091e-10	8.43204e-09	STM1603	1701980	1702210	+		yncJ	CDS	DUF2554 family protein	hypothetical protein
AOL22_03490	444.435	3.47146	0.548506	6.32893	2.46862e-10	2.80753e-09	STM0598	718750	719505	+	dhbA	entA	CDS	2%2C3-dihydro-2%2C3-dihydroxybenzoate dehydrogenase	2%2C3-dihydro-2%2C3-dihydroxybenzoate dehydrogenase
AOL22_04305	1793.1	3.4447	0.560612	6.14454	8.01953e-10	8.56085e-09	STM0759	881740	882126	-		ybgS	CDS	hypothetical protein	hypothetical protein
AOL22_19790	1453.82	3.41558	0.673381	5.07229	3.93065e-07	2.81867e-06	STM3707	3961369	3962403	-		yibD	CDS	glycosyltransferase	putative glycosyltransferase
AOL22_01570	3785.93	3.40921	0.477869	7.13418	9.73626e-13	1.37331e-11	STM0307	350786	351193	-			CDS	hypothetical protein	hypothetical protein
AOL22_08035	3117.48	3.39891	0.804396	4.22542	2.38493e-05	0.00011968	STM1524	1609757	1611145	+		yneI	CDS	succinate-semialdehyde dehydrogenase	putative succinate-semialdehyde dehydrogenase
AOL22_08050	517.249	3.31267	0.341029	9.71374	2.63489e-22	9.6688e-21	STM1527	1612727	1613674	+			CDS	hypothetical protein	putative inner membrane protein
AOL22_23520	4839.24	3.24958	0.559736	5.80556	6.41519e-09	6.17462e-08		4716087	4716767	-	silR		CDS	copper/silver response regulator transcription factor SilR
AOL22_13655	30614.2	3.24319	0.638553	5.07897	3.79496e-07	2.72553e-06	STM2543	2731044	2732258	-		nifS	CDS	IscS subfamily cysteine desulfurase	IscS subfamily cysteine desulfurase
AOL22_17285	1222.9	3.24192	0.508975	6.36951	1.89629e-10	2.20467e-09	STM3214	3439201	3439968	-		yqjH	CDS	siderophore-interacting protein	NADPH-dependent ferric siderophore reductase
AOL22_22940	436.921	3.23301	0.604436	5.34881	8.85364e-08	7.12081e-07	STM4272	4603882	4604571	+			CDS	LrgB family protein	murein hydrolase effector protein LrgB
AOL22_22150	482.372	3.2147	0.577283	5.56867	2.56689e-08	2.24519e-07	STM4172	4447535	4447990	-	zraP	zraP	CDS	zinc resistance sensor/chaperone ZraP	zinc resistance protein
AOL22_08695	11796.6	3.19883	0.503289	6.35586	2.07265e-10	2.38608e-09	STM1651	1750700	1754224	+	nifJ	nifJ	CDS	pyruvate:ferredoxin (flavodoxin) oxidoreductase	putative pyruvate-flavodoxin oxidoreductase
AOL22_20160	471.528	3.19814	0.424659	7.53106	5.03289e-14	7.95942e-13	STM3776	4037400	4038593	-	nepI	yicM	CDS	purine ribonucleoside efflux pump NepI	MFS transporter
AOL22_18840	3452.23	3.18929	0.677602	4.70674	2.51712e-06	1.57429e-05	STM3521	3743137	3744690	-			CDS	TROVE domain-containing protein	RNA-binding protein
AOL22_19115	22513.7	3.17746	0.923485	3.44072	0.000580165	0.00209065	STM3576	3802456	3804654	+	zntA	zntA	CDS	Zn(II)/Cd(II)/Pb(II) translocating P-type ATPase ZntA	zinc/cadmium/mercury/lead-transporting ATPase
AOL22_20095	2899.68	3.14582	0.405445	7.75893	8.56508e-15	1.52387e-13	STM3763	4021557	4024283	-	mgtA	mgtB	CDS	magnesium-translocating P-type ATPase	magnesium-translocating P-type ATPase
AOL22_13640	5597.88	3.0823	0.487355	6.32455	2.53965e-10	2.88134e-09	STM2540	2729567	2730082	-	hscB	hscB	CDS	co-chaperone HscB	co-chaperone HscB
AOL22_24550	112.775	3.05779	0.774262	3.94929	7.83833e-05	0.000348312	STM4504	4932299	4933210	+			CDS	hypothetical protein	hypothetical protein
AOL22_06715	998.095	3.04196	0.370158	8.21798	2.06954e-16	4.22636e-15	STM1271	1359980	1360342	+		yeaR	CDS	DUF1971 domain-containing protein	hypothetical protein
AOL22_07990	191.15	3.03801	0.47539	6.39057	1.65267e-10	1.93581e-09		1602645	1602740	-	mgtS		CDS	protein MgtS
AOL22_18790	11052.4	3.01994	0.565247	5.3427	9.15745e-08	7.35257e-07	STM3511	3729450	3730025	+		yhgI	CDS	iron-sulfur cluster biogenesis protein NfuA	Fe-S biogenesis protein NfuA
AOL22_21755	11738.2	3.01711	0.572491	5.27014	1.36323e-07	1.05141e-06	STM4092	4360308	4360838	-	hslV	hslV	CDS	ATP-dependent protease subunit HslV	HslU--HslV peptidase proteolytic subunit
AOL22_04685	64612.8	3.0079	0.472503	6.36588	1.94171e-10	2.2519e-09	STM0833	958919	959434	+	ompX	ompX	CDS	outer membrane protein OmpX	outer membrane protein OmpX
AOL22_09930	3489.56	2.99877	0.51667	5.80403	6.47411e-09	6.2059e-08	STM1880	1982660	1983319	-		yebE	CDS	tellurite resistance TerB family protein	hypothetical protein
AOL22_08360	195.014	2.9932	0.48851	6.12721	8.94339e-10	9.48242e-09	STM1585	1680794	1681015	-			CDS	YgdI/YgdR family lipoprotein	DUF903 domain-containing protein
AOL22_08150	1134.43	2.98915	0.568132	5.26137	1.42989e-07	1.10102e-06	STM1548	1633448	1634527	+			CDS	S-adenosylmethionine:tRNA ribosyltransferase-isomerase	putative S-adenosylmethionine:tRNA-ribosyltransferase-isomerase
AOL22_02225	216.647	2.98844	0.485109	6.16034	7.25867e-10	7.80183e-09	STM0350	450535	451992	-	mdsC		CDS	multidrug efflux transporter outer membrane subunit MdsC	homology to outer membrane efflux protein
AOL22_02385	609.682	2.98777	0.383933	7.78202	7.1375e-15	1.27957e-13	STM0382	493713	494924	+			CDS	multidrug efflux MFS transporter	multidrug transporter subunit MdtG
AOL22_22435	510.168	2.9876	0.453307	6.59068	4.37807e-11	5.31364e-10	STM4226	4505979	4506389	+	psiE	yjbA	CDS	phosphate-starvation-inducible protein PsiE	phosphate-starvation-inducible protein PsiE
AOL22_20705	1021.23	2.97795	0.56332	5.28643	1.24729e-07	9.66754e-07	STM3882	4152099	4153604	+	rbsA	rbsA	CDS	ribose ABC transporter ATP-binding protein RbsA	ribose ABC transporter ATP-binding protein RbsA
AOL22_18055	43.1495	2.96553	0.513378	5.7765	7.627e-09	7.20805e-08	STM3366	3592959	3593162	-		yhcR	CDS	DUF1656 domain-containing protein	transporter
AOL22_09830	58.4775	2.95429	0.596817	4.95007	7.41858e-07	5.09431e-06	STM1865	1970254	1970400	-			pseudo		putative cytoplasmic protein
AOL22_10495	100.768	2.95408	0.418462	7.05937	1.67265e-12	2.31753e-11	STM1994	2085211	2085510	-			CDS	hypothetical protein	putative inner membrane protein
AOL22_13650	10950.6	2.95282	0.516158	5.72076	1.06046e-08	9.76666e-08	STM2542	2730630	2731016	-	iscU	nifU	CDS	Fe-S cluster assembly scaffold IscU	Fe-S cluster assembly scaffold IscU
AOL22_15585	79.2392	2.95225	0.510592	5.78202	7.3809e-09	6.98953e-08	STM2921	3092320	3092913	+			CDS	UbiX family flavin prenyltransferase	phenolic acid decarboxylase
AOL22_21500	1065.23	2.9386	0.63237	4.64696	3.36863e-06	2.03635e-05	STM4042	4311915	4312574	-			CDS	AzlC family ABC transporter permease	branched-chain amino acid ABC transporter permease
AOL22_18835	327.488	2.93589	0.680497	4.31433	1.60086e-05	8.36399e-05		3742937	3743128	-			pseudo
AOL22_18600	645.985	2.92142	0.472889	6.17781	6.49965e-10	7.0343e-09	STM3473	3682077	3683258	+	tsgA	yhfC	CDS	MFS transporter TsgA	MFS transporter TsgA
AOL22_06805	253.655	2.91384	0.447186	6.51594	7.22348e-11	8.65527e-10	STM1287	1373800	1374996	+			CDS	anaerobic sulfatase maturase	anaerobic sulfatase maturase
AOL22_19890	1950.41	2.88542	0.512735	5.62751	1.82829e-08	1.6237e-07	STM3726	3981146	3981955	-	mutM	mutM	CDS	bifunctional DNA-formamidopyrimidine glycosylase/DNA-(apurinic or apyrimidinic site) lyase	DNA-formamidopyrimidine glycosylase
AOL22_03545	11491.5	2.85989	0.722506	3.95829	7.54896e-05	0.000337048	STM0609	730083	731648	+	ahpF	ahpF	CDS	alkyl hydroperoxide reductase subunit F	alkyl hydroperoxide reductase subunit F
AOL22_03550	9.08175	2.85178	0.968822	2.94356	0.00324461	0.00944212	STM0610	731980	732540	+			CDS	molecular chaperone	molecular chaperone
AOL22_08060	1813.48	2.82712	0.644751	4.38482	1.1608e-05	6.29594e-05	STM1530	1614989	1616107	+	ompC		CDS	porin OmpC	phosphoporin PhoE
AOL22_04825	398.405	2.82317	0.666411	4.23638	2.27151e-05	0.000114355	STM0859	991408	992298	-			CDS	LysR family transcriptional regulator	putative LysR family transcriptional regulator
AOL22_02365	532.259	2.78316	0.597344	4.65923	3.17398e-06	1.94394e-05	STM0378	490842	491150	-		yaiY	CDS	DUF2755 family protein	hypothetical protein
AOL22_07410	14.6847	2.78306	0.916428	3.03686	0.00239057	0.00726764	STM1406	1498112	1498327	+		ssaG	CDS	type III secretion system needle protein SsaG	secretion system apparatus
AOL22_14850	1371.93	2.77784	0.826398	3.36138	0.000775537	0.00269032		2958536	2958733	+			CDS	hypothetical protein
AOL22_19490	5302.26	2.76246	0.459098	6.01715	1.77515e-09	1.81653e-08	STM3648	3895875	3896165	+		yiaG	CDS	HTH-type transcriptional regulator	putative transcriptional regulator
AOL22_23170	5886	2.75591	0.720111	3.82706	0.000129683	0.000548758	STM4319	4655979	4656731	-		phoN	CDS	non-specific acid phosphatase	phosphatase PAP2 family protein
AOL22_06145	249.16	2.7496	0.32043	8.58097	9.40747e-18	2.17669e-16	STM1158	1254005	1254577	-			CDS	cytochrome b	cytochrome B
AOL22_23515	3996.47	2.74504	0.415731	6.60293	4.03114e-11	4.9308e-10		4714619	4716094	-	silS		CDS	copper/silver sensor histidine kinase SilS
AOL22_13645	12020	2.7395	0.476256	5.75216	8.8111e-09	8.24417e-08	STM2541	2730278	2730601	-	iscA	yfhF	CDS	iron-sulfur cluster assembly protein IscA	iron-sulfur cluster assembly protein IscA
AOL22_00860	5770.15	2.73605	0.667486	4.09904	4.14875e-05	0.000196241	STM0169	198202	200592	-		gcd	CDS	pyrroloquinoline quinone-dependent dehydrogenase	pyrroloquinoline quinone-dependent dehydrogenase
AOL22_10080	443.67	2.73387	0.586994	4.6574	3.20222e-06	1.95433e-05	STM1910	2013110	2014981	+	mrdA		CDS	penicillin-binding protein 2	penicillin-binding protein 2
AOL22_15510	36.0913	2.73171	0.674246	4.0515	5.08905e-05	0.000235965	STM2906	3077357	3077580	-			pseudo		putative cytoplasmic protein
AOL22_20790	1502.39	2.73054	0.673035	4.05706	4.96945e-05	0.000230876	STM3901	4168983	4170629	+		ilvG	CDS	acetolactate synthase 2 catalytic subunit	acetolactate synthase 2 catalytic subunit
AOL22_20090	77.4784	2.72039	0.430791	6.31486	2.70399e-10	3.05304e-09		4021443	4021535	-	mgtR		CDS	protein MgtR
AOL22_03955	1083.23	2.71677	0.553348	4.90969	9.12204e-07	6.18271e-06	STM0691	812681	814084	-	tcuA		CDS	FAD-dependent tricarballylate dehydrogenase TcuA	FAD-binding dehydrogenase
AOL22_20700	701.796	2.69865	0.584159	4.61972	3.84265e-06	2.28178e-05	STM3881	4151672	4152091	+	rbsD	rbsD	CDS	D-ribose pyranase	D-ribose pyranase
AOL22_14315	88610.1	2.68442	0.499842	5.37053	7.85056e-08	6.34666e-07	STM2660	2852536	2855109	-	clpB	clpB	CDS	ATP-dependent chaperone ClpB	ATP-dependent chaperone ClpB
AOL22_19205	18872.1	2.67619	0.491094	5.44944	5.05283e-08	4.25325e-07	STM3594	3823955	3825997	-	prlC	prlC	CDS	oligopeptidase A	oligopeptidase A
AOL22_13890	24.0825	2.6682	0.623333	4.28054	1.86445e-05	9.63399e-05		2782160	2782372	-			CDS	hypothetical protein
AOL22_21750	28164.3	2.66365	0.569575	4.67656	2.9173e-06	1.8006e-05	STM4091	4358967	4360298	-	hslU	hslU	CDS	HslU--HslV peptidase ATPase subunit	HslU--HslV peptidase ATPase subunit
AOL22_19495	5191.26	2.65881	0.538054	4.94153	7.7513e-07	5.29954e-06	STM3649	3896454	3896666	+	cspA	cspA	CDS	RNA chaperone/antiterminator CspA	cold-shock protein
AOL22_13865	25.2737	2.65181	0.937578	2.82836	0.0046787	0.0130653		2780438	2780575	+			CDS	hypothetical protein
AOL22_05945	2662.63	2.63622	0.469804	5.61132	2.00786e-08	1.77273e-07	STM1121	1214959	1215126	+		ymdF	CDS	stress-induced protein	stress-induced protein
AOL22_00060	148170	2.63218	0.533542	4.9334	8.08095e-07	5.5009e-06	STM0012	11593	13509	+	dnaK	dnaK	CDS	molecular chaperone DnaK	molecular chaperone DnaK
AOL22_15025	1035.4	2.62581	0.325743	8.06099	7.5678e-16	1.45086e-14	STM2812	2988575	2989759	+			CDS	MFS transporter	MFS transporter
AOL22_09850	933.724	2.61717	0.674406	3.8807	0.000104156	0.000450065	STM1867	1971770	1971970	+		pagK	CDS	phage virulence factor	phage virulence factor
AOL22_12890	452.094	2.61622	0.500913	5.22289	1.76151e-07	1.33664e-06	STM2395	2555442	2556380	-	pgtE	pgtE	CDS	omptin family outer membrane protease PgtE	hypothetical protein
AOL22_23605	494.981	2.61591	0.574271	4.55518	5.23413e-06	3.02767e-05		4735375	4736856	+			CDS	ATP-dependent helicase
AOL22_18955	1489.6	2.60886	0.242175	10.7726	4.63695e-27	2.68886e-25	STM3544	3773305	3774000	-		yhhW	CDS	pirin family protein	quercetin 2%2C3-dioxygenase
AOL22_02295	624.91	2.6011	0.436379	5.96064	2.51246e-09	2.53785e-08	STM0364	470779	472887	+	foxA	foxA	CDS	ferrioxamine B receptor FoxA	ferrioxamine receptor
AOL22_11950	2317.53	2.60052	0.337508	7.70507	1.30771e-14	2.24172e-13	STM2212	2360186	2361172	+		yeiR	CDS	GTP-binding protein	hypothetical protein
AOL22_23325	2993.68	2.56371	0.71785	3.57138	0.00035511	0.00135057		4680258	4680611	+	arsR		CDS	transcriptional regulator
AOL22_10440	347.39	2.56062	0.7394	3.4631	0.000533986	0.00194882	STM1982	2076018	2076641	+	rcsA	rcsA	CDS	transcriptional regulator RcsA	helix-turn-helix transcriptional regulator
AOL22_11440	59.2295	2.5573	1.00065	2.55564	0.0105991	0.0266653	STM2111	2242994	2243740	-	wcaE	wcaE	CDS	colanic acid biosynthesis glycosyltransferase WcaE	colanic acid biosynthesis glycosyltransferase WcaE
AOL22_16710	7840.3	2.5489	0.319538	7.97683	1.50138e-15	2.83212e-14	STM3140	3332492	3333358	+	yghU	yghU	CDS	glutathione-dependent disulfide-bond oxidoreductase	glutathione-dependent disulfide-bond oxidoreductase
AOL22_23580	383.949	2.52884	0.307823	8.21526	2.1171e-16	4.30477e-15		4731112	4731492	+	pcoC		CDS	copper resistance system metallochaperone PcoC
AOL22_09825	107.428	2.52813	0.718402	3.5191	0.000433021	0.00162064	STM1864	1969313	1969927	+			CDS	disulfide bond formation protein B	disulfide bond formation protein B
AOL22_21495	307.788	2.52637	0.534147	4.72973	2.24819e-06	1.41565e-05	STM4041	4311592	4311915	-			CDS	AzlD domain-containing protein	branched-chain amino acid transport
AOL22_18705	2330.04	2.52108	0.217537	11.5892	4.67487e-31	3.59965e-29	STM3494	3709310	3709906	-	nudE	yrfE	CDS	ADP compounds hydrolase NudE	putative NTP pyrophosphohydrolase
AOL22_13195	154.113	2.51089	0.482336	5.20567	1.93294e-07	1.462e-06	STM2452	2612341	2612670	+			CDS	hypothetical protein	hypothetical protein
AOL22_15275	177.75	2.50444	0.282899	8.85279	8.53546e-19	2.25231e-17	STM2860	3034980	3035324	-		ygbA	CDS	nitrous oxide-stimulated promoter family protein	hypothetical protein
AOL22_00415	556.974	2.50214	0.478811	5.22575	1.73453e-07	1.3183e-06	STM0082	94752	95042	-			CDS	DUF1471 domain-containing protein	hypothetical protein
AOL22_08990	3866.41	2.50199	0.604661	4.13785	3.50582e-05	0.000167857	STM1705	1808497	1808715	+	osmB	osmB	CDS	osmotically-inducible lipoprotein OsmB	osmotically inducible lipoprotein
AOL22_08650	1803.75	2.49681	0.440297	5.67075	1.42175e-08	1.27931e-07	STM1642	1744012	1744617	+		acpD	CDS	FMN-dependent NADH-azoreductase	FMN-dependent NADH-azoreductase
AOL22_08690	50.9382	2.49009	0.514447	4.84032	1.2963e-06	8.62426e-06	STM1650	1750340	1750639	+			CDS	reverse transcriptase	putative reverse transcriptase
AOL22_03465	256.894	2.48162	0.417067	5.95017	2.67867e-09	2.69994e-08	STM0593	712512	713756	+	entS	ybdA	CDS	enterobactin transporter EntS	MFS transporter
AOL22_11445	70.4346	2.48091	0.771733	3.21472	0.0013057	0.00429171	STM2112	2243753	2244967	-	wcaD	wcaD	CDS	putative colanic acid polymerase WcaD	colanic acid polymerase WcaD
AOL22_14845	19168.1	2.46226	0.882301	2.79072	0.00525905	0.0144794	STM2781	2957508	2958437	+		virK	CDS	VirK family antimicrobial peptide resistance protein	VirG localization protein VirK
AOL22_02915	709.855	2.45608	0.303564	8.09081	5.92685e-16	1.16968e-14	STM0482	598541	598918	+		ybaN	CDS	DUF454 family protein	putative phage gene 58
AOL22_09820	31.3771	2.45249	0.665261	3.68651	0.000227353	0.000909606	STM1863	1969145	1969303	+			CDS	hypothetical protein	putative inner membrane protein
AOL22_02270	131.502	2.44611	0.856114	2.85722	0.00427368	0.0120634	STM0359	466664	466765	+			CDS	hypothetical protein	hypothetical protein
AOL22_08250	1079.06	2.4358	0.464022	5.24932	1.52663e-07	1.16975e-06	STM1564	1653755	1653970	+		yddX	CDS	biofilm-dependent modulation protein	biofilm-dependent modulation protein
AOL22_23570	852.856	2.43448	0.264282	9.21168	3.21056e-20	9.92105e-19		4728359	4730176	+	pcoA		CDS	multicopper oxidase PcoA
AOL22_23575	440.973	2.43324	0.287131	8.47433	2.36441e-17	5.26334e-16		4730176	4731072	+	pcoB		CDS	copper resistance outer membrane transporter PcoB
AOL22_14930	611.606	2.42021	0.741776	3.26273	0.00110346	0.00369155	STM2796	2974835	2974993	-		yqaE	CDS	YqaE/Pmp3 family membrane protein	proteolipid membrane potential modulator
AOL22_13735	62913.9	2.41184	0.469857	5.13313	2.84959e-07	2.09788e-06	STM2559	2749458	2751602	+		cadA	CDS	lysine decarboxylase CadA	lysine decarboxylase LdcC
AOL22_20580	3266.78	2.39385	0.4354	5.49804	3.84033e-08	3.28561e-07	STM3857	4123598	4124638	-	pstS	pstS	CDS	phosphate ABC transporter substrate-binding protein PstS	phosphate ABC transporter substrate-binding protein PstS
AOL22_08680	699.663	2.38823	0.433048	5.51493	3.48919e-08	3.0016e-07	STM1648	1749704	1750114	+	hslJ	hslJ	CDS	heat shock protein HslJ	heat shock protein hslJ
AOL22_05910	1121.66	2.38649	0.495663	4.81474	1.47389e-06	9.69589e-06	STM1113	1208909	1209271	+		scsA	CDS	copper resistance protein	copper resistance protein
AOL22_01060	61640.6	2.38026	0.450467	5.28397	1.26412e-07	9.78185e-07	STM0209	244474	245901	+	degP	htrA	CDS	serine endoprotease DegP	serine endoprotease
AOL22_21900	1510.9	2.37183	0.272121	8.71611	2.87926e-18	7.04369e-17	STM4121	4399330	4400334	+	argC	argC	CDS	N-acetyl-gamma-glutamyl-phosphate reductase	N-acetyl-gamma-glutamyl-phosphate reductase
AOL22_06720	539.564	2.3667	0.301122	7.8596	3.85348e-15	7.06871e-14	STM1272	1360345	1360527	+		yoaG	CDS	DUF1869 domain-containing protein	DUF1869 domain-containing protein
AOL22_08830	1723.55	2.3584	0.736048	3.20414	0.00135465	0.00442476	STM1675	1776575	1777288	+	bdcA		CDS	SDR family oxidoreductase	oxidoreductase
AOL22_06910	4034.29	2.35687	0.834918	2.82288	0.00475946	0.0132561	STM1308	1397132	1397617	+		spy	CDS	ATP-independent periplasmic protein-refolding chaperone	ATP-independent periplasmic protein-refolding chaperone
AOL22_14260	3487.19	2.35183	0.619247	3.79788	0.000145937	0.000613119	STM2649	2839077	2839496	+	trxC	trxC	CDS	thioredoxin TrxC	thioredoxin TrxC
AOL22_22780	9.80207	2.35052	0.881187	2.66745	0.0076429	0.0200664		4555408	4555530	+			CDS	capsid protein
AOL22_23565	103.965	2.32659	0.402129	5.78568	7.22185e-09	6.85273e-08		4727675	4728124	-			CDS	copper resistance protein
AOL22_13895	25.6742	2.32314	0.860792	2.69884	0.0069582	0.0185592	STM2585A	2782479	2782706	+			CDS	phage virulence factor	Gifsy-1 prophage protein
AOL22_14965	808.905	2.29771	0.603974	3.80432	0.000142197	0.000599006	STM2801	2977944	2978294	-		ygaC	CDS	DUF2002 family protein	hypothetical protein
AOL22_04080	16.0465	2.28343	0.753394	3.03086	0.00243859	0.00739448	STM0715	840266	840397	+			CDS	hypothetical protein	hypothetical protein
AOL22_13635	15258.6	2.27398	0.540968	4.20354	2.62774e-05	0.000130608	STM2539	2727704	2729554	-	hscA	hscA	CDS	Fe-S protein assembly chaperone HscA	Fe-S protein assembly chaperone HscA
AOL22_09545	457.026	2.26694	0.580656	3.9041	9.45756e-05	0.000412845	STM1810	1918511	1918648	-			CDS	hypothetical protein	hypothetical protein
AOL22_24070	4753.77	2.26138	0.48496	4.66302	3.11602e-06	1.91647e-05	STM4408	4819044	4819682	-	msrA	msrA	CDS	peptide-methionine (S)-S-oxide reductase MsrA	peptide-methionine (S)-S-oxide reductase
AOL22_13185	1970.01	2.25618	0.350324	6.44027	1.19258e-10	1.4039e-09	STM2450	2610549	2611418	+	amiA	amiA	CDS	N-acetylmuramoyl-L-alanine amidase AmiA	N-acetylmuramoyl-l-alanine amidase I
AOL22_09815	306.681	2.24847	0.649889	3.45977	0.000540628	0.00197	STM1862	1968098	1969012	+		pagO	CDS	DMT family transporter	EamA family transporter
AOL22_04900	678.396	2.2474	0.251	8.95378	3.4351e-19	9.38063e-18	STM0873	1004892	1005182	+		ybjC	CDS	DUF1418 family protein	hypothetical protein
AOL22_18525	1226.81	2.22452	0.375533	5.92363	3.14916e-09	3.14715e-08	STM3458	3669021	3669572	-	kefG	yheR	CDS	glutathione-regulated potassium-efflux system ancillary protein KefG	glutathione-regulated potassium-efflux system ancillary protein KefG
AOL22_04735	2733.29	2.22362	0.209473	10.6153	2.52909e-26	1.2786e-24	STM0842	969845	970654	+		ybiV(1)	CDS	HAD family hydrolase	sugar-phosphatase
AOL22_06140	800.855	2.22013	0.408053	5.44079	5.30462e-08	4.43341e-07	STM1157	1253433	1254008	-		yceI	CDS	YceI family protein	hypothetical protein
AOL22_13190	1476.43	2.21264	0.431404	5.12893	2.91397e-07	2.14193e-06	STM2451	2611421	2612320	+	hemF	hemF	CDS	oxygen-dependent coproporphyrinogen oxidase	coproporphyrinogen III oxidase
AOL22_19200	2672.41	2.2067	0.420992	5.24166	1.5914e-07	1.21344e-06	STM3593	3823190	3823948	-	rsmJ	yhiQ	CDS	16S rRNA (guanine(1516)-N(2))-methyltransferase RsmJ	16S rRNA (guanine(1516)-N(2))-methyltransferase
AOL22_17870	5521.93	2.20506	0.570135	3.86762	0.000109902	0.000470995	STM3330	3554566	3559026	+	gltB	gltB	CDS	glutamate synthase large subunit	glutamate synthase large subunit
AOL22_20080	5552.79	2.19756	0.710433	3.09326	0.00197968	0.00621522	STM3761	4019854	4020534	+		slsA	CDS	isochorismatase family protein	hydrolase
AOL22_19660	2257.86	2.19365	0.424135	5.17205	2.31535e-07	1.72623e-06	STM3681	3929695	3930576	+			CDS	ROK family protein	sugar kinase
AOL22_17595	2427.54	2.19202	0.491903	4.4562	8.34259e-06	4.6483e-05	STM3276	3502375	3503382	+		yhbW	CDS	LLM class flavin-dependent oxidoreductase	hypothetical protein
AOL22_24835	20598.5	2.18758	0.477788	4.57856	4.6818e-06	2.74537e-05	STM4561	4989724	4990341	+	osmY	osmY	CDS	molecular chaperone OsmY	molecular chaperone OsmY
AOL22_03575	992.657	2.18169	0.562687	3.87726	0.000105638	0.000455212	STM0615	736852	738090	+		ybdR	CDS	glutathione-dependent formaldehyde dehydrogenase	glutathione-dependent formaldehyde dehydrogenase
AOL22_07975	207.785	2.17948	0.492734	4.42324	9.72312e-06	5.36027e-05	STM1513	1600649	1600831	+			CDS	stress-induced acidophilic repeat motif-containing protein	stress-induced acidophilic repeat motif-containing protein
AOL22_18475	1455.03	2.17227	0.503547	4.31393	1.60375e-05	8.36977e-05	STM3449	3662839	3663126	-	tusB	yheL	CDS	sulfurtransferase complex subunit TusB	sulfurtransferase TusB
AOL22_02275	737.238	2.17001	0.50853	4.26723	1.97918e-05	0.000101266	STM0360	466882	468285	+			CDS	cytochrome ubiquinol oxidase subunit I	cytochrome ubiquinol oxidase subunit I
AOL22_22425	165.718	2.16647	0.506285	4.27914	1.87614e-05	9.67312e-05	STM4224	4503003	4503740	+		yjbG	CDS	hypothetical protein	hypothetical protein
AOL22_10175	1699.73	2.16242	0.536029	4.03415	5.48012e-05	0.000252354	STM1929	2033287	2034090	-	otsB	otsB	CDS	trehalose-phosphatase	trehalose-phosphatase
AOL22_11435	40.455	2.153	1.01687	2.11728	0.0342358	0.072664	STM2110	2242424	2242978	-	wcaF	wcaF	CDS	colanic acid biosynthesis acetyltransferase WcaF	colanic acid biosynthesis acetyltransferase WcaF
AOL22_08130	176.735	2.14995	0.648422	3.31566	0.000914266	0.00312768	STM1544	1628357	1629913	-		pqaA	CDS	PhoPQ-regulated protein	PhoPQ-regulated protein
AOL22_08595	9.88141	2.14954	0.843159	2.54939	0.0107911	0.0270613	STM1631	1729868	1731094	+	sseJ	sseJ	CDS	SPI-2 type III secretion system effector SseJ	pathogenicity island 2 effector protein SseJ
AOL22_05180	300.194	2.14886	0.308233	6.97153	3.1351e-12	4.24368e-11	STM0968	1066270	1067418	+		ycaD	CDS	MFS transporter	MFS transporter
AOL22_04830	350.678	2.14858	0.493567	4.35317	1.34184e-05	7.21126e-05	STM0860	992563	992988	-			CDS	GntP family permease	hypothetical protein
AOL22_21565	42.4392	2.14811	0.455138	4.71968	2.36211e-06	1.48326e-05	STM4054	4325043	4326026	-			CDS	TRAP transporter substrate-binding protein	hypothetical protein
AOL22_10300	18724.6	2.14509	0.295231	7.26581	3.70808e-13	5.44277e-12	STM1954	2051781	2052581	-	tcyJ	fliY	CDS	cystine ABC transporter substrate-binding protein	cystine ABC transporter substrate-binding protein
AOL22_23005	2881.46	2.14393	0.240489	8.9149	4.88252e-19	1.31047e-17	STM4286	4620954	4621862	-	lpxO	lpxO	CDS	lipid A hydroxylase LpxO	aspartyl beta-hydroxylase
AOL22_11475	88.3509	2.12752	0.855024	2.48826	0.0128369	0.0313725	STM2118	2250187	2251326	-		wza	CDS	polysaccharide export protein	polysaccharide exporter Wza
AOL22_24840	7455.62	2.12057	0.454386	4.6669	3.05783e-06	1.88486e-05	STM4562	4990470	4990631	+			CDS	DUF1328 domain-containing protein	putative inner membrane protein
AOL22_06625	1825.52	2.11545	0.508041	4.16392	3.12826e-05	0.000151635	STM1253	1346022	1346552	-			CDS	cytochrome b	cytochrome b
AOL22_03025	9824.54	2.11201	0.497928	4.2416	2.21936e-05	0.00011209	STM0504	622844	623698	-	cnoX	ybbN	CDS	chaperedoxin	co-chaperone YbbN
AOL22_13885	8.60104	2.10619	0.680688	3.0942	0.00197344	0.00620015		2782032	2782097	-			CDS	DUF4113 domain-containing protein
AOL22_04470	3888.68	2.10226	0.394238	5.33245	9.68944e-08	7.68772e-07	STM0792	916933	917409	-		ybhB	CDS	kinase inhibitor	kinase inhibitor
AOL22_04590	418.731	2.09694	0.473232	4.43111	9.37488e-06	5.18045e-05	STM0813	937735	938493	-		ybhP	CDS	endonuclease/exonuclease/phosphatase family protein	hypothetical protein
AOL22_15490	133.303	2.096	0.645114	3.24904	0.00115797	0.0038547	STM2903	3075455	3075781	-			CDS	hypothetical protein	hypothetical protein
AOL22_13685	272.647	2.09263	0.874123	2.39398	0.0166666	0.0392594	STM2549	2736998	2737816	+	asrB	asrB	CDS	anaerobic sulfite reductase subunit B	anaerobic sulfite reductase subunit B
AOL22_10045	869.45	2.09211	0.175755	11.9036	1.13416e-32	1.06543e-30	STM1903	2006362	2007180	+		yecE	CDS	DUF72 domain-containing protein	hypothetical protein
AOL22_11240	1784.03	2.0773	0.550944	3.77043	0.000162963	0.000675586	STM2071	2198290	2199189	+	hisG	hisG	CDS	ATP phosphoribosyltransferase	ATP phosphoribosyltransferase
AOL22_00405	307.854	2.07296	0.403621	5.1359	2.8079e-07	2.07044e-06	STM0080	93588	93818	+			CDS	YgdI/YgdR family lipoprotein	hypothetical protein
AOL22_00570	699.66	2.06875	0.419996	4.92563	8.4087e-07	5.71573e-06	STM0113	132148	133719	-	leuA	leuA	CDS	2-isopropylmalate synthase	2-isopropylmalate synthase
AOL22_15910	7637.37	2.06428	0.495395	4.16693	3.08733e-05	0.00014996	STM2983	3164306	3164533	-		ygdI	CDS	YgdI/YgdR family lipoprotein	hypothetical protein
AOL22_07515	8055.19	2.05556	0.399237	5.14873	2.62253e-07	1.95214e-06	STM1427	1512810	1513958	-		cfa	CDS	cyclopropane fatty acyl phospholipid synthase	cyclopropane-fatty-acyl-phospholipid synthase
AOL22_12920	227.381	2.05479	0.452778	4.53819	5.67403e-06	3.26205e-05	STM2401	2563948	2564868	+	lpxP	ddg	CDS	kdo(2)-lipid IV(A) palmitoleoyltransferase	lipid A biosynthesis palmitoleoyl acyltransferase
AOL22_25015	503.802	2.05407	0.343032	5.98799	2.12453e-09	2.15527e-08	STM4597	5028634	5028948	-			CDS	hypothetical protein	hypothetical protein
AOL22_17875	2355.33	2.05392	0.578934	3.54776	0.000388527	0.00146815	STM3331	3559036	3560454	+		gltD	CDS	glutamate synthase small subunit	glutamate synthase small subunit
AOL22_14800	167.669	2.05357	0.620017	3.31211	0.000925937	0.0031607		2944403	2945107	-	tnpAIS26		CDS	IS6-like element IS26 family transposase
AOL22_11920	344.007	2.04575	0.593902	3.44459	0.000571926	0.00207005	STM2206	2354901	2356031	-		fruF	CDS	fused PTS fructose transporter subunit IIA/HPr protein	bifunctional PTS fructose transporter subunit IIA/HPr protein
AOL22_09535	222.275	2.04209	0.390208	5.23334	1.66475e-07	1.26732e-06	STM1808	1917733	1918074	+			CDS	DUF1971 domain-containing protein	hypothetical protein
AOL22_09670	622.35	2.0362	0.346284	5.88014	4.09927e-09	4.02809e-08	STM1836	1942165	1943910	-	ftsI		CDS	peptidoglycan glycosyltransferase FtsI	peptidoglycan synthase
AOL22_23175	86.9213	2.03364	0.567441	3.58388	0.000338524	0.00130118	STM4319a	4657941	4658318	-		EthD	CDS	EthD family reductase	ethyl tert-butyl ether degradation protein EthD
AOL22_10170	3091.96	2.02742	0.48076	4.2171	2.47461e-05	0.000123651	STM1928	2031891	2033312	-	otsA	otsA	CDS	alpha%2Calpha-trehalose-phosphate synthase	alpha%2Calpha-trehalose-phosphate synthase
AOL22_00870	13073.3	2.02694	0.282381	7.17803	7.07211e-13	1.0066e-11	STM0171	201392	202054	-		yadF	CDS	carbonate dehydratase	carbonate dehydratase
AOL22_10040	1846.12	2.0216	0.241974	8.3546	6.56528e-17	1.38348e-15	STM1902	2005799	2006365	+		yecD	CDS	hydrolase	hydrolase
AOL22_13740	1850.72	2.02069	0.739514	2.73245	0.00628648	0.0169504	STM2560	2751658	2753118	+		yjdL	CDS	MFS transporter	MFS transporter
AOL22_00575	17.0919	2.01785	0.514739	3.92015	8.84945e-05	0.000387741	STM0114	133807	133893	-	leuL	leuL	CDS	leu operon leader peptide	leu operon leader peptide
AOL22_18785	1053.74	2.01752	0.740253	2.72544	0.0064216	0.017285	STM3510	3728708	3729391	+	gntX	yhgH	CDS	DNA utilization protein GntX	DNA utilization protein GntX
AOL22_23030	501.21	2.0173	0.498316	4.04824	5.16047e-05	0.000238805		4625644	4625733	+	pmrR		CDS	LpxT activity modulator PmrR
AOL22_00780	44129.1	2.01328	0.466331	4.31728	1.57961e-05	8.28987e-05	STM0153	178900	180789	+	aceF	aceF	CDS	pyruvate dehydrogenase complex dihydrolipoyllysine-residue acetyltransferase	pyruvate dehydrogenase complex dihydrolipoyllysine-residue acetyltransferase
AOL22_05775	13.0627	2.00618	0.589206	3.40488	0.00066192	0.00234999	STM1086	1184077	1184164	+		serT	tRNA	tRNA-Ser	tRNA-Ser
AOL22_21505	1458.66	2.00502	0.510546	3.92721	8.59378e-05	0.000377949	STM4042A	4312657	4313223	+			CDS	helix-turn-helix transcriptional regulator	hypothetical protein
AOL22_16585	262.167	2.00452	0.26776	7.48625	7.08702e-14	1.10165e-12	STM3115	3303395	3304102	+		yqgA	CDS	DUF554 domain-containing protein	hypothetical protein
AOL22_16110	596.324	2.00269	0.416636	4.8068	1.53363e-06	1.00048e-05	STM3023	3212553	3212825	-	rcnR	yohL	CDS	Ni(II)/Co(II)-binding transcriptional repressor RcnR	transcriptional regulator
AOL22_13680	216.073	1.99469	1.09056	1.82905	0.0673921	0.127125	STM2548	2735951	2736994	+	asrA	asrA	CDS	anaerobic sulfite reductase subunit A	anaerobic sulfite reductase subunit A
AOL22_18830	2304.15	1.99373	0.52977	3.76338	0.00016763	0.000691654	STM3519	3741375	3742589	-		rtcB	CDS	RtcB family protein	putative cytoplasmic protein
AOL22_12925	433.754	1.99319	0.627591	3.17593	0.00149354	0.00483139		2565271	2565342	+	ypdK		CDS	membrane protein YpdK
AOL22_11910	1156.35	1.98221	0.516549	3.8374	0.000124342	0.000528058	STM2204	2352258	2353946	-	fruA	fruA	CDS	PTS fructose transporter subunit IIBC	PTS fructose transporter subunit IIBC
AOL22_17375	122.358	1.96223	0.364791	5.37906	7.48776e-08	6.07426e-07	STM3232	3457987	3458472	+		yqjF	CDS	DoxX family protein	putative membrane-associated protein
AOL22_04035	50.5953	1.94466	0.504202	3.85692	0.000114826	0.000490307	STM0706	831185	832864	-	kdpA	kdpA	CDS	potassium-transporting ATPase subunit KdpA	potassium-transporting ATPase subunit KdpA
AOL22_04905	3118.67	1.94443	0.269945	7.20305	5.88788e-13	8.48324e-12	STM0874	1005166	1005888	+	nfsA	mdaA	CDS	nitroreductase NfsA	nitroreductase A
AOL22_23010	770.539	1.93888	0.40838	4.74772	2.0572e-06	1.30754e-05	STM4287	4622120	4622584	-	phnO	phnO	CDS	aminoalkylphosphonate N-acetyltransferase	putative regulator in phn operon
AOL22_11800	823.95	1.93809	0.448305	4.32315	1.53817e-05	8.10862e-05	STM2182	2326993	2327688	+		yohK	CDS	CidB/LrgB family autolysis modulator	CidB/LrgB family autolysis modulator
AOL22_07995	650.725	1.93456	0.362472	5.33713	9.44302e-08	7.53036e-07	STM1516	1602988	1604175	-	ydeE	ydeE	CDS	efflux MFS transporter YdeE	transporter
AOL22_13130	1647.04	1.93221	0.309077	6.25155	4.06403e-10	4.50206e-09	STM2440	2601156	2602067	-		cysM	CDS	cysteine synthase B	cysteine synthase B
AOL22_04585	669.429	1.92781	0.471357	4.08992	4.31525e-05	0.000203494	STM0812	936497	937738	-	clsB	ybhO	CDS	cardiolipin synthase ClsB	cardiolipin synthase B
AOL22_12130	31.9178	1.92511	0.707729	2.72012	0.00652584	0.0175254	STM2245	2394086	2394649	-			CDS	acyloxyacyl hydrolase	putative outer membrane protein
AOL22_05935	5847.87	1.91807	0.414557	4.62679	3.71385e-06	2.20809e-05	STM1118	1213730	1213957	-		yccJ	CDS	hypothetical protein	hypothetical protein
AOL22_00015	4778.6	1.91668	0.343002	5.58795	2.29765e-08	2.02098e-07	STM0003	2801	3730	+	thrB	thrB	CDS	homoserine kinase	homoserine kinase
AOL22_20010	199.66	1.91451	0.332963	5.7499	8.92953e-09	8.32183e-08	STM3750	4006921	4008303	-		yicJ	CDS	glycoside-pentoside-hexuronide family transporter	glycoside-pentoside-hexuronide family transporter
AOL22_22240	4449.34	1.91181	0.331903	5.76015	8.40414e-09	7.87909e-08	STM4189	4472094	4473725	+		yjbB	CDS	Na/Pi cotransporter family protein	PNaS family transporter
AOL22_11870	732.369	1.90983	0.374292	5.10253	3.35144e-07	2.44058e-06	STM2196	2341358	2342725	-			CDS	L-serine ammonia-lyase	L-serine ammonia-lyase
AOL22_17560	2628.38	1.90733	0.454595	4.19568	2.72058e-05	0.000134229	STM3269	3497794	3498312	+	yhbO	yhbO	CDS	protein/nucleic acid deglycase	protease
AOL22_11900	446.976	1.90405	0.528553	3.60238	0.000315317	0.00121897	STM2202	2350208	2351257	+		yeiH	CDS	YeiH family protein	hypothetical protein
AOL22_21130	3407.7	1.90127	0.472784	4.02142	5.78474e-05	0.000264566	STM3967	4233803	4234615	-		dlhH	CDS	dienelactone hydrolase family protein	dienelactone hydrolase family protein
AOL22_24015	441.738	1.89884	0.384392	4.93984	7.81852e-07	5.33773e-06	STM4399	4809500	4810162	-	ytfE	ytfE	CDS	iron-sulfur cluster repair protein YtfE	iron-sulfur cluster repair di-iron protein
AOL22_17605	13.1871	1.8922	0.588804	3.21363	0.00131067	0.00430504	STM3278	3504238	3504768	+			CDS	cytoplasmic protein	hypothetical protein
AOL22_13690	442.616	1.89007	0.846464	2.23291	0.0255552	0.0568751	STM2550	2737827	2738840	+		asrC	CDS	anaerobic sulfite reductase subunit AsrC	sulfite reductase subunit C
AOL22_22075	642.521	1.88892	0.577711	3.26967	0.00107674	0.00360989	STM4157	4435140	4436168	+			CDS	type III secretion system effector arginine glycosyltransferase SseK1	putative cytoplasmic protein
AOL22_13730	43494.8	1.88582	0.461201	4.08893	4.33372e-05	0.000203963	STM2558	2748044	2749375	+	cadB	cadB	CDS	cadaverine/lysine antiporter	lysine:cadaverine antiporter
AOL22_07415	26.5568	1.87853	0.873038	2.15172	0.0314198	0.0674184	STM1407	1498305	1498595	+		ssaH	CDS	EscG/YscG/SsaH family type III secretion system needle protein co-chaperone	secretion system apparatus
AOL22_00775	57430.6	1.8773	0.518902	3.61783	0.000297084	0.00115323	STM0152	176222	178885	+	aceE	aceE	CDS	pyruvate dehydrogenase (acetyl-transferring)%2C homodimeric type	pyruvate dehydrogenase (acetyl-transferring)%2C homodimeric type
AOL22_11795	299.678	1.86798	0.581566	3.21199	0.00131821	0.00432678	STM2181	2326598	2326996	+		yohJ	CDS	hypothetical protein	hypothetical protein
AOL22_04855	1237.62	1.86581	0.437983	4.26001	2.04418e-05	0.000104138	STM0865	996959	997567	-	ybjG	ybjG	CDS	undecaprenyl-diphosphate phosphatase	undecaprenyl-diphosphate phosphatase
AOL22_20770	2104.57	1.865	0.321208	5.80619	6.39093e-09	6.1639e-08	STM3897	4165555	4166403	-	hdfR	yifA	CDS	HTH-type transcriptional regulator HdfR	putative LysR family transcriptional regulator
AOL22_14360	4483.86	1.85777	0.350263	5.30393	1.13333e-07	8.87206e-07	STM2670	2861895	2862965	-	aroF	aroF	CDS	3-deoxy-7-phosphoheptulonate synthase AroF	3-deoxy-7-phosphoheptulonate synthase
AOL22_21885	7000.97	1.85028	0.534096	3.46433	0.000531559	0.00194147	STM4118	4393126	4394859	-	cptA	yijP	CDS	phosphoethanolamine transferase CptA	hypothetical protein
AOL22_04675	37317.8	1.85024	0.418542	4.42067	9.83971e-06	5.41819e-05	STM0831	956872	957375	-		dps	CDS	DNA starvation/stationary phase protection protein	DNA starvation/stationary phase protection protein Dps
AOL22_07345	8.45557	1.84114	0.756049	2.43521	0.0148833	0.0356303	STM1393	1488574	1488975	+	spiC	ssaB	CDS	SPI-2 type III secretion system protein SpiC	pathogenicity island chaperone protein SpiC
AOL22_21905	2166.44	1.83919	0.244685	7.51657	5.62325e-14	8.80414e-13	STM4122	4400342	4401118	+	argB	argB	CDS	acetylglutamate kinase	acetylglutamate kinase
AOL22_05020	1909.71	1.83675	0.46976	3.90998	9.23034e-05	0.000403677	STM0935	1026769	1028487	-	poxB	poxB	CDS	ubiquinone-dependent pyruvate dehydrogenase	pyruvate oxidase
AOL22_22420	179.942	1.8316	0.555203	3.29897	0.000970398	0.00329332	STM4223	4502338	4503006	+		yjbF	CDS	YjbF family lipoprotein	putative outer membrane lipoprotein
AOL22_18295	889.33	1.82843	0.32986	5.54304	2.97269e-08	2.58266e-07	STM3413	3642405	3642773	-		yhdN	CDS	DUF1992 domain-containing protein	hypothetical protein
AOL22_15300	3995.91	1.82027	0.793683	2.29344	0.0218225	0.0494215	STM2865	3039036	3039944	-	avrA	avrA	CDS	type III secretion system YopJ family effector AvrA	putative inner membrane protein
AOL22_07420	23.927	1.81708	0.69386	2.61879	0.00882418	0.0227232	STM1408	1498607	1498855	+		ssaI	CDS	EscI/YscI/HrpB family type III secretion system inner rod protein	EscI/YscI/HrpB family type III secretion system inner rod protein
AOL22_08345	4735.04	1.81641	0.515585	3.52301	0.000426677	0.00160072	STM1583	1678079	1678711	-	steA		CDS	type III secretion system effector SteA	effector protein steA
AOL22_15660	1963.88	1.79561	0.234225	7.66619	1.77182e-14	2.99361e-13	STM2936	3104688	3105734	+		iap	CDS	aminopeptidase	aminopeptidase
AOL22_07255	3371.49	1.78737	0.30118	5.93456	2.94643e-09	2.95713e-08	STM1375	1466564	1467565	+		ynhG	CDS	LysM peptidoglycan-binding domain-containing protein	murein L%2CD-transpeptidase
AOL22_23015	1009.21	1.7818	0.586976	3.03556	0.00240087	0.00729422	STM4288	4622706	4623149	-	yjdN	phnB	CDS	VOC family metalloprotein YjdN	VOC family protein
AOL22_21910	3715.98	1.77396	0.219802	8.07072	6.98875e-16	1.35087e-14	STM4123	4401236	4402612	+	argH	argH	CDS	argininosuccinate lyase	argininosuccinate lyase
AOL22_19270	520.505	1.76863	0.42495	4.16198	3.155e-05	0.000152774	STM3607	3840713	3841615	+		yhjC	CDS	LysR family transcriptional regulator	putative LysR family transcriptional regulator
AOL22_09710	10305.5	1.76748	0.539935	3.27351	0.00106219	0.00357386	STM1844	1948642	1949523	-	htpX	htpX	CDS	protease HtpX	zinc metalloprotease HtpX
AOL22_07850	281.99	1.76616	0.255655	6.90836	4.90275e-12	6.52358e-11	STM1490	1575673	1576962	-	clcB		CDS	voltage-gated ClC-type chloride channel ClcB	voltage-gated ClC-type chloride channel ClcB
AOL22_14920	1906.33	1.76122	0.541512	3.25242	0.00114427	0.00381452	STM2795	2974286	2974735	-	lysM	ygaU	CDS	peptidoglycan-binding protein LysM	peptidoglycan-binding protein LysM
AOL22_21085	1020.36	1.75855	0.220248	7.98441	1.41193e-15	2.67412e-14	STM3959	4224479	4225099	+	rhtC	rhtC	CDS	threonine export protein RhtC	threonine exporter RhtC
AOL22_11625	2871.68	1.75799	0.277456	6.33612	2.3563e-10	2.68629e-09	STM2148	2290931	2291245	+	rcnB		CDS	Ni(II)/Co(II) efflux transporter accessory subunit RcnB	heavy metal resistance protein
AOL22_14840	1610.82	1.75623	0.542067	3.23987	0.00119584	0.00396111	STM2780	2955937	2956989	-	pipB2		CDS	SPI-2 type III secretion system effector PipB2	effector protein PipB
AOL22_14670	36.6024	1.75112	0.509093	3.43969	0.000582387	0.00209615		2927759	2927995	-	merE		CDS	broad-spectrum mercury transporter MerE
AOL22_15590	555.625	1.7504	0.321908	5.43757	5.40114e-08	4.50606e-07	STM2922	3092913	3094340	+			CDS	UbiD family decarboxylase	phenolic acid decarboxylase
AOL22_25025	20.0708	1.74858	0.454503	3.84724	0.000119454	0.000508967	STM4599	5030027	5030167	+		yjjY	CDS	hypothetical protein	hypothetical protein
AOL22_12220	546.336	1.74353	0.424103	4.1111	3.93771e-05	0.000186822	STM2263	2409438	2411081	-		yojI	CDS	multidrug ABC transporter permease/ATP-binding protein	multidrug ABC transporter permease/ATP-binding protein
AOL22_10450	414.163	1.74315	0.586404	2.97261	0.00295278	0.0087173	STM1984	2077003	2077230	+	yodD	yodD	CDS	YodD family peroxide/acid resistance protein	hypothetical protein
AOL22_06685	85.8725	1.74237	1.05753	1.64758	0.099439	0.176584	STM1265	1356103	1356696	+			CDS	helix-turn-helix transcriptional regulator	putative response regulators
AOL22_10550	13.4346	1.74108	0.569428	3.05759	0.00223125	0.00685429		2092325	2092438	+			CDS	hypothetical protein
AOL22_03680	3947.94	1.73892	0.509466	3.41322	0.000641991	0.00228788	STM0636	756858	757121	-		ybeD	CDS	DUF493 family protein	hypothetical protein
AOL22_07425	58.6325	1.73768	0.635017	2.73643	0.00621095	0.016795	STM1409	1498852	1499601	+	ssaJ	ssaJ	CDS	SPI-2 type III secretion system apparatus lipoprotein SsaJ	EscJ/YscJ/HrcJ family type III secretion inner membrane ring protein
AOL22_10455	484.416	1.73442	0.447142	3.8789	0.000104928	0.000452986	STM1986	2077540	2078355	+		yedP	CDS	mannosyl-3-phosphoglycerate phosphatase-related protein	mannosyl-3-phosphoglycerate phosphatase
AOL22_19210	3011.23	1.73141	0.488637	3.54335	0.000395084	0.00149053	STM3595	3826179	3827450	-			CDS	phosphatase PAP2 family protein	phosphoesterase PA-phosphatase
AOL22_09275	79.5204	1.72417	0.338946	5.08687	3.6403e-07	2.63459e-06		1861566	1861696	+			ncRNA	RtT sRNA
AOL22_07830	475.424	1.72371	0.312916	5.50854	3.61817e-08	3.10119e-07	STM1486	1571276	1572529	-		ynfM	CDS	MFS transporter	hypothetical protein
AOL22_08945	55.507	1.72236	0.447718	3.84698	0.000119583	0.000508967	STM1698	1798731	1800104	-	steC		CDS	SPI-2 type III secretion system effector kinase SteC	secreted effector kinase SteC
AOL22_02850	197.75	1.71935	0.469867	3.65922	0.000252983	0.000996864	STM0469	585181	585441	+		rpmE2	CDS	type B 50S ribosomal protein L31	50S ribosomal protein L31
AOL22_03970	8408.53	1.71539	0.21468	7.99045	1.34444e-15	2.55662e-14	STM0694	815957	816487	-	fldA	fldA	CDS	flavodoxin FldA	flavodoxin
AOL22_13295	3521.48	1.71415	0.42938	3.99215	6.54782e-05	0.000296292	STM2473	2632035	2632985	+		talA	CDS	transaldolase A	transaldolase
AOL22_01650	192.352	1.71051	0.559541	3.05699	0.00223569	0.00686341	STM0323	368638	368713	+		thrW	tRNA	tRNA-Thr	tRNA-Thr
AOL22_06475	83.8225	1.70678	0.517607	3.29744	0.000975696	0.00330653	STM1224	1318418	1319428	-	sifA	sifA	CDS	SPI-2 type III secretion system effector SifA	effector protein SifA
AOL22_20830	6921.69	1.70655	0.31269	5.45764	4.82504e-08	4.0688e-07	STM3909	4177387	4178862	+	ilvC	ilvC	CDS	ketol-acid reductoisomerase	ketol-acid reductoisomerase
AOL22_15010	301.151	1.70516	0.500509	3.40686	0.000657156	0.00233621	STM2809	2985086	2986288	+		proV	CDS	proline/glycine betaine ABC transporter ATP-binding protein ProV	glycine betaine/L-proline ABC transporter ATP-binding protein
AOL22_07430	40.0669	1.69384	0.713757	2.37314	0.0176377	0.0410527	STM1410	1499619	1500167	+			CDS	cytoplasmic protein	hypothetical protein
AOL22_05940	10932.2	1.69036	0.371196	4.55381	5.26832e-06	3.03996e-05	STM1119	1213978	1214574	-	wrbA	wraB	CDS	NAD(P)H:quinone oxidoreductase	NAD(P)H:quinone oxidoreductase%2C type IV
AOL22_11245	1598.46	1.68985	0.513403	3.29147	0.000996668	0.00336788	STM2072	2199292	2200596	+	hisD	hisD	CDS	histidinol dehydrogenase	histidinol dehydrogenase
AOL22_22505	4765.38	1.68782	0.605372	2.78806	0.00530244	0.0145861	STM4240	4521300	4521509	+		yjbJ	CDS	CsbD family protein	putative cytoplasmic protein
AOL22_20575	718.735	1.68667	0.348589	4.83856	1.30786e-06	8.68883e-06	STM3856	4122503	4123462	-	pstC	pstC	CDS	phosphate ABC transporter permease PstC	phosphate ABC transporter permease PstC
AOL22_23585	343.853	1.68285	0.309288	5.44103	5.2972e-08	4.43341e-07		4731497	4732426	+	pcoD		CDS	copper resistance inner membrane protein PcoD
AOL22_14835	406.153	1.67873	0.541778	3.09857	0.0019446	0.00612184	STM2779	2955430	2955762	-			CDS	hypothetical protein	putative inner membrane protein
AOL22_13495	1619.84	1.67221	0.436019	3.83518	0.000125471	0.000532373	STM2512	2675584	2676933	+	xseA	xseA	CDS	exodeoxyribonuclease VII large subunit	exodeoxyribonuclease VII large subunit
AOL22_04795	23.9173	1.66575	0.594842	2.80033	0.00510501	0.0141131	STM0854	985566	986081	+			CDS	CoA ester lyase	CoA ester lyase
AOL22_18050	375.104	1.65994	0.328268	5.05666	4.26664e-07	3.03642e-06	STM3365	3592019	3592951	-	aaeA	yhcQ	CDS	p-hydroxybenzoic acid efflux pump subunit AaeA	p-hydroxybenzoic acid efflux pump subunit AaeA
AOL22_21825	261.853	1.65814	0.294484	5.63067	1.7951e-08	1.60296e-07	STM4105	4378345	4379235	+	metF	metF	CDS	methylenetetrahydrofolate reductase	methylenetetrahydrofolate reductase [NAD(P)H]
AOL22_11915	382.474	1.65459	0.543329	3.04529	0.0023246	0.00710849	STM2205	2353963	2354901	-	fruK	fruK	CDS	1-phosphofructokinase	1-phosphofructokinase
AOL22_08240	459.567	1.65394	0.339699	4.86885	1.12247e-06	7.49967e-06	STM1562	1652132	1652461	-	hdeB		CDS	acid-activated periplasmic chaperone HdeB	acid-resistance protein
AOL22_01035	3826.73	1.6508	0.331856	4.97444	6.54353e-07	4.5553e-06	STM0204	240146	240490	+	erpA	yadR	CDS	iron-sulfur cluster insertion protein ErpA	putative HesB-like domain protein
AOL22_04580	329.268	1.64817	0.434714	3.79138	0.000149814	0.000627722	STM0811	935535	936497	-		ybhN	CDS	UPF0104 family protein	hypothetical protein
AOL22_07870	197.47	1.64651	0.477863	3.44556	0.000569875	0.00206695	STM1494	1579834	1580544	-	osmY		CDS	osmoprotectant ABC transporter permease OsmY	glycine/betaine ABC transporter permease
AOL22_17620	50.5586	1.64193	0.392512	4.18314	2.87506e-05	0.000140815		3508109	3508189	-	yrbN		CDS	protein YrbN
AOL22_23655	1254.11	1.63463	0.54592	2.99427	0.00275098	0.00820925	STM4328	4746389	4747630	-	yjeH	yjeH	CDS	L-methionine/branched-chain amino acid transporter	L-methionine/branched-chain amino acid transporter
AOL22_20985	13883.8	1.63337	0.216776	7.53482	4.88997e-14	7.75953e-13	STM3939	4206377	4208923	+		cyaA	CDS	adenylate cyclase	adenylate cyclase
AOL22_16705	9506.9	1.63115	0.222497	7.33113	2.28225e-13	3.44685e-12	STM3139	3330409	3332265	-		gsp	CDS	bifunctional glutathionylspermidine amidase/synthase	bifunctional glutathionylspermidine amidase/synthase
AOL22_16835	66.0986	1.62483	0.350839	4.63128	3.63415e-06	2.1662e-05	STM3166	3354494	3355948	+			CDS	DASS family sodium-coupled anion symporter	putative cation transporter
AOL22_18825	1310.35	1.61668	0.469338	3.44459	0.000571926	0.00207005	STM3518	3740352	3741371	-	rtcA	rtcA	CDS	RNA 3'-terminal phosphate cyclase	RNA 3'-terminal-phosphate cyclase
AOL22_08590	9.57971	1.61599	0.781247	2.06847	0.0385959	0.0800902	STM1630	1728726	1729442	-			CDS	hypothetical protein	hypothetical protein
AOL22_14695	84.4596	1.61029	0.454351	3.54416	0.00039387	0.00148714		2930865	2931215	-	merT		CDS	mercuric ion transporter MerT
AOL22_17395	539.924	1.60883	0.222217	7.23992	4.48949e-13	6.5692e-12	STM3236	3461055	3461756	+		yhaK	CDS	pirin family protein	hypothetical protein
AOL22_06620	467.319	1.59462	0.481578	3.31124	0.000928831	0.00316828	STM1252	1344896	1345939	+			CDS	hypothetical protein	hypothetical protein
AOL22_18575	2273.79	1.59093	0.327276	4.86112	1.16722e-06	7.78753e-06	STM3468	3678462	3679679	-		argD	CDS	aspartate aminotransferase family protein	bifunctional succinylornithine transaminase/acetylornithine transaminase
AOL22_00800	384.481	1.5894	0.426088	3.73022	0.000191316	0.000782083	STM0157	183828	185450	-		yacH	CDS	DUF3300 domain-containing protein	hypothetical protein
AOL22_04800	60.8553	1.58683	0.45985	3.45075	0.000559028	0.00203075	STM0855	985999	986853	+			CDS	electron transfer flavoprotein subunit beta/FixA family protein	putative electron transfer flavoprotein beta subunit
AOL22_00410	750.49	1.58534	0.533259	2.97293	0.00294969	0.00871365	STM0081	94112	94528	+			CDS	hypothetical protein	hypothetical protein
AOL22_22500	624.765	1.58513	0.55023	2.88085	0.0039661	0.0112765	STM4239	4521165	4521278	+			CDS	hypothetical protein	putative cytoplasmic protein
AOL22_05365	2925.81	1.58464	0.334276	4.74051	2.13182e-06	1.34948e-05	STM1004	1113493	1114695	-	pncB	pncB	CDS	nicotinate phosphoribosyltransferase	nicotinate phosphoribosyltransferase
AOL22_04840	6602.83	1.5822	0.280494	5.64078	1.6928e-08	1.51449e-07	STM0862	994012	994638	-		yliJ	CDS	glutathione S-transferase family protein	putative glutathione S-transferase
AOL22_08245	2492.01	1.58099	0.530463	2.9804	0.00287875	0.0085417	STM1563	1652811	1653242	-		osmC	CDS	OsmC family protein	OsmC family peroxiredoxin
AOL22_11470	37.8818	1.58031	0.89181	1.77203	0.0763903	0.141373	STM2117	2249732	2250181	-	wzb	wzb	CDS	low molecular weight protein-tyrosine-phosphatase Wzb	protein tyrosine phosphatase
AOL22_14925	197.062	1.58017	0.625585	2.52591	0.0115399	0.0287243		2974701	2974802	-			pseudo
AOL22_07520	726.711	1.57152	0.370467	4.24201	2.21531e-05	0.000112005	STM1428	1514248	1515453	-		ydhC	CDS	Bcr/CflA family multidrug efflux MFS transporter	Bcr/CflA family multidrug efflux transporter
AOL22_15070	182.756	1.57145	0.378291	4.15408	3.26594e-05	0.000157513	STM2821	2999062	2999138	-			tRNA	tRNA-Arg	tRNA-Arg
AOL22_13300	6651.32	1.57068	0.423451	3.70925	0.000207875	0.00084244	STM2474	2633005	2635005	+	tkt	tktB	CDS	transketolase	transketolase
AOL22_08375	454.248	1.57003	0.622894	2.52054	0.0117174	0.0290892	STM1588	1684672	1685337	-		yncC	CDS	GntR family transcriptional regulator	colanic acid/biofilm transcriptional regulator
AOL22_06790	4977.38	1.56865	0.431685	3.63379	0.000279289	0.00109227	STM1284	1368994	1370280	-		yeaH	CDS	YeaH/YhbH family protein	hypothetical protein
AOL22_02465	1816.53	1.56549	0.397175	3.94156	8.09531e-05	0.000358714	STM0398	509670	510965	+	phoR	phoR	CDS	phosphate regulon sensor histidine kinase PhoR	two-component system sensor histidine kinase PhoR
AOL22_01505	17.4142	1.56335	0.562283	2.78036	0.00542991	0.01488		339631	339804	+			CDS	hypothetical protein
AOL22_18110	2262.45	1.56243	0.275178	5.67789	1.36369e-08	1.22941e-07	STM3377	3608144	3609148	+	msrP		CDS	protein-methionine-sulfoxide reductase catalytic subunit MsrP	mononuclear molybdenum enzyme YedY
AOL22_10475	537.107	1.55859	0.33686	4.62683	3.71299e-06	2.20809e-05	STM1990	2081560	2082480	+	yedA	yedA	CDS	drug/metabolite exporter YedA	drug/metabolite exporter YedA
AOL22_18595	5192.88	1.55839	0.415277	3.75265	0.000174976	0.000719668	STM3472	3681228	3681800	-	ppiA	ppiA	CDS	peptidylprolyl isomerase A	peptidylprolyl isomerase A
AOL22_24690	2382.6	1.55711	0.591408	2.63289	0.00846612	0.0219093	STM4532	4961410	4963560	-	btsT	yjiY	CDS	pyruvate/proton symporter BtsT	carbon starvation protein A
AOL22_00065	10630.8	1.55337	0.462951	3.35537	0.000792599	0.00274343	STM0013	13595	14734	+	dnaJ	dnaJ	CDS	molecular chaperone DnaJ	molecular chaperone DnaJ
AOL22_06410	4420.01	1.53892	0.291283	5.28325	1.2691e-07	9.80421e-07	STM1211	1303028	1304332	+		ndh	CDS	NAD(P)/FAD-dependent oxidoreductase	FAD-dependent oxidoreductase
AOL22_03665	15947	1.53657	0.305467	5.03022	4.89918e-07	3.47081e-06	STM0633	753691	754656	-	lipA	lipA	CDS	lipoyl synthase	lipoyl synthase
AOL22_17335	661.364	1.52746	0.353866	4.3165	1.58526e-05	8.30096e-05	STM3224	3452319	3453287	+		ygjT	CDS	TerC family protein	hypothetical protein
AOL22_13860	614.771	1.52615	0.586612	2.60163	0.00927822	0.0238011	STM2584	2778484	2779977	+	gogB	gogB	CDS	type III secretion effector GogB	type III secretion system protein
AOL22_04695	1113.42	1.51827	0.288686	5.25923	1.44663e-07	1.11208e-06		961342	961470	-	mntS		CDS	manganase accumulation protein MntS
AOL22_13625	2865.64	1.5135	0.436772	3.4652	0.000529838	0.00193669	STM2537	2727155	2727355	-	iscX	yfhJ	CDS	Fe-S cluster assembly protein IscX	Fe-S assembly protein IscX
AOL22_12455	7163.31	1.51027	0.445079	3.39327	0.000690643	0.00244458	STM2311	2467454	2467765	-	elaB	elaB	CDS	stress response protein ElaB	putative inner membrane protein
AOL22_23025	8138.41	1.50922	0.549691	2.74558	0.00604046	0.0163811	STM4290	4624072	4625574	+		proP	CDS	proline/glycine betaine transporter ProP	proline/betaine transporter
AOL22_13105	2205.04	1.50828	0.26389	5.71554	1.09356e-08	1.00322e-07	STM2435	2597059	2597925	-	pdxK	pdxK	CDS	pyridoxine/pyridoxal/pyridoxamine kinase	bifunctional pyridoxal kinase/hydroxymethylpyrimidine kinase
AOL22_20990	40.708	1.50431	0.515437	2.91851	0.00351713	0.010135	STM3940	4209031	4209384	+			CDS	hypothetical protein	hypothetical protein
AOL22_23610	720.714	1.50395	0.360774	4.16866	3.06393e-05	0.000148978		4736853	4738442	+			CDS	hypothetical protein
AOL22_23695	2598.1	1.50068	0.483693	3.10255	0.00191861	0.00605626	STM4336	4753611	4753757	+	ecnB	ecnB	CDS	lipoprotein toxin entericidin B	putative entericidin B precursor
AOL22_12380	1262.29	1.48536	0.497712	2.98439	0.00284147	0.00843641	STM2296	2451743	2452348	-	pmrG	ais	CDS	lipopolysaccharide core heptose(II)-phosphate phosphatase	histidine phosphatase family protein
AOL22_12385	6031.35	1.48468	0.476413	3.11637	0.00183094	0.00581468	STM2297	2452647	2453786	+	arnB	yfbE	CDS	UDP-4-amino-4-deoxy-L-arabinose aminotransferase	putative DegT/DnrJ/EryC1/StrS family
AOL22_03510	332.129	1.48385	0.352625	4.20802	2.57616e-05	0.000128316	STM0602	722505	723593	-		ybdH	CDS	oxidoreductase	oxidoreductase
AOL22_08675	6086.12	1.48372	0.379928	3.90527	9.41201e-05	0.000411239	STM1647	1748604	1749593	+	ldhA	ldhA	CDS	D-lactate dehydrogenase	2-hydroxyacid dehydrogenase
AOL22_08025	204.764	1.48168	0.382598	3.87268	0.000107644	0.000462583	STM1522	1607476	1608666	-		ydeA	CDS	sugar transporter	sugar transporter
AOL22_21895	6478.42	1.48141	0.197441	7.50304	6.23532e-14	9.73e-13	STM4120	4398090	4399241	-	argE	argE	CDS	acetylornithine deacetylase	acetylornithine deacetylase
AOL22_14355	3822.58	1.47812	0.341283	4.33109	1.48376e-05	7.87483e-05	STM2669	2860764	2861885	-	tyrA	tyrA	CDS	bifunctional chorismate mutase/prephenate dehydrogenase	bifunctional chorismate mutase/prephenate dehydrogenase
AOL22_14235	760.85	1.47765	0.347288	4.25482	2.09221e-05	0.000106354	STM2644	2834678	2835577	-		yfiE	CDS	LysR family transcriptional regulator	putative LysR family transcriptional regulator
AOL22_11230	4297.19	1.4747	0.451143	3.26881	0.00108002	0.00361831	STM2070	2197106	2197930	-		yeeZ	CDS	SDR family oxidoreductase	NAD(P)-dependent oxidoreductase
AOL22_02460	2803.77	1.47432	0.385699	3.82246	0.000132129	0.000558603	STM0397	508911	509600	+	phoB	phoB	CDS	phosphate response regulator transcription factor PhoB	phosphate regulon transcriptional regulatory protein PhoB
AOL22_04085	200.985	1.47362	0.40762	3.61517	0.000300146	0.00116415	STM0716	840457	841023	+			CDS	DNA recombinase	DNA recombinase
AOL22_11225	1106.89	1.46581	0.510526	2.87118	0.00408941	0.011578	STM2069	2196146	2197060	-		yeeY	CDS	LysR family transcriptional regulator	putative LysR family transcriptional regulator
AOL22_23620	2375.13	1.46262	0.28437	5.14337	2.69852e-07	2.00236e-06		4739711	4739786	-			tRNA	tRNA-Phe
AOL22_07855	857.923	1.46107	0.476425	3.06674	0.0021641	0.00667417	STM1491	1577098	1578246	-	osmV		CDS	osmoprotectant ABC transporter ATP-binding protein OsmV	glycine/betaine ABC transporter ATP-binding protein
AOL22_06185	653.842	1.45917	0.347199	4.2027	2.63752e-05	0.000130956	STM1166	1259635	1260843	-	mdtH	yceL	CDS	multidrug efflux MFS transporter MdtH	MFS transporter
AOL22_19110	2329.43	1.45878	0.365664	3.98942	6.62361e-05	0.000299145	STM3575	3801749	3802375	+		yhhN	CDS	lysoplasmalogenase	hypothetical protein
AOL22_07985	669.316	1.45729	0.4098	3.55611	0.000376386	0.00142571	STM1515	1601905	1602297	+		ydeI	CDS	YdeI family stress tolerance OB fold protein	TIGR00156 family protein
AOL22_17705	8006.39	1.45524	0.409383	3.55471	0.000378402	0.00143104	STM3297	3526770	3527396	-	rlmE	ftsJ	CDS	23S rRNA (uridine(2552)-2'-O)-methyltransferase RlmE	23S rRNA (uridine(2552)-2'-O)-methyltransferase
AOL22_22475	2953.32	1.44856	0.446277	3.24587	0.00117091	0.00389227	STM4234	4515017	4515889	+		ubiA	CDS	4-hydroxybenzoate octaprenyltransferase	4-hydroxybenzoate polyprenyltransferase
AOL22_21645	41.5302	1.44796	0.382452	3.78599	0.000153096	0.000640901	STM4070	4339838	4339969	+			CDS	CDP-diacylglycerol pyrophosphatase	putative cytoplasmic protein
AOL22_02665	2444.78	1.4471	0.417092	3.4695	0.000521435	0.00191193	STM0436	546471	547835	-		yajR	CDS	MFS transporter	putative MFS family transporter
AOL22_18515	1809.28	1.44386	0.365934	3.94569	7.95693e-05	0.000352915	STM3456	3667005	3667205	-		yheV	CDS	YheV family putative metal-binding protein	hypothetical protein
AOL22_06795	10251.4	1.43773	0.700376	2.05279	0.0400928	0.0825948	STM1285	1370403	1372337	-		yeaG	CDS	PrkA family serine protein kinase	PrkA family serine protein kinase
AOL22_16905	1601.17	1.43237	0.448577	3.19315	0.00140729	0.00457758	STM3179	3370975	3371556	+		mdaB	CDS	NAD(P)H-dependent oxidoreductase	NADPH quinone reductase MdaB
AOL22_12955	1708.86	1.42775	0.60939	2.34291	0.019134	0.044185	STM2407	2572719	2573045	+		ypeC	CDS	DUF2502 domain-containing protein	hypothetical protein
AOL22_11740	370.33	1.42755	0.360564	3.9592	7.52025e-05	0.000336727	STM2170	2316033	2316629	+		yohD	CDS	DedA family protein	putative DedA family%2C membrane protein
AOL22_14685	192.238	1.42739	0.445768	3.2021	0.0013643	0.0044501		2930118	2930540	-	merC		CDS	organomercurial transporter MerC
AOL22_04805	49.594	1.42636	0.448197	3.18243	0.00146045	0.00473739	STM0856	986864	987811	+			CDS	electron transfer flavoprotein subunit alpha	electron transfer flavoprotein subunit alpha
AOL22_02625	339.868	1.42553	0.265972	5.35969	8.33664e-08	6.72804e-07	STM0428	539139	540248	-	phnT	phnT	CDS	2-aminoethylphosphonate ABC transport system ATP-binding subunit PhnT	2-aminoethylphosphonate ABC transport system ATP-binding subunit PhnT
AOL22_14675	71.6415	1.42539	0.470818	3.02747	0.0024661	0.00746346		2927992	2928354	-	merD		CDS	mercury resistance co-regulator MerD
AOL22_21555	121.865	1.42466	0.286273	4.97656	6.47252e-07	4.5173e-06	STM4052	4323209	4324516	-			CDS	TRAP transporter large permease	TRAP-type C4-dicarboxylate transporter permease
AOL22_11865	212.908	1.42217	0.211919	6.71092	1.93405e-11	2.4552e-10	STM2195	2340964	2341353	-			CDS	helix-turn-helix transcriptional regulator	putative transcriptional regulator
AOL22_22410	28058.7	1.42196	0.405613	3.5057	0.000455411	0.00169096	STM4221	4499969	4501618	+		pgi	CDS	glucose-6-phosphate isomerase	glucose-6-phosphate isomerase
AOL22_04760	4352.47	1.42093	0.258614	5.49442	3.92005e-08	3.34772e-07	STM0847	976534	977475	+	iaaA	ybiK	CDS	beta-aspartyl-peptidase	beta-aspartyl-peptidase
AOL22_11250	1500.82	1.41515	0.459867	3.07731	0.00208877	0.00650164	STM2073	2200593	2201672	+	hisC	hisC	CDS	histidinol-phosphate transaminase	histidinol-phosphate transaminase
AOL22_06735	1527.09	1.41363	0.505031	2.7991	0.00512453	0.0141505	STM1274	1361713	1361961	+		yeaQ	CDS	GlsB/YeaQ/YmgE family stress response membrane protein	hypothetical protein
AOL22_20005	843.921	1.413	0.305055	4.63195	3.6223e-06	2.16187e-05	STM3749	4004591	4006909	-	yicI	yicI	CDS	alpha-xylosidase	putative alpha-xylosidase
AOL22_16910	3440.01	1.40775	0.246761	5.70491	1.16406e-08	1.06373e-07	STM3180	3371588	3371902	+		ygiN	CDS	antibiotic biosynthesis monooxygenase	monooxygenase
AOL22_07325	4022.16	1.40286	0.471114	2.97774	0.0029038	0.00861057	STM1389	1482703	1483662	-		orf319	CDS	DUF523 and DUF1722 domain-containing protein	hypothetical protein
AOL22_07085	1573.74	1.40031	0.275635	5.0803	3.76832e-07	2.71053e-06	STM1341	1429218	1429769	+		btuE	CDS	glutathione peroxidase	glutathione peroxidase
AOL22_13630	4265.43	1.39918	0.473663	2.95395	0.00313733	0.00918705	STM2538	2727367	2727702	-	fdx	fdx	CDS	ISC system 2Fe-2S type ferredoxin	ISC system 2Fe-2S type ferredoxin
AOL22_07435	27.9747	1.39672	0.607096	2.30066	0.0214106	0.0486058	STM1411	1500164	1500838	+	ssaK	ssaK	CDS	SPI-2 type III secretion system apparatus protein SsaK	type III secretion system protein SsaK
AOL22_23770	1101.87	1.3939	0.472291	2.95135	0.00316387	0.009259	STM4351	4768536	4769276	-			CDS	transporter substrate-binding domain-containing protein	arginine ABC transporter substrate-binding protein
AOL22_17380	2073.79	1.39107	0.43698	3.18337	0.00145573	0.00472534	STM3233	3458540	3459526	+		yqjG	CDS	glutathione S-transferase family protein	glutathione-dependent reductase
AOL22_04360	125.753	1.38695	0.321021	4.32044	1.55716e-05	8.19951e-05	STM0770	893089	894168	+			CDS	iron ABC transporter permease	iron ABC transporter permease
AOL22_21820	465.006	1.3822	0.339685	4.06908	4.7199e-05	0.000220152	STM4104	4376594	4378150	+			CDS	bifunctional metallophosphatase/5'-nucleotidase	multifunctional 2'%2C3'-cyclic-nucleotide 2'-phosphodiesterase/5'-nucleotidase/3'-nucleotidase
AOL22_11465	173.118	1.38107	0.662248	2.08543	0.0370302	0.0775439	STM2116	2247576	2249735	-	wzc	wzc	CDS	tyrosine-protein kinase Wzc	putative tyrosine-protein kinase
AOL22_06125	338.805	1.37944	0.47673	2.89355	0.00380917	0.0109029	STM1154	1249820	1251034	-	mdtG	yceE	CDS	multidrug efflux MFS transporter MdtG	multidrug transporter subunit MdtG
AOL22_02280	842.862	1.37904	0.463706	2.97396	0.00293986	0.00869554	STM0361	468282	469292	+	cydB		CDS	cytochrome d ubiquinol oxidase subunit II	cytochrome BD2 subunit II
AOL22_14690	122.95	1.37522	0.41585	3.307	0.000942994	0.00321426		2930576	2930851	-	merP		CDS	mercury resistance system periplasmic binding protein MerP
AOL22_10865	18.3226	1.3749	0.552312	2.48934	0.0127979	0.031341	STM2003	2132195	2132485	+			CDS	DUF4102 domain-containing protein
AOL22_06415	2530.26	1.37475	0.817842	1.68095	0.092772	0.166826	STM1212	1304511	1305050	+		ycfJ	CDS	glycine zipper 2TM domain-containing protein	hypothetical protein
AOL22_16395	3455.39	1.37247	0.405636	3.3835	0.000715693	0.00251241	STM3077	3266730	3267488	+		yggG	CDS	metalloprotease	metalloprotease
AOL22_16185	76.457	1.36995	0.382245	3.58395	0.000338439	0.00130118	STM3037	3225492	3225565	-		glyU	tRNA	tRNA-Gly	tRNA-Gly
AOL22_06865	2348.93	1.36692	0.409148	3.34091	0.000835052	0.00288188	STM1299	1387211	1388554	-		gdhA	CDS	NADP-specific glutamate dehydrogenase	glutamate dehydrogenase
AOL22_02990	260.713	1.36591	0.452245	3.02029	0.00252536	0.00761826	STM0497	615793	616620	-			CDS	DUF1311 domain-containing protein	hypothetical protein
AOL22_02285	56.2252	1.36447	0.549608	2.48262	0.013042	0.0318226	STM0362	469292	469423	+			CDS	DUF2474 domain-containing protein	DUF2474 domain-containing protein
AOL22_21585	7507.55	1.36438	0.34289	3.97907	6.91861e-05	0.000311271	STM4058	4328193	4329566	-	cpxA	cpxA	CDS	envelope stress sensor histidine kinase CpxA	two-component system sensor histidine kinase CpxA
AOL22_09745	534.599	1.36421	0.517733	2.63498	0.00841434	0.0217873	STM1851	1958712	1958951	+			CDS	DUF1480 family protein	hypothetical protein
AOL22_01510	23.2355	1.35949	0.74234	1.83136	0.0670466	0.126575	STM0295	339887	340195	+			CDS	hypothetical protein	putative cytoplasmic protein
AOL22_20450	3046.46	1.35901	0.325016	4.18135	2.89778e-05	0.00014178	STM3831	4094218	4095063	-		yidA	CDS	sugar-phosphatase	sugar-phosphatase
AOL22_07860	233.348	1.35573	0.54119	2.50508	0.0122422	0.0301846	STM1492	1578246	1578893	-	osmW		CDS	osmoprotectant ABC transporter permease OsmW	choline ABC transporter permease
AOL22_00020	6421.22	1.35554	0.315365	4.29833	1.72092e-05	8.91199e-05	STM0004	3734	5020	+	thrC	thrC	CDS	threonine synthase	threonine synthase
AOL22_09705	247.92	1.35407	0.32812	4.12675	3.67931e-05	0.000175806	STM1843	1947221	1948594	+			CDS	MFS transporter	MFS transporter
AOL22_22205	518.228	1.35399	0.281729	4.80601	1.53975e-06	1.00308e-05	STM4182	4460646	4461575	+	metA	metA	CDS	homoserine O-succinyltransferase	homoserine O-succinyltransferase
AOL22_24875	17863.1	1.35386	0.407543	3.322	0.000893755	0.00306645	STM4569	4997553	4998776	+	deoB	deoB	CDS	phosphopentomutase	phosphopentomutase
AOL22_07105	2352.82	1.34542	0.367046	3.66553	0.000246827	0.000976704	STM1345	1432148	1433590	+		ydiU	CDS	YdiU family protein	hypothetical protein
AOL22_02830	10755.4	1.34351	0.441908	3.04026	0.00236376	0.00719545	STM0465	582184	582753	+		ybaY	CDS	hypothetical protein	hypothetical protein
AOL22_10555	59.3517	1.34339	0.668113	2.01073	0.0443541	0.0898367		2092513	2092746	+			CDS	hypothetical protein
AOL22_03405	289.115	1.34204	0.244839	5.48132	4.22173e-08	3.59736e-07	STM0581	697845	698186	+	ramA		CDS	RamA family antibiotic efflux transcriptional regulator	DNA-binding transcriptional regulator RamA
AOL22_01690	10.8164	1.33864	0.585174	2.2876	0.0221609	0.050043		372707	373017	-			pseudo
AOL22_16260	151.507	1.33834	0.501035	2.67114	0.00755936	0.0198803	STM3052	3238858	3239751	-			CDS	transporter	hypothetical protein
AOL22_04895	4955.7	1.33812	0.322124	4.15406	3.26629e-05	0.000157513	STM0872	1004459	1004722	-	grxA	grxA	CDS	glutaredoxin%2C GrxA family	glutaredoxin
AOL22_02875	4629.33	1.3362	0.333946	4.00126	6.30071e-05	0.000286213	STM0474	587206	587580	-	tomB	ybaJ	CDS	Hha toxicity modulator TomB	Hha toxicity attenuator
AOL22_02620	82.1322	1.3359	0.336611	3.96868	7.22717e-05	0.000324532	STM0427	538276	539136	-	phnU	phnU	CDS	2-aminoethylphosphonate ABC transporter permease subunit	2-aminoethylphosphonate ABC transporter permease subunit
AOL22_19455	545.143	1.33425	0.598242	2.23028	0.0257288	0.0571657	STM3641	3888506	3889210	-		yhjY	CDS	autotransporter outer membrane beta-barrel domain-containing protein	hypothetical protein
AOL22_16670	245.046	1.3336	0.764343	1.74476	0.0810264	0.148259	STM3132	3320245	3321168	-			CDS	polysaccharide deacetylase	xylanase deacetylase
AOL22_06730	240.454	1.33345	0.520525	2.56174	0.0104148	0.0262437		1361520	1361705	+			CDS	hypothetical protein
AOL22_23710	1557.63	1.33293	0.606295	2.19848	0.0279147	0.0609838	STM4339	4754966	4755499	-		blc	CDS	lipocalin family protein	hypothetical protein
AOL22_04030	126.915	1.33083	0.285846	4.65577	3.22768e-06	1.96124e-05	STM0705	829116	831164	-	kdpB	kdpB	CDS	potassium-transporting ATPase subunit KdpB	potassium-transporting ATPase subunit B
AOL22_14945	2860.76	1.33024	0.311972	4.26396	2.00839e-05	0.000102426		2976091	2976270	+			CDS	hypothetical protein
AOL22_18590	463.686	1.3297	0.418341	3.17851	0.00148036	0.00479205	STM3471	3680952	3681119	-		yhfG	CDS	DUF2559 family protein	DUF2559 domain-containing protein
AOL22_23960	96.4267	1.32882	0.329749	4.02979	5.58269e-05	0.000256574	STM4389	4802899	4803174	-		yjfY	CDS	DUF1471 domain-containing protein	hypothetical protein
AOL22_11930	58.2755	1.32567	0.487941	2.71686	0.00659051	0.0176726	STM2208	2357646	2358311	-			CDS	hypothetical protein	hypothetical protein
AOL22_19545	365.564	1.32425	0.2981	4.4423	8.90041e-06	4.92986e-05	STM3658	3903382	3904377	+		yiaH	CDS	acyltransferase	acetyltransferase
AOL22_16595	76.068	1.32365	0.490717	2.69738	0.00698872	0.0186194	STM3117	3304442	3304822	-			CDS	VOC family protein	putative lactoylglutathione lyase
AOL22_02940	59577.6	1.32319	0.498983	2.65177	0.00800718	0.0208595	STM0487	602755	604629	+	htpG	htpG	CDS	molecular chaperone HtpG	molecular chaperone HtpG
AOL22_03540	39856.1	1.32187	0.400224	3.30282	0.000957185	0.00325318	STM0608	729278	729841	+	ahpC	ahpC	CDS	alkyl hydroperoxide reductase subunit C	peroxiredoxin
AOL22_21590	7455.66	1.32169	0.276257	4.78429	1.71596e-06	1.11017e-05	STM4059	4329563	4330261	-	cpxR	cpxR	CDS	envelope stress response regulator transcription factor CpxR	DNA-binding response regulator
AOL22_08255	4527.46	1.31994	0.33387	3.95345	7.70324e-05	0.000343284	STM1565	1654065	1654208	+		rpsV	CDS	stationary-phase-induced ribosome-associated protein	30S ribosomal subunit S22
AOL22_19750	4748.44	1.31453	0.180443	7.285	3.21666e-13	4.76613e-12	STM3699	3954133	3954954	-	cysE	cysE	CDS	serine O-acetyltransferase	serine O-acetyltransferase
AOL22_22915	970.864	1.31439	0.515664	2.54893	0.0108055	0.0270829	STM4267	4598233	4598901	+			CDS	glutathione S-transferase	putative glutathione S-transferase
AOL22_23965	61.0615	1.31426	0.359159	3.65927	0.000252938	0.000996864		4803098	4803295	-			CDS	hypothetical protein
AOL22_21270	5607	1.31262	0.264966	4.95392	7.27314e-07	5.00175e-06	STM3996	4263013	4263999	+		yihE	CDS	serine/threonine protein kinase	stress response serine/threonine protein kinase YihE
AOL22_14680	511.099	1.31192	0.467913	2.80376	0.00505103	0.0139886		2928372	2930066	-			CDS	mercury(II) reductase
AOL22_12080	9.59898	1.31089	0.797679	1.64338	0.100303	0.177917	STM2236	2385418	2385861	-			pseudo		peptidase
AOL22_12420	3983.67	1.31051	0.417206	3.14115	0.00168287	0.00537717	STM2304	2459994	2460251	-	pmrD	pmrD	CDS	signal transduction protein PmrD	signal transduction protein PmrD
AOL22_16320	3142.17	1.30565	0.425219	3.07053	0.0021368	0.00661605	STM3062	3251349	3252581	-	serA	serA	CDS	phosphoglycerate dehydrogenase	D-3-phosphoglycerate dehydrogenase
AOL22_11750	133.445	1.29839	0.297322	4.36695	1.25994e-05	6.81006e-05	STM2172	2317505	2318941	-	mdtQ	yohG	CDS	multidrug resistance outer membrane protein MdtQ	multidrug transporter permease
AOL22_16335	4897.34	1.29823	0.398789	3.25543	0.00113221	0.00378504	STM3065	3254819	3255565	-		yggE	CDS	oxidative stress defense protein	oxidative stress defense protein
AOL22_20570	699.408	1.29523	0.371271	3.48865	0.00048547	0.00179124	STM3855	4121613	4122503	-	pstA	pstA	CDS	phosphate ABC transporter permease PstA	phosphate ABC transporter permease PstA
AOL22_16935	1322.44	1.29354	0.346553	3.73258	0.000189525	0.000776111	STM3185	3375799	3376431	-		yqiE	CDS	ADP-ribose diphosphatase	ADP-ribose diphosphatase
AOL22_14495	503.371	1.28951	0.702893	1.83458	0.0665687	0.125875	STM2743	2898700	2899527	-			CDS	hypothetical protein	putative cytoplasmic protein
AOL22_18290	1304.48	1.28844	0.248246	5.19018	2.10096e-07	1.57976e-06	STM3412	3641969	3642394	-	zntR	zntR	CDS	Zn(2+)-responsive transcriptional regulator	zinc-responsive transcriptional regulator
AOL22_01310	758.033	1.28345	0.351226	3.65419	0.000257991	0.00101489	STM0259	298964	299734	+		yafE	CDS	class I SAM-dependent methyltransferase	SAM-dependent methyltransferase
AOL22_12395	14924.4	1.28153	0.466897	2.74477	0.00605524	0.0164117	STM2299	2454769	2456751	+	arnA	yfbG	CDS	bifunctional UDP-4-amino-4-deoxy-L-arabinose formyltransferase/UDP-glucuronic acid oxidase ArnA	bifunctional UDP-glucuronic acid oxidase/UDP-4-amino-4-deoxy-L-arabinose formyltransferase
AOL22_00050	60.8341	1.28107	0.478051	2.67977	0.00736736	0.0194844	STM0010	10092	10805	-	msyB	htgA	CDS	acidic protein MsyB	hypothetical protein
AOL22_05075	11.0354	1.28085	0.738004	1.73556	0.0826414	0.150862	STM0946	1041828	1042286	+		tnpA_1	CDS	IS200/IS605-like element IS200F family transposase	IS200/IS605 family transposase
AOL22_23815	17211.8	1.27668	0.32078	3.97994	6.89339e-05	0.000310434	STM4360	4776674	4777624	+	miaA	miaA	CDS	tRNA (adenosine(37)-N6)-dimethylallyltransferase MiaA	tRNA (adenosine(37)-N6)-dimethylallyltransferase MiaA
AOL22_11430	247.977	1.27306	0.982589	1.29561	0.195108	0.304001	STM2109	2241279	2242400	-	gmd	gmd	CDS	GDP-mannose 4%2C6-dehydratase	GDP-mannose 4%2C6-dehydratase
AOL22_17840	1087.01	1.27095	0.26459	4.80347	1.55936e-06	1.01305e-05	STM3324	3547702	3547974	+	npr	ptsO	CDS	PTS phosphocarrier protein NPr	HPr family phosphocarrier
AOL22_24025	235.472	1.26945	0.362322	3.50365	0.000458931	0.00170269	STM4401	4811311	4812054	-		ytfG	pseudo		NAD(P)-dependent oxidoreductase
AOL22_20805	5123.91	1.26641	0.310176	4.08287	4.4483e-05	0.00020852	STM3904	4171997	4173847	+	ilvD	ilvD	CDS	dihydroxy-acid dehydratase	dihydroxy-acid dehydratase
AOL22_20085	3201.05	1.26527	0.320661	3.94582	7.95285e-05	0.000352915	STM3762	4020763	4021242	-		cigR	CDS	hypothetical protein	hypothetical protein
AOL22_04220	1578.42	1.26485	0.233089	5.42645	5.74853e-08	4.77891e-07	STM0744	871856	872260	+	ybgC	ybgC	CDS	tol-pal system-associated acyl-CoA thioesterase	tol-pal system-associated acyl-CoA thioesterase
AOL22_09480	442.518	1.25999	0.369646	3.40864	0.000652869	0.00232312	STM1797	1905425	1905679	-		ymgE	CDS	GlsB/YeaQ/YmgE family stress response membrane protein	hypothetical protein
AOL22_16340	199.961	1.25918	0.263623	4.77646	1.78408e-06	1.15107e-05	STM3066	3255659	3256294	-	argO	yggA	CDS	arginine exporter ArgO	arginine transporter
AOL22_03040	871.226	1.25337	0.349005	3.59127	0.000329074	0.00126798	STM0507	625268	625954	+		ybbA	CDS	ABC transporter ATP-binding protein	ABC transporter ATP-binding protein
AOL22_24035	12.1723	1.25318	0.616126	2.03397	0.0419545	0.08594		4812763	4812870	-			pseudo
AOL22_02855	212.513	1.25293	0.376148	3.33096	0.000865477	0.00297813	STM0470	585447	585587	+		rpmJ2	CDS	50S ribosomal protein L36	50S ribosomal protein L36
AOL22_23650	1473.77	1.25043	0.271373	4.60779	4.06981e-06	2.40452e-05	STM4327	4745815	4746330	+	fxsA	fxsA	CDS	membrane protein FxsA	suppresses F exclusion of bacteriophage T7
AOL22_13100	895.39	1.24904	0.28541	4.3763	1.20709e-05	6.53189e-05	STM2434	2596823	2597062	-			CDS	cytoplasmic protein	hypothetical protein
AOL22_24965	2475.25	1.24843	0.388752	3.21137	0.00132104	0.00433001	STM4587	5017592	5018065	+	creA	creA	CDS	protein CreA	hypothetical protein
AOL22_07100	327.937	1.24726	0.464347	2.68606	0.00723007	0.0191646	STM1344	1431373	1432086	+	ydiV	ydiV	CDS	anti-FlhDC factor YdiV	EAL domain-containing protein
AOL22_12400	3742.03	1.24699	0.520595	2.39532	0.016606	0.0391754	STM2300	2456748	2457647	+			CDS	4-deoxy-4-formamido-L-arabinose- phosphoundecaprenol deformylase	4-deoxy-4-formamido-L-arabinose-phosphoundecaprenol deformylase
AOL22_08450	11.1128	1.24363	0.861384	1.44376	0.148808	0.245849	STM1602	1700756	1701706	+	sifB	sifB	CDS	SPI-2 type III secretion system effector SifB	effector protein SifB
AOL22_14655	1149.09	1.24338	0.5037	2.46849	0.0135683	0.0329355		2925712	2927016	-	tnsB		CDS	transposase
AOL22_10930	29.6409	1.24202	0.523702	2.37162	0.0177102	0.0411602		2142836	2142911	-			tRNA	tRNA-Asn
AOL22_18115	1151.07	1.23889	0.260362	4.75833	1.95199e-06	1.25253e-05	STM3378	3609149	3609748	+	msrQ		CDS	protein-methionine-sulfoxide reductase heme-binding subunit MsrQ	sulfoxide reductase heme-binding subunit YedZ
AOL22_19830	1190.9	1.23711	0.306655	4.03421	5.4787e-05	0.000252354	STM3715	3970822	3971631	-	waaZ	rfaZ	CDS	3-deoxy-D-manno-oct-2-ulosonate III transferase WaaZ	3-deoxy-D-manno-oct-2-ulosonate III transferase WaaZ
AOL22_02885	12337.9	1.23421	0.331422	3.72399	0.000196102	0.000798867	STM0476	591248	592441	-	acrA	acrA	CDS	multidrug efflux RND transporter periplasmic adaptor subunit AcrA	efflux transporter periplasmic adaptor subunit
AOL22_04370	39332.3	1.23211	0.333675	3.69255	0.000222018	0.000892785	STM0772	895035	895787	-	gpmA	gpmA	CDS	2%2C3-diphosphoglycerate-dependent phosphoglycerate mutase	phosphoglyceromutase
AOL22_10665	30.7189	1.23206	0.409468	3.00892	0.00262177	0.00786865		2108742	2109983	-			CDS	phage portal protein
AOL22_01525	70.5615	1.23051	0.426688	2.88386	0.00392834	0.0111895	STM0299	342052	342564	+		safA	CDS	pilus assembly protein	putative outer membrane protein
AOL22_15020	369.614	1.22975	0.318834	3.85703	0.000114775	0.000490307	STM2811	2987415	2988410	+		proX	CDS	proline/glycine betaine ABC transporter substrate-binding protein ProX	glycine betaine ABC transporter substrate-binding protein
AOL22_14855	6348.38	1.22761	0.732948	1.67489	0.0939562	0.168538	STM2782	2958730	2959626	+		mig-14	CDS	antimicrobial resistance protein Mig-14	antimicrobial resistance protein Mig-14
AOL22_20670	1964.42	1.22757	0.332464	3.69234	0.000222198	0.000892785	STM3875	4144179	4144622	-	mioC	mioC	CDS	FMN-binding protein MioC	FMN-binding protein MioC
AOL22_00435	1387.68	1.22721	0.497476	2.46687	0.0136298	0.0330519	STM0087	100820	101299	+	folA	folA	CDS	type 3 dihydrofolate reductase	dihydrofolate reductase
AOL22_19540	307.052	1.22645	0.417955	2.93441	0.00334183	0.00965942		3903122	3903343	-			CDS	hypothetical protein
AOL22_02980	1709.49	1.22607	0.188214	6.51424	7.30572e-11	8.73155e-10	STM0495	614232	614711	-	ybaK	ybaK	CDS	Cys-tRNA(Pro)/Cys-tRNA(Cys) deacylase YbaK	aminoacyl-tRNA deacylase
AOL22_08265	5457.07	1.22382	0.504866	2.42406	0.0153482	0.0366128	STM1567	1656368	1657378	+	adhP	adhP	CDS	alcohol dehydrogenase AdhP	alcohol dehydrogenase AdhP
AOL22_14970	5022.19	1.22357	0.463835	2.63794	0.00834125	0.0216338	STM2802	2978456	2978782	+		ygaM	CDS	DUF883 domain-containing protein	putative inner membrane protein
AOL22_09335	726.012	1.22232	0.411969	2.96702	0.00300702	0.00885621	STM1768	1875302	1876726	-		ychP	CDS	YchO/YchP family invasin	putative invasin
AOL22_17675	424.252	1.22187	0.379452	3.22009	0.0012815	0.00421809	STM3291	3520394	3521458	-			CDS	DUF1963 domain-containing protein	hypothetical protein
AOL22_10235	185.756	1.21851	0.611034	1.99418	0.0461319	0.0927575	STM1941	2043371	2043703	-			CDS	hypothetical protein	hypothetical protein
AOL22_12390	5068.03	1.218	0.473665	2.57143	0.010128	0.0256448	STM2298	2453789	2454772	+	arnC	pmrF	CDS	undecaprenyl-phosphate 4-deoxy-4-formamido-L-arabinose transferase	undecaprenyl-phosphate 4-deoxy-4-formamido-L-arabinose transferase
AOL22_21110	216.143	1.21645	0.266393	4.56637	4.96236e-06	2.89184e-05	STM3964	4228570	4229523	-	metR	metR	CDS	HTH-type transcriptional regulator MetR	LysR family transcriptional regulator
AOL22_12950	2628	1.21605	0.338428	3.59324	0.000326589	0.00126047	STM2406	2571607	2572605	+	mgrA		CDS	L-glyceraldehyde 3-phosphate reductase	L-glyceraldehyde 3-phosphate reductase
AOL22_01005	17.2054	1.21324	0.54604	2.22189	0.0262906	0.0581324	STM0198	234731	235243	+		stfE	CDS	fimbrial protein	fimbrial protein
AOL22_07865	247.306	1.20772	0.542163	2.22759	0.025908	0.0574551	STM1493	1578903	1579805	-	osmX		CDS	osmoprotectant ABC transporter substrate-binding protein OsmX	glycine/betaine ABC transporter substrate-binding protein
AOL22_09150	1401.12	1.20718	0.291827	4.13662	3.52466e-05	0.000168588	STM1735	1838673	1839212	+		yciB	CDS	septation protein A	septation protein A
AOL22_18745	14347.4	1.20672	0.276968	4.3569	1.3192e-05	7.09769e-05	STM3502	3719618	3720337	-	ompR	ompR	CDS	two-component system response regulator OmpR	two-component system response regulator OmpR
AOL22_09040	4022.25	1.20671	0.356708	3.3829	0.00071725	0.002516	STM1713	1816981	1817955	-	cysB	cysB	CDS	HTH-type transcriptional regulator CysB	transcriptional regulator CysB
AOL22_22470	2510.72	1.20429	0.414986	2.902	0.0037079	0.0106455	STM4233	4514506	4515003	+	ubiC	ubiC	CDS	chorismate lyase	chorismate lyase
AOL22_09105	979.651	1.20327	0.422043	2.85106	0.00435737	0.0122481	STM1726	1831653	1832846	+	trpB	trpB	CDS	tryptophan synthase subunit beta	tryptophan synthase subunit beta
AOL22_16600	608.039	1.20268	0.349306	3.44304	0.000575205	0.00207507	STM3118	3304887	3306212	-			CDS	acetyl-CoA hydrolase/transferase family protein	putative acetyl-CoA hydrolase
AOL22_22640	19.8302	1.20031	0.457717	2.62239	0.00873151	0.0225464		4536817	4537569	+			CDS	antitermination protein
AOL22_12410	606.804	1.20007	0.538278	2.22946	0.0257835	0.0572601	STM2302	2459287	2459622	+	arnE		CDS	4-amino-4-deoxy-L-arabinose-phosphoundecaprenol flippase subunit ArnE	4-amino-4-deoxy-L-arabinose-phospho-UDP flippase
AOL22_02795	1169.96	1.19991	0.366763	3.27163	0.00106931	0.00358752	STM0459	575095	575553	+		ybaO	CDS	Lrp/AsnC family transcriptional regulator	transcriptional regulator
AOL22_07445	16.9588	1.19963	0.585935	2.04738	0.0406204	0.0834986	STM1413	1501878	1502246	+	ssaM	ssaM	CDS	SPI-2 type III secretion system apparatus protein SsaM	type III secretion system protein SsaM
AOL22_19695	656.37	1.19857	0.578904	2.07042	0.0384131	0.0797994	STM3688	3939164	3939373	-			CDS	hypothetical protein	hypothetical protein
AOL22_07980	197.985	1.19805	0.520084	2.30356	0.0212473	0.0482818	STM1514	1600951	1601478	-		ydeJ	CDS	2-oxo-tetronate isomerase	competence protein ComA
AOL22_14415	22683.4	1.19702	0.292668	4.09003	4.31315e-05	0.000203494	STM2681	2872007	2872597	-	grpE	grpE	CDS	nucleotide exchange factor GrpE	HSP-70 cofactor
AOL22_12405	2434.07	1.1932	0.58239	2.0488	0.0404818	0.0832501	STM2301	2457644	2459290	+	arnT	pqaB	CDS	lipid IV(A) 4-amino-4-deoxy-L-arabinosyltransferase	4-amino-4-deoxy-L-arabinose lipid A transferase
AOL22_01220	3361.54	1.19169	0.357454	3.33383	0.000856595	0.00294973	STM0241	281668	282369	+	nlpE		CDS	envelope stress response activation lipoprotein NlpE
AOL22_16195	3022.77	1.19068	0.323852	3.6766	0.000236359	0.000940033	STM3039	3226668	3227213	+		idi	CDS	isopentenyl-diphosphate Delta-isomerase	isopentenyl-diphosphate delta-isomerase
AOL22_07625	454.031	1.18757	0.302	3.93236	8.41161e-05	0.000371108	STM1447	1530891	1531220	+	mliC	ydhA	CDS	C-type lysozyme inhibitor	lysozyme inhibitor
AOL22_15595	142.767	1.18236	0.276408	4.27758	1.88934e-05	9.70923e-05	STM2923	3094351	3094587	+			CDS	hypothetical protein	hypothetical protein
AOL22_24625	6689.92	1.17965	0.435245	2.71032	0.00672177	0.0179694	STM4519	4948303	4949673	+			CDS	NAD-dependent succinate-semialdehyde dehydrogenase	succinate-semialdehyde dehydrogenase
AOL22_03585	8729.47	1.17583	0.347665	3.38208	0.000719397	0.00251789	STM0617	738818	739624	-		rna	CDS	ribonuclease I	ribonuclease I
AOL22_10935	405.712	1.17422	0.283362	4.14387	3.41486e-05	0.000163837	STM2013	2143052	2144509	-		yeeO	CDS	EmmdR/YeeO family multidrug/toxin efflux MATE transporter	FMN/FAD transporter
AOL22_24060	15199.4	1.17214	0.327784	3.57597	0.000348938	0.00133357	STM4406	4817227	4817433	+		ytfK	CDS	DUF1107 domain-containing protein	putative cytoplasmic protein
AOL22_01240	5124.94	1.17069	0.295679	3.95933	7.51606e-05	0.000336727	STM0245	285499	286314	-	metQ	yaeC	CDS	methionine ABC transporter substrate-binding lipoprotein MetQ	methionine ABC transporter substrate-binding protein MetQ
AOL22_20810	3360.08	1.16977	0.326709	3.58046	0.000342986	0.00131726	STM3905	4173850	4175394	+	ilvA	ilvA	CDS	threonine ammonia-lyase%2C biosynthetic	PLP-dependent threonine dehydratase
AOL22_06690	814.152	1.16974	0.234849	4.98082	6.33154e-07	4.42548e-06	STM1266	1356765	1357613	+			CDS	MerR family transcriptional regulator	putative transcriptional regulator
AOL22_16590	136.896	1.16944	0.580248	2.01541	0.0438612	0.0891073	STM3116	3304208	3304283	+		pheV	tRNA	tRNA-Phe	tRNA-Phe
AOL22_13160	13.4225	1.16929	0.664677	1.75918	0.0785462	0.144963		2607116	2607574	-			CDS	IS200/IS605-like element IS200F family transposase
AOL22_24970	2425.92	1.16682	0.344981	3.38227	0.000718895	0.00251789	STM4588	5018078	5018767	+	creB	creB	CDS	two-component system response regulator CreB	two-component system response regulator CreB
AOL22_01815	14.4659	1.16677	0.633778	1.84097	0.0656257	0.124292		385952	387685	+			CDS	terminase large subunit
AOL22_18285	397.63	1.16289	0.274021	4.24381	2.19759e-05	0.000111277	STM3411	3641642	3641911	-			CDS	alternative ribosome-rescue factor A	alternative ribosome-rescue factor A
AOL22_00010	2083.11	1.16029	0.414587	2.79866	0.00513158	0.0141616	STM0002	337	2799	+	thrA	thrA	CDS	bifunctional aspartate kinase/homoserine dehydrogenase I	bifunctional aspartate kinase/homoserine dehydrogenase I
AOL22_17070	32218.2	1.15973	0.424302	2.73326	0.00627105	0.0169185	STM3211	3404467	3406314	+	rpoD	rpoD	CDS	RNA polymerase sigma factor RpoD	RNA polymerase sigma factor RpoD
AOL22_04765	4533.42	1.15756	0.274197	4.22163	2.42544e-05	0.000121323	STM0848	977486	979357	+	gsiA	yliA	CDS	glutathione ABC transporter ATP-binding protein GsiA	glutathione ABC transporter ATP-binding protein GsiA
AOL22_14665	54.5531	1.15622	0.480731	2.40513	0.0161667	0.0383123		2927055	2927762	-	urf2		CDS	EAL domain-containing protein
AOL22_00675	46480.2	1.15595	0.242631	4.76425	1.89559e-06	1.218e-05	STM0134	156916	157833	+	lpxC	lpxC	CDS	UDP-3-O-acyl-N-acetylglucosamine deacetylase	UDP-3-O-[3-hydroxymyristoyl] N-acetylglucosamine deacetylase
AOL22_13310	411.536	1.15398	0.699705	1.64925	0.0990974	0.176045	STM2476	2635426	2636469	-		ypfG	CDS	DUF1176 domain-containing protein	hypothetical protein
AOL22_18520	6089.83	1.15008	0.229192	5.01797	5.22197e-07	3.68282e-06	STM3457	3667216	3669021	-	kefB	kefB	CDS	glutathione-regulated potassium-efflux system protein KefB	glutathione-regulated potassium-efflux system protein KefB
AOL22_01055	2391.93	1.14052	0.356944	3.19524	0.00139713	0.00454945	STM0208	242827	244344	+		dgt	CDS	dGTPase	dGTPase
AOL22_05740	2347.25	1.13864	0.536394	2.12276	0.0337739	0.0718461	STM1079	1179126	1179443	-	hspQ	yccV	CDS	heat shock protein HspQ	heat-shock protein HspQ
AOL22_02655	2568.31	1.13555	0.29378	3.86531	0.000110949	0.000475047	STM0434	544896	545807	-	panE	apbA	CDS	2-dehydropantoate 2-reductase	2-dehydropantoate 2-reductase
AOL22_07090	1385.53	1.13332	0.235868	4.80491	1.54824e-06	1.00722e-05	STM1342	1429769	1430518	+	btuD	btuD	CDS	vitamin B12 ABC transporter ATP-binding protein BtuD	vitamin B12 ABC transporter ATP-binding protein BtuD
AOL22_15015	214.193	1.13187	0.441008	2.56656	0.0102713	0.0259518	STM2810	2986281	2987345	+	proW	proW	CDS	glycine betaine/L-proline ABC transporter permease ProW	proline/betaine ABC transporter permease ProW
AOL22_23045	5289.68	1.12875	0.468881	2.40732	0.01607	0.0381602	STM4293	4627486	4629129	-	eptA	yjdB	CDS	phosphoethanolamine transferase EptA	phosphoethanolamine transferase EptA
AOL22_19535	433.448	1.12856	0.376349	2.9987	0.00271133	0.00811671	STM3657	3902914	3903216	-			CDS	lipoprotein	hypothetical protein
AOL22_16955	580.545	1.12711	0.244473	4.61037	4.01946e-06	2.38076e-05	STM3189	3380222	3381052	-	ygiD	ygiD	CDS	4%2C5-DOPA dioxygenase extradiol	putative cytoplasmic protein
AOL22_02905	271.958	1.12358	0.357491	3.14295	0.00167253	0.00534777	STM0480	597764	597931	-		ybaM	CDS	DUF2496 domain-containing protein	DUF2496 domain-containing protein
AOL22_10010	50.6476	1.12173	0.406892	2.75681	0.00583681	0.015893	STM1896	1999695	2000591	+			CDS	DUF4034 domain-containing protein	putative cytoplasmic protein
AOL22_06580	17.7326	1.11935	0.648263	1.72669	0.0842229	0.153153	STM1244	1339750	1340013	-	pagD	pagD	CDS	virulence protein PagD	virulence factor
AOL22_00580	114.241	1.11884	0.435625	2.56836	0.010218	0.025831	STM0115	134550	135494	+	leuO	leuO	CDS	transcriptional regulator LeuO	transcriptional regulator LeuO
AOL22_02815	12.607	1.11828	0.531432	2.10427	0.0353548	0.0746343	STM0462	579353	579691	+	glnK	glnK	CDS	P-II family nitrogen regulator	transcriptional regulator
AOL22_04400	3024.56	1.11806	0.225655	4.95474	7.24271e-07	4.98813e-06	STM0778	901571	903046	-	modF	modF	CDS	molybdate ABC transporter ATP-binding protein ModF	molybdate ABC transporter ATP-binding protein ModF
AOL22_04775	786.547	1.11788	0.366646	3.04894	0.00229654	0.00703183	STM0850	980989	981909	+	gsiC	yliC	CDS	glutathione ABC transporter permease GsiC	glutathione ABC transporter permease GsiC
AOL22_18740	5819.1	1.11664	0.359708	3.1043	0.0019073	0.00603273	STM3501	3718269	3719621	-	envZ	envZ	CDS	two-component system sensor histidine kinase EnvZ	two-component system sensor histidine kinase EnvZ
AOL22_09690	1403.88	1.11375	0.550627	2.0227	0.0431043	0.0878355	STM1840	1945502	1945645	-	mgrB	yobG	CDS	PhoP/PhoQ regulator MgrB	PhoP regulon feedback inhibition protein MgrB
AOL22_20150	467.73	1.11285	0.701755	1.58581	0.112782	0.195578	STM3774	4035559	4035852	+			CDS	hypothetical protein	hypothetical protein
AOL22_08585	35.4537	1.11246	0.633548	1.75592	0.0791026	0.145761	STM1629	1728196	1728597	+	steB		CDS	type III secretion system effector SteB	putative dipicolinate reductase
AOL22_11855	2290.59	1.11017	0.163007	6.8106	9.71935e-12	1.26459e-10	STM2193	2339120	2339788	-	folE	folE	CDS	GTP cyclohydrolase I FolE	GTP cyclohydrolase I FolE
AOL22_15665	93.5504	1.10782	0.329537	3.36176	0.000774462	0.00268858	STM2937	3107504	3107797	-		ygbF	CDS	type I-E CRISPR-associated endoribonuclease Cas2	putative inner membrane protein
AOL22_02870	2814.91	1.10713	0.390924	2.83207	0.0046247	0.0129222	STM0473	586960	587178	-	hha	hha	CDS	hemolysin expression modulator Hha	transcriptional regulator
AOL22_24020	289.592	1.10623	0.667044	1.6584	0.0972364	0.173394	STM4400	4810265	4811230	-		ytfF	CDS	DMT family transporter	EamA family transporter
AOL22_00370	588.772	1.10502	0.397412	2.78054	0.00542688	0.01488	STM0073	85490	86632	-	caiA	caiA	CDS	crotonobetainyl-CoA dehydrogenase	crotonobetainyl-CoA--carnitine CoA-transferase
AOL22_01300	232.404	1.10465	0.293889	3.75873	0.000170776	0.000703011	STM0257	296779	297954	+			CDS	MFS transporter	MFS sugar transporter
AOL22_09445	12.9448	1.10287	0.544476	2.02555	0.0428105	0.0873505	STM1790	1897649	1898053	+	hyaE		CDS	hydrogenase-1 operon protein HyaE	hydrogenase-1 operon protein HyaE
AOL22_08730	160.526	1.10005	0.519043	2.11937	0.0340591	0.0723871		1758265	1758447	-			CDS	hypothetical protein
AOL22_24865	3082.61	1.09949	0.335207	3.28003	0.00103795	0.00349983	STM4567	4995258	4996055	+	deoC	deoC	CDS	deoxyribose-phosphate aldolase	2-deoxyribose-5-phosphate aldolase
AOL22_12335	92.6184	1.09915	0.361597	3.0397	0.00236811	0.00720402	STM2287	2443402	2444424	+	sseL		CDS	SPI-2 type III secretion system effector deubiquitinase SseL	putative cytoplasmic protein
AOL22_21875	482.094	1.09913	0.314497	3.49487	0.000474289	0.00175274	STM4116	4391774	4392127	+		frwD	CDS	PTS fructose-like transporter subunit IIB	PTS fructose-specific transporter subunit EIIB
AOL22_02745	33259.3	1.09858	0.381807	2.87733	0.00401057	0.0113754	STM0450	563658	566012	+		lon	CDS	endopeptidase La	endopeptidase La
AOL22_16605	309.896	1.09688	0.275097	3.98726	6.6841e-05	0.000301587	STM3119	3306237	3306764	-			CDS	MaoC family dehydratase	molybdenum cofactor biosynthesis protein MoeC
AOL22_06725	124.125	1.09075	0.45671	2.38827	0.0169277	0.0397151	STM1273	1360757	1361398	+			CDS	hypothetical protein	hypothetical protein
AOL22_07355	42.4604	1.08895	0.358076	3.04112	0.00235702	0.00717957	STM1395	1490451	1491662	+		ssaD	CDS	EscD/YscD/HrpQ family type III secretion system inner membrane ring protein	EscD/YscD/HrpQ family type III secretion system inner membrane ring protein
AOL22_02920	1092.72	1.08146	0.398341	2.7149	0.0066295	0.0177631	STM0483	599071	599622	+		apt	CDS	adenine phosphoribosyltransferase	adenine phosphoribosyltransferase
AOL22_13770	18.7166	1.0799	0.491286	2.19811	0.0279414	0.0610139	STM2566	2761671	2761904	+			CDS	hypothetical protein	putative periplasmic protein
AOL22_10585	48.2858	1.07987	0.418664	2.57932	0.00989939	0.0251882		2097064	2097597	-			CDS	phage baseplate assembly protein V
AOL22_16460	6281.1	1.07948	0.514359	2.09868	0.0358448	0.0753977	STM3090	3279754	3280908	+	metK	metK	CDS	methionine adenosyltransferase	methionine adenosyltransferase
AOL22_08615	11.4519	1.07276	0.569561	1.88349	0.0596346	0.114891	STM1635	1733906	1734637	+			CDS	amino acid ABC transporter ATP-binding protein	amino acid ABC transporter ATP-binding protein
AOL22_23370	19.6848	1.06947	0.460368	2.32308	0.0201747	0.0462239		4688277	4688618	+			CDS	hypothetical protein
AOL22_19125	423.315	1.06743	0.322245	3.31247	0.000924756	0.00315897	STM3578	3806521	3806766	-	tusA	yhhP	CDS	sulfurtransferase TusA	sulfurtransferase TusA
AOL22_13335	763.927	1.06696	0.37782	2.824	0.00474283	0.0132287	STM2481	2643152	2646265	+	acrD	acrD	CDS	multidrug efflux RND transporter permease AcrD	aminoglycoside/multidrug transporter subunit AcrD
AOL22_04780	876.92	1.06653	0.21804	4.89145	1.00096e-06	6.75501e-06	STM0851	981912	982823	+	gsiD	yliD	CDS	glutathione ABC transporter permease GsiD	glutathione ABC transporter permease GsiD
AOL22_23615	545.734	1.06617	0.293779	3.62915	0.000284361	0.00111026		4738503	4739513	+			CDS	site-specific integrase
AOL22_20795	312.227	1.06413	0.35789	2.97336	0.00294563	0.00870713	STM3902	4170626	4170889	+	ilvM	ilvM	CDS	acetolactate synthase 2 small subunit	acetolactate synthase II%2C small subunit
AOL22_00605	9759.11	1.06299	0.20962	5.07102	3.95689e-07	2.83316e-06	STM0120	140388	141329	+	rsmH	yabC	CDS	16S rRNA (cytosine(1402)-N(4))-methyltransferase RsmH	16S rRNA (cytosine(1402)-N(4))-methyltransferase
AOL22_08815	2337.68	1.05511	0.534792	1.97293	0.048503	0.0967383	STM1672	1774219	1775328	+			CDS	hypothetical protein	hypothetical protein
AOL22_22120	1660.01	1.05495	0.317633	3.32129	0.000896022	0.00307198	STM4166	4443139	4443912	+	nudC	yjaD	CDS	NAD(+) diphosphatase	NADH pyrophosphatase
AOL22_02865	1891.96	1.05491	0.447014	2.3599	0.0182796	0.0423579	STM0472	586230	586781	-		maa	CDS	maltose O-acetyltransferase	maltose O-acetyltransferase
AOL22_18585	863.799	1.05333	0.50885	2.07003	0.0384498	0.0798403	STM3470	3680360	3680962	-		fic	CDS	putative adenosine monophosphate-protein transferase Fic	cell filamentation protein Fic
AOL22_09685	2054.26	1.05099	0.51729	2.03172	0.042182	0.0863306	STM1839	1945144	1945431	-			CDS	hypothetical protein	hypothetical protein
AOL22_08600	20.7533	1.04908	0.43432	2.41545	0.0157158	0.0374136	STM1632	1731215	1731559	-			CDS	DUF1294 domain-containing protein	cyanate transporter
AOL22_11850	696.285	1.04875	0.363952	2.88156	0.00395717	0.0112579	STM2192	2337963	2339105	-		yeiB	CDS	DUF418 family protein	hypothetical protein
AOL22_03650	566.585	1.04826	0.243842	4.29894	1.71617e-05	8.89721e-05	STM0630	752011	752394	-	crcB	crcB	CDS	fluoride efflux transporter CrcB	fluoride ion transporter CrcB
AOL22_20075	14.076	1.04736	0.502893	2.08267	0.0372811	0.0778407	STM3760	4019123	4019236	-			CDS	hypothetical protein	putative cytoplasmic protein
AOL22_17665	529.908	1.04693	0.409986	2.55357	0.0106626	0.0267963	STM3289	3518545	3518621	-		metY	tRNA	tRNA-Met	tRNA-Met
AOL22_02615	149.874	1.04586	0.247444	4.22667	2.37175e-05	0.000119145	STM0426	537476	538273	-	phnV	phnV	CDS	2-aminoethylphosphonate ABC transport system%2C membrane component PhnV	2-aminoethylphosphonate ABC transport system%2C membrane component PhnV
AOL22_16675	134.773	1.04568	0.762524	1.37135	0.170267	0.273697	STM3133	3321207	3322085	-			CDS	carbon-nitrogen hydrolase family protein	putative amidohydrolase
AOL22_15030	3955.12	1.04504	0.21338	4.89757	9.7028e-07	6.55741e-06	STM2813	2990256	2990786	+	mprA	emrR	CDS	transcriptional repressor MprA	transcriptional repressor MprA
AOL22_19220	12491	1.04201	0.435195	2.39436	0.0166493	0.0392383	STM3597	3828608	3829960	+	gorA	gor	CDS	glutathione-disulfide reductase	glutathione-disulfide reductase
AOL22_15905	911.157	1.04184	0.288971	3.60535	0.000311731	0.00120709	STM2982	3163042	3163959	-		gcvA	CDS	transcriptional regulator GcvA	transcriptional regulator GcvA
AOL22_06430	592.996	1.03965	0.495125	2.09978	0.0357483	0.0753133	STM1215	1306356	1307321	-		ycfS	CDS	LysM peptidoglycan-binding domain-containing protein	L%2CD-transpeptidase
AOL22_09110	672.93	1.03927	0.516088	2.01374	0.0440368	0.0893482	STM1727	1832846	1833652	+	trpA	trpA	CDS	tryptophan synthase subunit alpha	tryptophan synthase subunit alpha
AOL22_03845	5641.4	1.03876	0.353716	2.93671	0.00331712	0.00960575	STM0669	792065	793150	-		phoL	CDS	PhoH family protein	putative phosphate starvation-inducible protein%2C ATP-binding
AOL22_22270	236.164	1.03707	0.495048	2.09489	0.0361811	0.0759012	STM4195	4476520	4477461	-	panS		CDS	ketopantoate/pantoate/pantothenate transporter PanS	bile acid:sodium symporter
AOL22_18995	887.516	1.03608	0.497379	2.08307	0.0372448	0.0778198	STM3552	3782342	3782758	+		yhhA	CDS	DUF2756 family protein	hypothetical protein
AOL22_02910	943.702	1.03588	0.229187	4.51982	6.18926e-06	3.53661e-05	STM0481	597945	598460	-	priC	priC	CDS	primosomal replication protein N''	primosomal replication protein N
AOL22_17555	495.612	1.03238	0.366304	2.81837	0.0048268	0.013423	STM3268	3497028	3497663	-		yraR	CDS	NAD-dependent epimerase/dehydratase family protein	putative nucleoside-diphosphate-sugar epimerase
AOL22_17355	5964.35	1.03234	0.519754	1.98621	0.0470104	0.094161	STM3228	3456430	3456798	+		yqjC	CDS	DUF1090 domain-containing protein	hypothetical protein
AOL22_07820	1671.26	1.03233	0.428894	2.40697	0.0160856	0.0381778	STM1484	1569543	1570364	-			CDS	serine protease	serine protease
AOL22_11755	41.1049	1.03153	0.639416	1.61323	0.106694	0.186576	STM2173	2319259	2319342	+	yohP		CDS	protein YohP	hypothetical protein
AOL22_22195	49.8111	1.03059	0.512007	2.01285	0.0441305	0.0894996		4459739	4459819	-			pseudo
AOL22_22080	44.9215	1.03005	0.374408	2.75114	0.00593885	0.0161377	STM4158	4436491	4436679	+			CDS	hypothetical protein	hypothetical protein
AOL22_18240	1833.69	1.02865	0.237093	4.33861	1.43386e-05	7.66194e-05	STM3402	3634093	3634665	-	tsaC	yrdC	CDS	L-threonylcarbamoyladenylate synthase type 1 TsaC	L-threonylcarbamoyladenylate synthase type 1 TsaC
AOL22_01250	901.122	1.02815	0.312897	3.28591	0.00101655	0.00343259	STM0247	286999	288030	-	metN	abc	CDS	methionine ABC transporter ATP-binding protein MetN	D-methionine ABC transporter%2C ATP-binding protein
AOL22_12945	2451.57	1.02557	0.561996	1.82487	0.0680204	0.127997	STM2405	2569775	2571427	-			CDS	alpha-keto acid decarboxylase family protein	indolepyruvate decarboxylase
AOL22_07485	15.7601	1.02532	0.490322	2.09112	0.036517	0.0765715	STM1421	1508230	1509009	+	ssaT	ssaT	CDS	SPI-2 type III secretion system apparatus protein SsaT	EscT/YscT/HrcT family type III secretion system export apparatus protein
AOL22_04655	439.869	1.02509	0.383458	2.67329	0.0075112	0.0197648	STM0827	951786	954008	-	ybiO	ybiO	CDS	mechanosensitive channel protein	mechanosensitive channel protein
AOL22_03525	351.703	1.02342	0.254417	4.02259	5.75605e-05	0.00026351	STM0605	725471	726706	-		ybdN	CDS	phosphoadenosine phosphosulfate reductase	phosphoadenosine phosphosulfate reductase
AOL22_05770	12047.3	1.02254	0.350152	2.92027	0.00349726	0.0100839	STM1085	1183023	1183682	-	yccA	yccA	CDS	FtsH protease modulator YccA	BAX inhibitor protein
AOL22_12560	3237.01	1.02057	0.412206	2.47587	0.013291	0.0323382	STM2331	2490671	2491885	+		yfbQ	CDS	pyridoxal phosphate-dependent aminotransferase	aminotransferase
AOL22_21640	39.5975	1.01981	0.375872	2.71317	0.00666421	0.0178328	STM4069	4339658	4339822	+			CDS	hypothetical protein	hypothetical protein
AOL22_16830	4649.76	1.01737	0.378522	2.68775	0.00719356	0.0190786	STM3165	3353468	3354295	+	dkgA	yqhE	CDS	2%2C5-didehydrogluconate reductase DkgA	2%2C5-didehydrogluconate reductase A
AOL22_01635	83.0244	1.01561	0.360115	2.82025	0.00479869	0.0133527	STM0320	364822	365874	-	phoE	phoE	CDS	phosphoporin PhoE	phosphoporin PhoE
AOL22_13975	102.807	1.01415	0.370116	2.74008	0.00614239	0.0166287	STM2600	2798943	2799521	-			CDS	phage tail protein	hypothetical protein
AOL22_22430	761.513	1.0139	0.32089	3.15964	0.00157965	0.00508891	STM4225	4503740	4505836	+		yjbH	CDS	YjbH domain-containing protein	hypothetical protein
AOL22_11585	1370.98	1.01169	0.399485	2.53248	0.011326	0.0282518	STM2140	2282689	2283588	+	yegS	yegS	CDS	lipid kinase YegS	lipid kinase YegS
AOL22_09750	203.948	1.01031	0.498091	2.02836	0.0425236	0.0868406	STM1852	1959062	1959253	+		yebW	CDS	DUF1482 family protein	hypothetical protein
AOL22_08485	1071.61	1.01011	0.284159	3.55472	0.000378388	0.00143104	STM1609	1707520	1708533	-	tehA	tehA	CDS	dicarboxylate transporter/tellurite-resistance protein TehA	dicarboxylate transporter/tellurite-resistance protein TehA
AOL22_04055	236.702	1.00767	0.340227	2.96175	0.00305899	0.0089878	STM0710	835067	836548	-		ybgH	CDS	MFS transporter	MFS transporter
AOL22_19185	3037.72	1.00249	0.467619	2.14381	0.0320483	0.0685789	STM3590	3820144	3820479	-	uspB	uspB	CDS	universal stress protein UspB	universal stress protein UspB
AOL22_11805	2367.92	1.00165	0.303022	3.30553	0.000947963	0.00322651	STM2183	2327842	2328726	+	cdd	cdd	CDS	cytidine deaminase	cytidine deaminase
AOL22_21480	1011.38	1.00159	0.227094	4.41047	1.03149e-05	5.64673e-05	STM4038	4307820	4308656	+		fdhD	CDS	sulfurtransferase FdhD	sulfurtransferase FdhD
AOL22_09360	2340.56	0.999612	0.324918	3.07651	0.00209443	0.00651492	STM1773	1879879	1880688	-		ychA	CDS	tetratricopeptide repeat-containing protein	hypothetical protein
AOL22_24940	4992.02	0.998523	0.226209	4.41415	1.01406e-05	5.55778e-05	STM4582	5012880	5014817	+	sltY	slt	CDS	murein transglycosylase	soluble lytic murein transglycosylase
AOL22_16610	445.423	0.998239	0.238391	4.1874	2.82169e-05	0.000138635	STM3120	3306788	3307630	-			CDS	CoA ester lyase	CoA ester lyase
AOL22_21560	18.8842	0.996223	0.482892	2.06303	0.0391095	0.0809596	STM4053	4324509	4325024	-			CDS	TRAP transporter small permease	TRAP transporter small permease
AOL22_01215	1037.57	0.995581	0.239413	4.15843	3.20443e-05	0.000155006	STM0240	281214	281636	+		yaeJ	CDS	aminoacyl-tRNA hydrolase	aminoacyl-tRNA hydrolase
AOL22_00795	379.406	0.995354	0.223494	4.4536	8.44413e-06	4.6993e-05	STM0156	183024	183815	-			CDS	DUF2950 family protein	hypothetical protein
AOL22_11165	7183.77	0.99183	0.282694	3.50849	0.000450654	0.00167462	STM2059	2182323	2182658	-		yeeX	CDS	DUF496 family protein	hypothetical protein
AOL22_00055	63.9318	0.989823	0.392303	2.52311	0.0116324	0.0289392	STM0011	10841	11245	-		yaaI	CDS	DUF2541 family protein	hypothetical protein
AOL22_13940	45.6052	0.989734	0.343076	2.88488	0.00391565	0.0111644	STM2593	2792320	2792649	-			CDS	phage tail protein	Gifsy-1 prophage protein
AOL22_04820	84.6115	0.987636	0.555475	1.778	0.0754035	0.139712	STM0858	989717	991402	+			CDS	electron transfer flavoprotein-ubiquinone oxidoreductase	electron transfer flavoprotein-ubiquinone oxidoreductase
AOL22_12595	12691.1	0.986567	0.447104	2.20657	0.027344	0.0599043	STM2337	2496615	2497817	+		ackA	CDS	acetate kinase	acetate kinase
AOL22_07350	27.55	0.984726	0.518478	1.89926	0.0575302	0.111748	STM1394	1488977	1490470	+	spiA	ssaC	CDS	SPI-2 type III secretion system protein SpiA	EscC/YscC/HrcC family type III secretion system outer membrane ring protein
AOL22_22820	4722.29	0.984223	0.268392	3.66711	0.000245311	0.000971522	STM4248	4562405	4563598	+		tyrB	CDS	aromatic amino acid transaminase	aromatic amino acid aminotransferase
AOL22_18045	401.166	0.98392	0.248296	3.9627	7.41081e-05	0.00033246	STM3364	3590046	3592013	-	aaeB	yhcP	CDS	p-hydroxybenzoic acid efflux pump subunit AaeB	p-hydroxybenzoic acid efflux pump subunit AaeB
AOL22_01085	4237.47	0.980415	0.206496	4.74786	2.05576e-06	1.30754e-05	STM0214	250125	252797	-	glnD	glnD	CDS	bifunctional uridylyltransferase/uridylyl-removing protein GlnD	[protein-PII] uridylyltransferase
AOL22_01840	30.2515	0.977848	0.429664	2.27584	0.0228554	0.0515167		391015	391242	+			CDS	hypothetical protein
AOL22_03535	1847	0.976873	0.271627	3.59638	0.000322676	0.00124639	STM0607	728091	728837	-	dsbG	dsbG	CDS	thiol:disulfide interchange protein DsbG	thiol:disulfide interchange protein DsbG
AOL22_06160	4606.4	0.975879	0.520761	1.87395	0.0609376	0.116874	STM1161	1256225	1256479	-	bssS	yceP	CDS	biofilm formation regulator BssS	transcriptional regulator
AOL22_14515	806.233	0.974973	0.474531	2.0546	0.0399175	0.0823058	STM2747	2904047	2904865	+			CDS	DUF4435 domain-containing protein	putative cytoplasmic protein
AOL22_06920	5982.58	0.971861	0.231701	4.19447	2.7351e-05	0.000134803	STM1310	1398694	1399521	-	nadE	nadE	CDS	ammonia-dependent NAD(+) synthetase	NAD(+) synthase
AOL22_12790	8.96955	0.969683	0.814657	1.1903	0.23393	0.34937	STM2376	2535959	2536477	+			CDS	DUF3828 domain-containing protein	hypothetical protein
AOL22_08325	110.472	0.969079	0.370691	2.61425	0.00894243	0.0230025	STM1579	1674543	1675238	+	narW	narW	CDS	nitrate reductase molybdenum cofactor assembly chaperone	nitrate reductase molybdenum cofactor assembly chaperone
AOL22_05225	11271.7	0.968595	0.207973	4.6573	3.20382e-06	1.95433e-05	STM0977	1078137	1079225	+	serC	serC	CDS	3-phosphoserine/phosphohydroxythreonine transaminase	phosphoserine transaminase
AOL22_18860	1064	0.968007	0.278896	3.47085	0.000518818	0.00190382	STM3525	3748218	3748544	-	glpE	glpE	CDS	thiosulfate sulfurtransferase GlpE	thiosulfate sulfurtransferase
AOL22_15775	6277.4	0.967473	0.361611	2.67545	0.00746284	0.0196706	STM2957	3133937	3135232	-	rlmD	ygcA	CDS	23S rRNA (uracil(1939)-C(5))-methyltransferase RlmD	23S rRNA (uracil(1939)-C(5))-methyltransferase
AOL22_14940	711.177	0.966777	0.246579	3.92077	8.82681e-05	0.000387741	STM2798	2975485	2976012	+		ygaP	CDS	DUF2892 domain-containing protein	hypothetical protein
AOL22_20960	665.582	0.965723	0.296702	3.25486	0.00113447	0.00378722	STM3934	4201274	4201350	+		proM	tRNA	tRNA-Pro	tRNA-Pro
AOL22_05230	3986.51	0.964123	0.283266	3.40359	0.000665064	0.00235759	STM0978	1079296	1080579	+	aroA	aroA	CDS	3-phosphoshikimate 1-carboxyvinyltransferase	3-phosphoshikimate 1-carboxyvinyltransferase
AOL22_20070	196.774	0.963472	0.4026	2.39312	0.0167057	0.0393316	STM3759	4018213	4019070	-		marT	CDS	transcriptional regulator	putative transcriptional regulatory protein
AOL22_00765	913.378	0.963263	0.499845	1.92712	0.0539641	0.105877	STM0150	173362	174735	-	aroP	aroP	CDS	aromatic amino acid transporter AroP	APC family aromatic amino acid transporter
AOL22_03415	714.522	0.962003	0.585981	1.6417	0.100653	0.178201	STM0583	698507	699625	-		ybdK	CDS	glutamate--cysteine ligase	glutamate--cysteine ligase
AOL22_12590	807.057	0.96196	0.408675	2.35385	0.0185799	0.0430113	STM2336	2495820	2496275	-			CDS	DUF412 domain-containing protein	hypothetical protein
AOL22_03975	306.908	0.961153	0.446523	2.15253	0.0313556	0.0673458	STM0695	816638	816931	-		ybfE	CDS	LexA regulated protein	LexA regulated protein
AOL22_10525	22.2511	0.960875	0.425976	2.2557	0.0240893	0.053996	STM1999	2090300	2090461	-			CDS	hypothetical protein	hypothetical protein
AOL22_21890	12487.3	0.960858	0.315755	3.04305	0.00234193	0.00714288	STM4119	4395070	4397721	-		ppc	CDS	phosphoenolpyruvate carboxylase	phosphoenolpyruvate carboxylase
AOL22_24975	938.915	0.95982	0.329324	2.91452	0.00356237	0.010259	STM4589	5018767	5020191	+	creC	creC	CDS	two-component system sensor histidine kinase CreC	two-component system sensor histidine kinase CreC
AOL22_07770	2226.83	0.95958	0.310432	3.09111	0.00199409	0.00625249	STM1475	1559863	1560594	-	rstA	rstA	CDS	two-component system response regulator RstA	two-component system response regulator RstA
AOL22_10345	1154.46	0.95657	0.37308	2.56398	0.0103479	0.0261032	STM1963	2060258	2061742	+	amyA	amyA	CDS	alpha-amylase	alpha-amylase
AOL22_20780	146.774	0.956138	0.364509	2.62308	0.00871379	0.022513	STM3899	4166873	4168393	-		yifB	CDS	ATP-dependent protease	magnesium chelatase subunit ChlI
AOL22_02735	9832.19	0.954627	0.344595	2.77028	0.00560075	0.0152934	STM0448	561326	561949	+		clpP	CDS	ATP-dependent Clp protease proteolytic subunit	ATP-dependent Clp endopeptidase%2C proteolytic subunit ClpP
AOL22_19075	19827.4	0.954084	0.282051	3.38266	0.000717875	0.00251631	STM3568	3795939	3796793	-	rpoH	rpoH	CDS	RNA polymerase sigma factor RpoH	RNA polymerase factor sigma-32
AOL22_24300	280.225	0.953491	0.407517	2.33976	0.0192961	0.0444939	STM4455	4872202	4873149	-	treR	treR	CDS	HTH-type transcriptional regulator TreR	trehalose operon repressor
AOL22_12600	22442.5	0.952912	0.522538	1.82362	0.0682092	0.128151	STM2338	2497894	2500038	+		pta	CDS	phosphate acetyltransferase	phosphate acetyltransferase
AOL22_16180	359.426	0.952872	0.595923	1.59898	0.109824	0.191266	STM3036	3224554	3225360	+			CDS	DUF1460 domain-containing protein	putative inner membrane protein
AOL22_22485	660.8	0.950704	0.421414	2.25599	0.0240715	0.0539943	STM4236	4518579	4518947	+		dgkA	CDS	diacylglycerol kinase	diacylglycerol kinase
AOL22_18720	874.919	0.949327	0.48292	1.9658	0.0493212	0.098037	STM3497	3713072	3713473	+	hslR	yrfH	CDS	ribosome-associated heat shock protein Hsp15	heat-shock protein
AOL22_03655	207.356	0.945638	0.313877	3.01276	0.0025888	0.00777966	STM0631	752485	753273	+		ybeM	CDS	deaminated glutathione amidase	putative hydrolase
AOL22_16305	5604.94	0.94482	0.290767	3.2494	0.00115648	0.00385248	STM3060	3249797	3250126	+	zapA	ygfE	CDS	cell division protein ZapA	Z-ring-associated protein
AOL22_11415	80.9315	0.94466	0.668407	1.4133	0.157567	0.257155	STM2106	2238615	2239838	-	wcaI	wcaI	CDS	colanic acid biosynthesis glycosyltransferase WcaI	putative glycosyl transferase
AOL22_01245	781.049	0.944246	0.248728	3.7963	0.000146874	0.000616502	STM0246	286353	287006	-	metI	yaeE	CDS	methionine ABC transporter permease MetI	DL-methionine transporter permease subunit
AOL22_14935	136.012	0.941666	0.266192	3.53755	0.000403865	0.00152	STM2797	2975176	2975475	+			CDS	helix-turn-helix transcriptional regulator	transcriptional regulator
AOL22_19095	798.088	0.940912	0.324219	2.90209	0.00370681	0.0106455	STM3572	3800359	3800955	+	rsmD	yhhF	CDS	16S rRNA (guanine(966)-N(2))-methyltransferase	16S rRNA (guanine(966)-N(2))-methyltransferase RsmD
AOL22_05895	35.8908	0.939562	0.451149	2.0826	0.037288	0.0778407	STM1110	1206433	1206795	-	iraM		CDS	anti-adapter protein IraM	anti-adapter protein IraM
AOL22_21870	1657.91	0.939436	0.325506	2.88608	0.00390079	0.0111312	STM4115	4390894	4391772	+		pflC	CDS	[formate-C-acetyltransferase]-activating enzyme	[formate-C-acetyltransferase]-activating enzyme
AOL22_06695	1418.8	0.938606	0.472263	1.98747	0.0468708	0.0939617	STM1267	1357868	1358116	-			CDS	histidine kinase	histidine kinase
AOL22_05630	14508.7	0.938564	0.257615	3.64328	0.000269188	0.0010554	STM1057	1152896	1155508	+	pepN	pepN	CDS	aminopeptidase N	aminopeptidase N
AOL22_00875	1136.72	0.936662	0.469012	1.9971	0.0458148	0.0922779	STM0172	202163	203089	+		yadG	CDS	ABC transporter ATP-binding protein	multidrug ABC transporter ATP-binding protein
AOL22_01575	2188.19	0.935416	0.266098	3.51531	0.000439246	0.00164001	STM0308	351564	352331	-		yafV	CDS	amidohydrolase	putative amidohydrolase
AOL22_02420	939.752	0.933972	0.357348	2.61362	0.0089589	0.0230197	STM0389	499533	499724	+		yaiA	CDS	hypothetical protein	hypothetical protein
AOL22_00610	3455.38	0.933666	0.276715	3.37411	0.000740541	0.00258227	STM0121	141326	141691	+	ftsL	ftsL	CDS	cell division protein FtsL	cell division protein FtsL
AOL22_16900	476.46	0.932279	0.275729	3.38114	0.00072185	0.00252459	STM3178	3369519	3370868	+	qseC	ygiY	CDS	two-component system sensor histidine kinase QseC	two-component system sensor histidine kinase QseC
AOL22_23060	422.445	0.931765	0.218073	4.27272	1.93102e-05	9.90175e-05	STM4296	4631799	4634066	-	adiA	adi	CDS	arginine decarboxylase	arginine decarboxylase
AOL22_08880	1813.79	0.931082	0.432179	2.15439	0.0312097	0.0671208	STM1685	1787502	1788905	-		ycjX	CDS	YcjX family protein	putative ATPase
AOL22_09925	2775.14	0.930557	0.340224	2.73513	0.00623561	0.0168423	STM1879	1980396	1982447	-	ptrB	ptrB	CDS	oligopeptidase B	oligopeptidase B
AOL22_21070	479.417	0.929875	0.840697	1.10608	0.268694	0.390125	STM3956	4221001	4221468	-		yigI	CDS	thioesterase family protein	putative PaaI protein
AOL22_01855	63.7082	0.928737	0.344497	2.69593	0.00701931	0.0186903		391922	392428	+			CDS	hypothetical protein
AOL22_04870	670.183	0.927535	0.355647	2.60802	0.00910676	0.0233868	STM0868	999978	1001189	-			CDS	MFS transporter	hypothetical protein
AOL22_21105	249.648	0.927469	0.209058	4.43641	9.14713e-06	5.06055e-05	STM3963	4227783	4228682	+		yigM	CDS	DMT family transporter	EamA family transporter
AOL22_12650	2277.01	0.926478	0.238052	3.89191	9.94588e-05	0.000430561	STM2348	2508302	2508946	-		yfcF	CDS	glutathione transferase	glutathione S-transferase
AOL22_05780	175.336	0.925504	0.421776	2.1943	0.0282137	0.0615225	STM1087	1184303	1184983	-	pipA	pipA	CDS	type III secretion system effector protease PipA	virulence protein
AOL22_24305	358.291	0.924744	0.47954	1.9284	0.0538056	0.105698		4873294	4873392	+	mgtL		CDS	mgtA regulatory leader peptide MgtL
AOL22_20535	518.682	0.92309	0.262622	3.51489	0.000439928	0.00164126	STM3848	4115246	4116205	+	yidZ	yidZ	CDS	HTH-type transcriptional regulator YidZ	putative LysR family transcriptional regulator
AOL22_18245	3478.57	0.922239	0.388722	2.37249	0.0176688	0.0410842	STM3403	3634670	3635212	-		yrdD	CDS	DNA topoisomerase	hypothetical protein
AOL22_10290	657.196	0.921732	0.296346	3.11032	0.00186883	0.005919	STM1952	2049952	2050620	-	tcyL	yecS	CDS	cystine ABC transporter permease	amino acid ABC transporter permease
AOL22_20800	4432.35	0.921532	0.339573	2.7138	0.00665162	0.0178122	STM3903	4170907	4171836	+	ilvE	ilvE	CDS	branched-chain-amino-acid transaminase	branched chain amino acid aminotransferase
AOL22_20710	1150.5	0.918077	0.421594	2.17763	0.0294335	0.0637681	STM3883	4153610	4154575	+	rbsC	rbsC	CDS	ribose ABC transporter permease	ribose ABC transporter permease
AOL22_15955	660.659	0.916237	0.297722	3.07749	0.00208752	0.00650164	STM2992	3171612	3172943	+		argA	CDS	amino-acid N-acetyltransferase	amino-acid N-acetyltransferase
AOL22_03840	2814.09	0.916014	0.300985	3.04339	0.00233931	0.00713954	STM0668	791595	792068	-	ybeY	ybeY	CDS	rRNA maturation RNase YbeY	rRNA maturation RNase YbeY
AOL22_04365	82.1547	0.913881	0.312931	2.92039	0.00349591	0.0100839	STM0771	894168	894944	+			CDS	ABC transporter ATP-binding protein	iron ABC transporter
AOL22_03900	3134.28	0.91338	0.728747	1.25336	0.210076	0.322565	STM0680	797768	799432	-		asnB	CDS	asparagine synthase B	asparagine synthetase B
AOL22_21255	823.366	0.913176	0.30982	2.94744	0.00320418	0.00935949	STM3993	4261501	4262016	-	mobB	mobB	CDS	molybdopterin-guanine dinucleotide biosynthesis protein B	molybdopterin-guanine dinucleotide biosynthesis protein B
AOL22_12940	1357.22	0.912617	0.383248	2.38127	0.017253	0.0403171	STM2404	2568520	2569755	+			CDS	ion channel protein	ion channel protein
AOL22_06775	12.7587	0.909951	0.601121	1.51376	0.130088	0.220029	STM1281	1366188	1366295	+			CDS	hypothetical protein	hypothetical protein
AOL22_05605	171.468	0.909885	0.330943	2.74937	0.00597094	0.0162113	STM1052	1149792	1150210	+			pseudo
AOL22_02335	8807.44	0.909802	0.361826	2.51447	0.0119211	0.0295168	STM0372	481794	482768	-	hemB	hemB	CDS	porphobilinogen synthase	delta-aminolevulinic acid dehydratase
AOL22_02740	31136.9	0.907871	0.26387	3.44061	0.000580414	0.00209065	STM0449	562201	563472	+		clpX	CDS	ATP-dependent Clp protease ATP-binding subunit ClpX	ATP-dependent protease ATP-binding subunit ClpX
AOL22_01090	5372.63	0.9063	0.294762	3.07469	0.00210724	0.00654178	STM0215	253034	253828	-	map	map	CDS	type I methionyl aminopeptidase	type I methionyl aminopeptidase
AOL22_03830	2120.07	0.906299	0.30797	2.94282	0.00325238	0.00945324	STM0666	789001	790539	-	lnt	lnt	CDS	apolipoprotein N-acyltransferase	apolipoprotein N-acyltransferase
AOL22_23185	17.283	0.905114	0.560908	1.61366	0.106602	0.186484		4658831	4658890	+			CDS	transcriptional regulator
AOL22_01860	93.6191	0.904531	0.285351	3.16989	0.00152497	0.00492286		392425	392985	+			CDS	hypothetical protein
AOL22_05050	1581.36	0.903855	0.294446	3.06968	0.00214287	0.00663047	STM0941	1035273	1036391	+	macA	ybjY	CDS	macrolide transporter subunit MacA	macrolide transporter subunit MacA
AOL22_24375	364.146	0.903783	0.30503	2.96293	0.00304725	0.00896239	STM4469	4885592	4886596	-	argF	argI	CDS	ornithine carbamoyltransferase	ornithine carbamoyltransferase
AOL22_22565	11.8177	0.901583	0.586432	1.5374	0.124195	0.211356		4529027	4529337	-			pseudo
AOL22_02415	1655.02	0.901407	0.182338	4.94362	7.66852e-07	5.25059e-06	STM0388	498961	499506	+	aroL	aroL	CDS	shikimate kinase AroL	shikimate kinase II
AOL22_11460	83.8502	0.900913	0.473671	1.90198	0.0571739	0.111245	STM2115	2246647	2247489	-	wcaA	wcaA	CDS	colanic acid biosynthesis glycosyltransferase WcaA	colanic acid biosynthesis glycosyltransferase WcaA
AOL22_20955	1435.48	0.900136	0.278167	3.23596	0.00121234	0.00401011	STM3933	4201145	4201231	+		leuT	tRNA	tRNA-Leu	tRNA-Leu
AOL22_10640	11.3249	0.900076	0.550736	1.63432	0.102193	0.18045		2105917	2106321	-			CDS	head-tail adaptor protein
AOL22_12930	5292.44	0.899874	0.315372	2.85337	0.00432581	0.012174	STM2402	2565392	2566630	-		yfdZ	CDS	alanine transaminase	alanine transaminase
AOL22_20105	848.17	0.896984	0.429124	2.09027	0.0365938	0.0766983	STM3765	4025707	4026609	+		yicL	CDS	EamA family transporter	putative permease
AOL22_18185	326.794	0.896929	0.292949	3.06173	0.00220064	0.00677799	STM3391	3622319	3625432	+		acrF	CDS	multidrug efflux RND transporter permease subunit	multidrug efflux RND transporter permease
AOL22_14350	878.698	0.89691	0.414051	2.16618	0.0302974	0.0654586	STM2668	2859798	2860706	-			CDS	SMP-30/gluconolactonase/LRE family protein	gluconolactonase
AOL22_04770	2933.98	0.896594	0.334196	2.68284	0.00729993	0.019328	STM0849	979390	980928	+	gsiB	yliB	CDS	glutathione ABC transporter substrate-binding protein GsiB	glutathione ABC transporter substrate-binding protein GsiB
AOL22_08415	88.2744	0.894999	0.465105	1.92429	0.0543178	0.106449	STM1596	1694837	1695010	-		ydcX	CDS	GhoT/OrtT family toxin	putative inner membrane protein
AOL22_14545	15.8815	0.894485	0.493269	1.81338	0.0697731	0.130671	STM2753	2907747	2908760	+			CDS	Gfo/Idh/MocA family oxidoreductase	putative dehydrogenase
AOL22_02880	27677.9	0.894274	0.344672	2.59457	0.00947097	0.0242714	STM0475	588076	591225	-		acrB	CDS	multidrug efflux RND transporter permease subunit	aminoglycoside/multidrug transporter permease
AOL22_04850	1084.06	0.893649	0.336997	2.6518	0.00800642	0.0208595	STM0864	996129	996887	-	deoR	deoR	CDS	DNA-binding transcriptional repressor DeoR	DNA-binding transcriptional repressor DeoR
AOL22_12415	305.422	0.890519	0.512014	1.73925	0.0819913	0.149849	STM2303	2459622	2459999	+	arnF		CDS	4-amino-4-deoxy-L-arabinose-phosphoundecaprenol flippase subunit ArnF	4-amino-4-deoxy-L-arabinose-phospho-UDP flippase
AOL22_12745	1536.01	0.890455	0.487926	1.82498	0.0680045	0.127997	STM2367	2528430	2529089	-		dedA	CDS	DedA family protein	hypothetical protein
AOL22_05675	1130.35	0.89017	0.401837	2.21525	0.0267428	0.0588894	STM1066	1166396	1166563	+		rmf	CDS	ribosome modulation factor	ribosome modulation factor
AOL22_01455	29.2108	0.889893	0.482082	1.84593	0.0649017	0.123169	STM0287	328358	328774	+			CDS	DUF2195 family protein	putative periplasmic protein
AOL22_06995	771.052	0.889759	0.354656	2.5088	0.0121144	0.0298851	STM1325	1413278	1413568	-	ghoS	ydiZ	CDS	type V toxin-antitoxin system endoribonuclease antitoxin GhoS	hypothetical protein
AOL22_08845	85.6744	0.888595	0.271554	3.27225	0.00106694	0.00358326	STM1678	1779546	1780475	+			CDS	aromatic alcohol reductase	aromatic alcohol reductase
AOL22_19070	802.829	0.887624	0.376778	2.35583	0.0184815	0.0428046	STM3567	3794514	3795617	-		livJ	CDS	branched-chain amino acid ABC transporter substrate-binding protein	high-affinity branched-chain amino acid transporter
AOL22_19485	8005.12	0.887169	0.298719	2.96991	0.00297883	0.00878866	STM3647	3894726	3895436	-		yiaF	CDS	DUF3053 domain-containing protein	hypothetical protein
AOL22_18625	491.587	0.8868	0.216902	4.08847	4.34224e-05	0.000204159	STM3478	3689176	3695037	+	bigA	bigA	CDS	autotransporter adhesin BigA	putative surface-exposed virulence protein
AOL22_15810	3619.99	0.881916	0.19007	4.63995	3.48485e-06	2.09582e-05	STM2963	3143847	3144296	-			CDS	flavodoxin	flavodoxin
AOL22_23180	251.861	0.877877	0.250064	3.51061	0.00044708	0.00166266	STM4320	4658390	4658722	+			CDS	MerR family transcriptional regulator	MerR family transcriptional regulator
AOL22_23050	374.177	0.876213	0.288792	3.03406	0.00241284	0.00732455	STM4294	4629263	4630600	-	adiC	yjdE	CDS	arginine/agmatine antiporter	arginine:agmatine antiporter
AOL22_09985	2482.77	0.875686	0.28413	3.082	0.00205618	0.00642145	STM1891	1995006	1995950	-	znuA	znuA	CDS	zinc ABC transporter substrate-binding protein ZnuA	ABC superfamily high affinity Zn transport protein
AOL22_24845	1439.86	0.87557	0.265485	3.29801	0.000973741	0.00330228	STM4563	4990755	4991828	+		yjjU	CDS	patatin family protein	patatin family protein
AOL22_21425	1616.03	0.874154	0.203178	4.30241	1.68954e-05	8.7882e-05	STM4028	4298028	4298465	+	dtd	yihZ	CDS	D-tyrosyl-tRNA(Tyr) deacylase	D-tyrosyl-tRNA(Tyr) deacylase
AOL22_16895	422.968	0.872561	0.344114	2.53567	0.0112231	0.0280101	STM3177	3368863	3369522	+	qseB	ygiX	CDS	two-component system response regulator QseB	two-component system response regulator QseB
AOL22_00600	5137.13	0.872032	0.274662	3.17493	0.00149873	0.00484484	STM0119	139928	140386	+		yabB	CDS	transcriptional regulator MraZ	cell division/cell wall cluster transcriptional repressor MraZ
AOL22_19960	3604.06	0.870629	0.295437	2.94693	0.00320951	0.00936921	STM3740	3993113	3993736	+		gmk	CDS	guanylate kinase	guanylate kinase
AOL22_24870	2315.04	0.869208	0.282664	3.07506	0.00210462	0.00654086	STM4568	4996179	4997501	+	deoA	deoA	CDS	thymidine phosphorylase	thymidine phosphorylase
AOL22_24095	54.1032	0.86829	0.482996	1.79772	0.0722219	0.134774	STM4413	4827010	4828173	-			CDS	metallo-dependent hydrolase	metal-dependent hydrolase
AOL22_23035	3461.77	0.868071	0.318795	2.72298	0.00646963	0.0173869	STM4291	4625741	4626811	-	pmrB	basS	CDS	two-component system sensor histidine kinase PmrB	sensory kinase in two-component regulatory system with BasR
AOL22_07575	419.905	0.866536	0.343642	2.52162	0.0116815	0.0290462	STM1437	1522657	1523256	-		ydhM	CDS	TetR/AcrR family transcriptional regulator	TetR family transcriptional regulator
AOL22_19065	222.221	0.865448	0.232953	3.71511	0.000203112	0.000824562	STM3566	3794297	3794431	+			CDS	hypothetical protein	hypothetical protein
AOL22_04995	1820.38	0.864786	0.252378	3.42655	0.000611297	0.00218846	STM0930	1022029	1022352	+			CDS	heavy metal-binding domain-containing protein	hypothetical protein
AOL22_10510	107.936	0.860895	0.712482	1.2083	0.22693	0.341303	STM1996	2087816	2088028	-		cspB	CDS	cold-shock protein	putative cold-shock protein
AOL22_09020	3061.97	0.856307	0.162935	5.2555	1.47623e-07	1.13298e-06	STM1711	1812683	1813273	+	ribA	ribA	CDS	GTP cyclohydrolase II	GTP cyclohydrolase II
AOL22_20585	590.416	0.854068	0.272304	3.13645	0.00171008	0.0054567	STM3858	4124805	4126178	-			CDS	PTS fructose transporter subunit IIBC	putative phosphotransferase system fructose-specific component IIB
AOL22_11260	950.6	0.85319	0.387712	2.20058	0.027766	0.0607437	STM2075	2202736	2203326	+	hisH	hisH	CDS	imidazole glycerol phosphate synthase subunit HisH	glutamine amidotransferase
AOL22_15075	783.202	0.852392	0.465397	1.83154	0.0670202	0.126575	STM2822	2999332	2999408	-			tRNA	tRNA-Arg	tRNA-Arg
AOL22_22750	31.8307	0.852062	0.530401	1.60645	0.108175	0.188744		4551237	4552807	+			pseudo
AOL22_02350	936.554	0.851677	0.284426	2.99437	0.0027501	0.00820925	STM0375	486971	488128	-	ampH	ampH	CDS	D-alanyl-D-alanine- carboxypeptidase/endopeptidase AmpH	penicillin- binding protein
AOL22_16545	5509.37	0.851053	0.274552	3.09979	0.00193657	0.00610474	STM3107	3294778	3295497	-		yggN	CDS	DUF2884 family protein	hypothetical protein
AOL22_22400	196.893	0.848366	0.273896	3.0974	0.00195226	0.00614184	STM4219	4497795	4498142	+			CDS	DNA-binding protein	putative cytoplasmic protein
AOL22_09960	12079.5	0.848163	0.318741	2.66097	0.00779148	0.020354	STM1886	1988258	1989733	-	zwf	zwf	CDS	glucose-6-phosphate dehydrogenase	glucose-6-phosphate dehydrogenase
AOL22_04940	308.895	0.847436	0.313365	2.70431	0.0068447	0.0182876	STM0881	1011982	1012455	+		ybjO	CDS	DUF2593 family protein	hypothetical protein
AOL22_02490	1940.4	0.847171	0.185916	4.55675	5.19516e-06	3.00884e-05	STM0403	517001	517582	-	acpH	yajB	CDS	ACP phosphodiesterase	ACP phosphodiesterase
AOL22_18750	621.794	0.845234	0.193079	4.37765	1.19967e-05	6.49927e-05	STM3503	3720563	3721036	+	greB	greB	CDS	transcription elongation factor GreB	transcription elongation factor GreB
AOL22_20290	1702.23	0.843102	0.226132	3.72836	0.000192731	0.000787181	STM3799	4060815	4061900	-			CDS	glycoside hydrolase family 5 protein	hypothetical protein
AOL22_08865	11377.2	0.842707	0.345168	2.44144	0.0146289	0.0351109	STM1682	1784159	1784665	+		tpx	CDS	thiol peroxidase	lipid hydroperoxide peroxidase
AOL22_02800	1565.18	0.84148	0.291183	2.88987	0.00385404	0.0110112	STM0460	575594	577366	+		mdlA	CDS	SmdA family multidrug ABC transporter permease/ATP-binding protein	multidrug ABC transporter permease/ATP-binding protein
AOL22_11450	91.9367	0.839083	0.610069	1.37539	0.169011	0.27233	STM2113	2244942	2246159	-	wcaC	wcaC	CDS	colanic acid biosynthesis glycosyltransferase WcaC	colanic acid biosynthesis glycosyltransferase WcaC
AOL22_19450	31.3692	0.837387	0.382798	2.18754	0.028703	0.0624156	STM3640	3887464	3888000	-	lpfA	lpfA	CDS	long polar fimbrial protein LpfA	long polar fimbria
AOL22_13620	7093.83	0.837253	0.371218	2.25542	0.0241068	0.053996	STM2536	2725625	2726908	-	pepB	pepB	CDS	aminopeptidase PepB	aminopeptidase PepB
AOL22_20065	116.127	0.836008	0.41563	2.01142	0.0442806	0.0897265	STM3758	4017738	4018202	-		fidL	CDS	hypothetical protein	putative inner membrane protein
AOL22_17750	145.921	0.835624	0.305934	2.73139	0.00630682	0.0169955	STM3306	3534593	3534880	+	sfsB	nlp	CDS	DNA-binding transcriptional regulator SfsB	transcriptional regulator
AOL22_23810	5784.47	0.834841	0.276086	3.02384	0.00249585	0.0075389	STM4359	4774825	4776681	+	mutL	mutL	CDS	DNA mismatch repair endonuclease MutL	DNA mismatch repair protein MutL
AOL22_16795	6730.52	0.83351	0.473652	1.75975	0.07845	0.1449	STM3157	3346642	3347526	+		yghA	CDS	SDR family oxidoreductase	NAD(P)-dependent oxidoreductase
AOL22_00565	741.641	0.831731	0.427161	1.94711	0.051521	0.101828	STM0112	131057	132148	-	leuB	leuB	CDS	3-isopropylmalate dehydrogenase	3-isopropylmalate dehydrogenase
AOL22_02640	118.717	0.828615	0.302702	2.73739	0.00619287	0.0167557	STM0431	542324	543427	+	phnW	phnW	CDS	2-aminoethylphosphonate--pyruvate transaminase	2-aminoethylphosphonate--pyruvate transaminase
AOL22_07305	25.5294	0.828118	0.507133	1.63294	0.102482	0.1808	STM1385	1479008	1479760	-	ttrB	ttrB	CDS	tetrathionate reductase subunit TtrB	tetrathionate reductase complex%2C subunit B
AOL22_24605	356.825	0.827753	0.549039	1.50764	0.131646	0.222345	STM4515	4943125	4944309	-		yjiJ	CDS	MFS transporter	MFS transporter
AOL22_09100	617.825	0.826042	0.321297	2.57096	0.0101417	0.0256656	STM1725	1830285	1831643	+	trpCF	trpC	CDS	bifunctional indole-3-glycerol-phosphate synthase TrpC/phosphoribosylanthranilate isomerase TrpF	bifunctional indole-3-glycerol phosphate synthase/phosphoribosylanthranilate isomerase
AOL22_23275	5987.81	0.82594	0.267028	3.09308	0.00198088	0.00621522		4672451	4672714	+			CDS	DUF2442 domain-containing protein
AOL22_19580	798.899	0.825785	0.525702	1.57082	0.116224	0.200922	STM3665	3912747	3913997	+	avtA	avtA	CDS	valine--pyruvate transaminase	valine--pyruvate transaminase
AOL22_02405	5017.09	0.825615	0.338568	2.43855	0.0147464	0.0353567	STM0386	497372	498181	-	proC	proC	CDS	pyrroline-5-carboxylate reductase	pyrroline-5-carboxylate reductase
AOL22_19285	2440.28	0.824543	0.470277	1.75331	0.0795481	0.14641	STM3610	3844429	3846489	-		yhjG	CDS	AsmA family protein	hypothetical protein
AOL22_05080	26.1292	0.823549	0.509043	1.61784	0.105697	0.185246		1042459	1042734	+			CDS	hypothetical protein
AOL22_23625	1437.73	0.823133	0.278176	2.95903	0.00308606	0.00905386	STM4322	4739902	4740477	-		yjdC	CDS	transcriptional regulator	MerR family transcriptional regulator
AOL22_07475	50.0813	0.821504	0.429596	1.91227	0.0558414	0.108833	STM1419	1507319	1507966	+	ssaR	ssaR	CDS	SPI-2 type III secretion system export apparatus protein SsaR	EscR/YscR/HrcR family type III secretion system export apparatus protein
AOL22_18855	1972.89	0.820824	0.295539	2.77738	0.00547987	0.0149906	STM3524	3747312	3748142	-	glpG	glpG	CDS	rhomboid family intramembrane serine protease GlpG	rhomboid family serine protease GlpG
AOL22_23660	67836.8	0.820642	0.355521	2.30828	0.0209837	0.0477522	STM4329	4747906	4748199	+		mopB	CDS	co-chaperone GroES	co-chaperone GroES
AOL22_11735	52.8065	0.819582	0.329381	2.48824	0.0128375	0.0313725	STM2169	2315314	2315901	-		yohC	CDS	YIP1 family protein	hypothetical protein
AOL22_10245	1679.19	0.81778	0.433242	1.88758	0.0590818	0.113966	STM1943	2044051	2044124	-		cysT	tRNA	tRNA-Cys	tRNA-Cys
AOL22_12770	1511.26	0.817578	0.290924	2.81027	0.00494992	0.0137329	STM2372	2533269	2534447	-			CDS	arabinose transporter	arabinose transporter
AOL22_06135	781.747	0.815779	0.603642	1.35143	0.176558	0.282072	STM1156	1252329	1253381	+		yceA	CDS	rhodanese-related sulfurtransferase	hypothetical protein
AOL22_08370	792.747	0.81536	0.490543	1.66216	0.0964812	0.172374	STM1587	1682485	1684605	+		yncD	CDS	TonB-dependent receptor	TonB-dependent receptor
AOL22_10445	1162.39	0.812923	0.317214	2.56269	0.0103864	0.0261861	STM1983	2076680	2076928	-	dsrB	dsrB	CDS	protein DsrB	regulatory RNA
AOL22_13965	73.9341	0.812632	0.330361	2.45983	0.0139003	0.0335681	STM2598	2797254	2797655	-			CDS	phage tail protein	Gifsy-1 prophage protein
AOL22_10905	207.306	0.81178	0.429778	1.88884	0.0589138	0.113782		2139611	2139865	-			CDS	hypothetical protein
AOL22_03520	577.333	0.809961	0.338686	2.39148	0.0167807	0.0394447	STM0604	724881	725498	-		ybdM	CDS	transcriptional regulator	hypothetical protein
AOL22_14510	1388.44	0.809563	0.520779	1.55452	0.12006	0.206111	STM2746	2902719	2904002	+			CDS	ATPase	putative excinuclease ATPase subunit
AOL22_07000	7024.46	0.80649	0.231757	3.4799	0.000501606	0.00184643	STM1326	1413665	1414597	-	pfkB	pfkB	CDS	6-phosphofructokinase II	6-phosphofructokinase II
AOL22_02630	127.335	0.806089	0.322622	2.49856	0.01247	0.0306498	STM0429	540254	541267	-	phnS	phnS	CDS	2-aminoethylphosphonate ABC transporter substrate-binding protein	2-aminoethylphosphonate ABC transporter substrate-binding protein
AOL22_15120	2621.09	0.805828	0.404368	1.99281	0.0462824	0.0929407	STM2830	3005135	3005632	-	pncC	ygaD	CDS	nicotinamide-nucleotide amidase	hypothetical protein
AOL22_01905	27.9715	0.804326	0.378889	2.12285	0.0337661	0.0718461		399253	400332	+			CDS	baseplate protein
AOL22_11275	1847.82	0.803671	0.346784	2.3175	0.0204767	0.0467342	STM2078	2204815	2205426	+		hisI	CDS	bifunctional phosphoribosyl-AMP cyclohydrolase/phosphoribosyl-ATP diphosphatase HisIE	bifunctional phosphoribosyl-AMP cyclohydrolase/phosphoribosyl-ATP diphosphatase
AOL22_13870	335.683	0.803167	0.337927	2.37675	0.0174658	0.0407739	STM2585	2780894	2781253	+			pseudo		Gifsy-1 prophage protein
AOL22_21095	1414.98	0.802574	0.192057	4.17882	2.9302e-05	0.000143068	STM3961	4225870	4226886	+	pldB	pldB	CDS	lysophospholipase L2	lysophospholipase
AOL22_07620	889.409	0.80056	0.222216	3.60262	0.000315031	0.00121886	STM1446	1529682	1530803	+	anmK	ydhH	CDS	anhydro-N-acetylmuramic acid kinase	anhydro-N-acetylmuramic acid kinase
AOL22_18845	1131.57	0.799795	0.457929	1.74655	0.0807157	0.14802	STM3522	3744880	3746463	+		rtcR	CDS	sigma 54-dependent transcriptional regulator	transcriptional regulator
AOL22_10295	1664.19	0.797518	0.252402	3.15971	0.00157924	0.00508891	STM1953	2050641	2051627	-	dcyD	yedO	CDS	D-cysteine desulfhydrase	D-cysteine desulfhydrase
AOL22_24400	126.663	0.79469	0.446457	1.77999	0.0750773	0.139218	STM4474	4889529	4890716	+		yjgN	CDS	DUF898 domain-containing protein	hypothetical protein
AOL22_04225	2348.36	0.793993	0.454014	1.74883	0.0803205	0.147484	STM0745	872257	872949	+	tolQ	tolQ	CDS	Tol-Pal system protein TolQ	tol protein%2C membrane-spanning inner membrane protein
AOL22_01845	50.407	0.79389	0.35406	2.24224	0.0249457	0.0556626		391217	391540	+			CDS	phage gp6-like head-tail connector protein
AOL22_09515	3830.78	0.793804	0.687005	1.15545	0.247904	0.36628	STM1804	1912890	1914422	+		ycgB	CDS	SpoVR family protein	SpoVR family protein
AOL22_05090	30.3567	0.793496	0.378518	2.09632	0.0360535	0.0757349		1044105	1044192	-			tRNA	tRNA-Ser
AOL22_24610	578.031	0.793222	0.423993	1.87084	0.0613676	0.117555	STM4516	4944529	4945800	-		yjiN	CDS	DUF445 domain-containing protein	hypothetical protein
AOL22_19685	5528.75	0.79159	0.227375	3.48143	0.000498746	0.00183734	STM3686	3937419	3938567	+	mtlD	mtlD	CDS	mannitol-1-phosphate 5-dehydrogenase	mannitol-1-phosphate 5-dehydrogenase
AOL22_21925	3952.44	0.790741	0.256026	3.08852	0.00201157	0.00630309	STM4127	4405396	4406031	+	fabR	yijC	CDS	HTH-type transcriptional repressor FabR	DNA-binding transcriptional regulator FabR
AOL22_09915	1314.93	0.789214	0.420445	1.87709	0.0605057	0.116235	STM1877	1978983	1979639	+			CDS	carbon-nitrogen hydrolase family protein	carbon-nitrogen hydrolase
AOL22_15675	81.38	0.788942	0.30959	2.54835	0.0108235	0.0271136	STM2939	3108714	3109364	-	cas6e	ygcH	CDS	type I-E CRISPR-associated protein Cas6/Cse3/CasE	type I-E CRISPR-associated protein Cas6/Cse3/CasE
AOL22_00200	3608.86	0.788497	0.534305	1.47574	0.140013	0.234119	STM0039	46172	47338	+	nhaA	nhaA	CDS	Na+/H+ antiporter NhaA	Na(+)/H(+) antiporter NhaA
AOL22_06965	257.371	0.788331	0.32335	2.43801	0.0147682	0.0353909	STM1319	1408306	1408548	+	cedA	cedA	CDS	cell division activator CedA	cell division modulator
AOL22_10285	940.877	0.787859	0.19928	3.95353	7.70053e-05	0.000343284	STM1951	2049203	2049955	-	yecC	yecC	CDS	L-cystine ABC transporter ATP-binding protein YecC	L-cystine ABC transporter ATP-binding protein YecC
AOL22_14765	8.68889	0.787379	0.872638	0.902298	0.366899	0.495208		2940500	2940799	-	orf_03570		CDS	hypothetical protein
AOL22_23705	290.739	0.787242	0.361941	2.17506	0.0296257	0.0641252	STM4338	4754632	4754949	+		sugE	CDS	quaternary ammonium compound-resistance protein SugE	QacE family quaternary ammonium compound efflux SMR transporter
AOL22_13720	1616.95	0.786577	0.422702	1.86083	0.062768	0.1197	STM2556	2744767	2745957	+	hmpA	hmpA	CDS	NO-inducible flavohemoprotein	nitric oxide dioxygenase
AOL22_06150	21.8705	0.785956	0.643486	1.22141	0.221933	0.336698	STM1159	1254840	1254953	-		yceO	CDS	DUF2770 domain-containing protein	DUF2770 domain-containing protein
AOL22_08075	872.932	0.785264	0.354146	2.21734	0.0265995	0.0586563	STM1533	1617477	1618538	-			CDS	hydrogenase-1 operon protein HyaF2	hydrogenase-1 operon protein HyaF2
AOL22_23665	429247	0.784731	0.374019	2.09811	0.0358956	0.0754379	STM4330	4748243	4749889	+	groL	mopA	CDS	chaperonin GroEL	chaperonin GroL
AOL22_15175	86.6795	0.783698	0.298647	2.62416	0.00868624	0.0224542	STM2840	3014206	3015645	+	norV		CDS	anaerobic nitric oxide reductase flavorubredoxin	nitric oxide reductase
AOL22_07480	9.70759	0.783253	0.721764	1.08519	0.277836	0.400675	STM1420	1507963	1508229	+	ssas	ssaS	CDS	SPI-2 type III secretion system apparatus protein SsaS	EscS/YscS/HrcS family type III secretion system export apparatus protein
AOL22_14630	65.6033	0.780348	0.477165	1.63538	0.101968	0.180123		2923070	2923147	+			pseudo
AOL22_08040	525.729	0.779334	0.688466	1.13199	0.25764	0.377931	STM1525	1611218	1612144	+		yneH	CDS	glutaminase	putative glutaminase
AOL22_20565	1438.95	0.778168	0.2536	3.06849	0.00215144	0.00664976	STM3854	4120753	4121526	-	pstB	pstB	CDS	phosphate ABC transporter ATP-binding protein PstB	phosphate ABC transporter ATP-binding protein
AOL22_05525	10.0699	0.776246	0.780022	0.99516	0.319658	0.445927		1135180	1135626	+			CDS	lysis protein
AOL22_02650	1719.47	0.776101	0.190254	4.07929	4.51726e-05	0.000211541	STM0433	544343	544933	-	yajL	thiJ	CDS	protein deglycase YajL	DJ-1 family protein
AOL22_12885	88.2483	0.775498	0.352135	2.20227	0.027646	0.0605094	STM2394	2555211	2555285	+		argW	tRNA	tRNA-Arg	tRNA-Arg
AOL22_05600	80.4957	0.775	0.324087	2.39133	0.0167873	0.0394447	STM1051	1148726	1149694	+	sseI	sseI	CDS	SPI-2 type III secretion system effector SseI	Gifsy-2 prophage putative type III secreted protein
AOL22_13980	89.5454	0.774622	0.401888	1.92746	0.0539224	0.105877	STM2601	2799549	2799932	-			CDS	phage tail protein	Gifsy-1 prophage protein
AOL22_21880	838.986	0.774534	0.343949	2.25189	0.0243295	0.0544015	STM4117	4392114	4392965	-		yijO	CDS	helix-turn-helix transcriptional regulator	AraC family transcriptional regulator
AOL22_17615	1481.78	0.773999	0.627861	1.23276	0.217667	0.331942	STM3280	3506227	3508116	-		deaD	CDS	DEAD/DEAH family ATP-dependent RNA helicase	cysteine sulfinate desulfinase
AOL22_19855	95.3738	0.773693	0.44768	1.72823	0.0839475	0.152712		3975642	3975746	-			pseudo
AOL22_11265	1319.67	0.773632	0.393896	1.96405	0.0495238	0.0983981	STM2076	2203326	2204063	+		hisA	CDS	1-(5-phosphoribosyl)-5-((5- phosphoribosylamino)methylideneamino)imidazole-4- carboxamide isomerase	1-(5-phosphoribosyl)-5-[(5-phosphoribosylamino)methylideneamino]imidazole-4-carboxamide isomerase
AOL22_16030	3621.42	0.773224	0.37586	2.05721	0.0396659	0.0818589	STM3007	3193911	3194129	+		ygdR	CDS	YgdI/YgdR family lipoprotein	hypothetical protein
AOL22_08320	342.14	0.772614	0.411324	1.87836	0.0603318	0.115996	STM1578	1672999	1674543	+	narH	narY	CDS	nitrate reductase subunit beta	nitrate reductase subunit beta
AOL22_24050	3860.19	0.772035	0.309867	2.4915	0.0127204	0.0311724	STM4404	4815613	4816353	+	cysQ	cysQ	CDS	3'(2')%2C5'-bisphosphate nucleotidase CysQ	3'(2')%2C5'-bisphosphate nucleotidase CysQ
AOL22_11745	758.458	0.771854	0.52418	1.4725	0.140886	0.235244	STM2171	2316678	2317439	-		yohF	CDS	SDR family oxidoreductase	SDR family oxidoreductase
AOL22_01205	4630.63	0.770105	0.242624	3.17407	0.00150317	0.00485583	STM0238	280274	280492	-		yaeP	CDS	YaeP family protein	putative cytoplasmic protein
AOL22_21440	467.727	0.768199	0.345763	2.22175	0.0263001	0.0581324	STM4031	4299909	4300220	-			CDS	type II toxin-antitoxin system HigB family toxin	hypothetical protein
AOL22_11955	1489.88	0.768192	0.551163	1.39376	0.163389	0.264645	STM2213	2361202	2361921	+		yeiU	CDS	phosphatase PAP2 family protein	hypothetical protein
AOL22_22890	167.002	0.765962	0.250346	3.05961	0.00221625	0.00681264	STM4262	4592295	4594361	+			CDS	peptidase domain-containing ABC transporter	antibiotic ABC transporter ATP-binding protein
AOL22_16940	24207	0.763776	0.312167	2.44669	0.0144175	0.0347083	STM3186	3376632	3378107	+	tolC	tolC	CDS	outer membrane channel protein TolC	outer membrane channel
AOL22_11615	475.959	0.762918	0.24811	3.07493	0.00210555	0.00654086	STM2146	2288937	2289737	-	thiD	thiD	CDS	bifunctional hydroxymethylpyrimidine kinase/phosphomethylpyrimidine kinase	bifunctional hydroxymethylpyrimidine kinase/phosphomethylpyrimidine kinase
AOL22_19520	33.1628	0.762235	0.468863	1.62571	0.104012	0.182702	STM3654	3899328	3899519	-			CDS	hypothetical protein
AOL22_08070	297.857	0.760937	0.252016	3.0194	0.0025328	0.00763579	STM1532	1616602	1617489	-			CDS	ATP/GTP-binding protein	ATP/GTP-binding protein
AOL22_20950	1272.72	0.758756	0.297577	2.54978	0.0107791	0.0270455	STM3932	4201049	4201124	+		hisR	tRNA	tRNA-His	tRNA-His
AOL22_11255	1765.46	0.75854	0.361882	2.0961	0.0360737	0.0757375	STM2074	2201669	2202736	+	hisB	hisB	CDS	bifunctional histidinol-phosphatase/imidazoleglycerol-phosphate dehydratase HisB	bifunctional imidazole glycerol-phosphate dehydratase/histidinol phosphatase
AOL22_17670	1380.46	0.758474	0.251743	3.01289	0.00258772	0.00777966	STM3290	3518965	3520308	+	argG	argG	CDS	argininosuccinate synthase	argininosuccinate synthetase
AOL22_07810	1087.64	0.756864	0.641967	1.17898	0.238407	0.354816	STM1482	1568825	1569187	+	mdtJ	ydgF	CDS	multidrug/spermidine efflux SMR transporter subunit MdtJ	multidrug transporter subunit MdtJ
AOL22_08030	347.632	0.75641	0.201085	3.76164	0.000168803	0.000695496	STM1523	1608782	1609654	-		yneJ	CDS	LysR family transcriptional regulator	putative LysR family transcriptional regulator
AOL22_11695	341.819	0.755521	0.247366	3.05427	0.00225613	0.00691712	STM2161	2305835	2305942	+			CDS	protein YohO	hypothetical protein
AOL22_16470	149.523	0.75364	0.248759	3.0296	0.0024488	0.0074176	STM3092	3282874	3283371	+		sprT	CDS	SprT family zinc-dependent metalloprotease	SprT family protein
AOL22_05000	2421.13	0.753332	0.251827	2.99147	0.00277638	0.00826929	STM0931	1022349	1023179	+		ybjR	CDS	N-acetylmuramoyl-L-alanine amidase	N-acetylmuramoyl-L-alanine amidase
AOL22_05545	8.9837	0.751061	0.648131	1.15881	0.246534	0.364715	STM1042	1137761	1138093	+			CDS	phage tail protein	Gifsy-2 prophage probable minor tail protein
AOL22_07700	213.674	0.750668	0.340594	2.204	0.0275246	0.0602719		1544621	1544776	-	blr		CDS	division septum protein Blr
AOL22_11940	73.2835	0.749566	0.396349	1.89118	0.0586006	0.113364	STM2210	2358823	2359077	-			CDS	YkgJ family cysteine cluster protein
AOL22_23365	1611.31	0.748473	0.313799	2.3852	0.01707	0.039995		4687477	4688022	-			CDS	sigma-70 family RNA polymerase sigma factor
AOL22_21835	51.5862	0.745989	0.438218	1.70232	0.0886949	0.159985	STM4107	4381638	4382261	-		yijF	CDS	DUF1287 domain-containing protein	DUF1287 domain-containing protein
AOL22_20945	549.87	0.745808	0.373527	1.99666	0.0458618	0.092333	STM3931	4200918	4200994	+		argX	tRNA	tRNA-Arg	tRNA-Arg
AOL22_14505	93.4877	0.745651	0.282146	2.64279	0.00822261	0.0213566	STM2745	2900229	2902298	+			CDS	DUF927 domain-containing protein	hypothetical protein
AOL22_21605	3078.17	0.744124	0.441079	1.68705	0.0915935	0.164896	STM4062	4332147	4333109	+		pfkA	CDS	ATP-dependent 6-phosphofructokinase	6-phosphofructokinase
AOL22_02825	1391.05	0.743166	0.229352	3.24029	0.00119409	0.00396111	STM0464	581109	581969	-	tesB	tesB	CDS	acyl-CoA thioesterase II	acyl-CoA thioesterase II
AOL22_07705	4834.39	0.742156	0.233408	3.17966	0.0014745	0.00477637	STM1462	1544879	1545994	+		ydgJ	CDS	oxidoreductase	putative oxidoreductase
AOL22_23415	193.52	0.740777	0.287851	2.57347	0.0100685	0.0255492		4696438	4696824	+			CDS	acetyltransferase
AOL22_06180	5569.71	0.740449	0.323229	2.29079	0.0219755	0.0496962	STM1165	1258924	1259571	-	grxB	grxB	CDS	glutaredoxin 2	glutaredoxin%2C GrxB family
AOL22_08095	1020.66	0.739417	0.520806	1.41976	0.155679	0.255137	STM1537	1619876	1620619	-	cybH		CDS	Ni/Fe-hydrogenase%2C b-type cytochrome subunit	Ni/Fe-hydrogenase%2C b-type cytochrome subunit
AOL22_02425	1428.83	0.739177	0.307571	2.40328	0.0162489	0.0384878	STM0390	499975	500652	+		aroM	CDS	AroM family protein	AroM protein
AOL22_01865	18.8228	0.737301	0.608076	1.21251	0.225316	0.340073		392994	393164	+			CDS	DUF2635 domain-containing protein
AOL22_18440	25.8982	0.736801	0.724232	1.01736	0.308984	0.433762	STM3442	3656914	3657381	+	hopD	hopD	CDS	leader peptidase HopD	prepilin peptidase
AOL22_19690	887.371	0.735796	0.198039	3.71541	0.000202877	0.000824321	STM3687	3938564	3939154	+		mtlR	CDS	MltR family transcriptional regulator	mannitol operon repressor
AOL22_16210	6349.13	0.734811	0.243713	3.01507	0.00256924	0.00773076	STM3042	3230019	3231752	-	recJ	recJ	CDS	single-stranded-DNA-specific exonuclease RecJ	single-stranded-DNA-specific exonuclease RecJ
AOL22_12755	4355.26	0.734587	0.449986	1.63247	0.102581	0.180865	STM2369	2529950	2530963	-		usg	CDS	aspartate-semialdehyde dehydrogenase	putative aspartate-semialdehyde dehydrogenase
AOL22_11590	3475.22	0.734181	0.333728	2.19994	0.0278113	0.0607963	STM2141	2283641	2284693	-	fbaB	fbaB	CDS	class I fructose-bisphosphate aldolase	class I fructose-bisphosphate aldolase
AOL22_03960	710.135	0.733488	0.356113	2.0597	0.0394269	0.0815806	STM0692	814182	815108	-	tcuR		CDS	tricarballylate utilization LysR family transcriptional regulator TcuR	putative LysR family transcriptional regulator
AOL22_08105	1834.16	0.733092	0.590867	1.24071	0.214714	0.328185	STM1539	1622375	1623478	-			CDS	hydrogenase small subunit	putative hydrogenase-1 small subunit
AOL22_24395	634.202	0.732955	0.28503	2.5715	0.010126	0.0256448	STM4473	4888831	4889334	-		yjgM	CDS	GNAT family N-acetyltransferase	GNAT family N-acetyltransferase
AOL22_02150	12.8503	0.73119	0.586379	1.24696	0.212413	0.325255	STM0335	436650	437048	+			CDS	outer membrane protein	hypothetical protein
AOL22_24460	28.8764	0.731036	0.44853	1.62985	0.103133	0.181655	STM4487	4904856	4904940	+		leuX	tRNA	tRNA-Leu	tRNA-Leu
AOL22_05070	24916	0.730972	0.443217	1.64924	0.099098	0.176045	STM0945	1039360	1041636	+	clpA	clpA	CDS	ATP-dependent Clp protease ATP-binding subunit ClpA	ATP-dependent Clp protease ATP-binding subunit ClpA
AOL22_03950	192.251	0.730127	0.726894	1.00445	0.315163	0.440966	STM0690	811555	812694	-	tcuB	citB	CDS	tricarballylate utilization protein TcuB	tricarballylate utilization protein B
AOL22_24040	411.772	0.72992	0.329667	2.21411	0.026821	0.0589787	STM4402	4812958	4813344	+		ytfH	CDS	winged helix-turn-helix transcriptional regulator	putative transcriptional regulator
AOL22_19515	101.892	0.726959	0.375034	1.93838	0.0525766	0.103631	STM3653	3898689	3899156	-			CDS	GNAT family N-acetyltransferase	GNAT family N-acetyltransferase
AOL22_15035	2821.18	0.726928	0.290207	2.50486	0.01225	0.0301879	STM2814	2990913	2992085	+	emrA	emrA	CDS	multidrug efflux MFS transporter periplasmic adaptor subunit EmrA	multidrug export protein EmrA
AOL22_24030	27.7926	0.726417	0.467166	1.55494	0.119959	0.206014		4812197	4812655	+			CDS	IS200/IS605-like element IS200F family transposase
AOL22_19860	160.705	0.726326	0.42609	1.70463	0.0882636	0.15939	STM3720	3975746	3975907	-		yibR	pseudo		putative inner membrane protein
AOL22_15580	934.325	0.725852	0.207377	3.50015	0.000464988	0.00172108	STM2920	3091745	3092149	-			CDS	winged helix-turn-helix transcriptional regulator	putative transcriptional regulator
AOL22_04025	129.498	0.725615	0.291588	2.48849	0.0128286	0.0313725	STM0704	828523	829107	-	kdpC	kdpC	CDS	potassium-transporting ATPase subunit KdpC	potassium-transporting ATPase subunit C
AOL22_06365	1525.49	0.72559	0.271312	2.67437	0.00748691	0.019723	STM1202	1293851	1294648	+		ycfH	CDS	metal-dependent hydrolase	putative metal-dependent hydrolase
AOL22_03965	4670.79	0.725463	0.277558	2.61374	0.0089558	0.0230197	STM0693	815223	815675	-	fur	fur	CDS	ferric iron uptake transcriptional regulator	ferric iron uptake transcriptional regulator
AOL22_07685	553.518	0.724013	0.491946	1.47173	0.141094	0.235423	STM1459	1542923	1543504	-	rsxA		CDS	electron transport complex subunit RsxA	electron transport complex subunit RsxA
AOL22_01910	11.3538	0.721934	0.528792	1.36525	0.172174	0.276385		400332	400880	+			CDS	phage baseplate assembly protein V
AOL22_11270	1867.23	0.721897	0.325187	2.21994	0.0264226	0.058321	STM2077	2204045	2204821	+	hisF	hisF	CDS	imidazole glycerol phosphate synthase subunit HisF	imidazole glycerol phosphate synthase subunit HisF
AOL22_19060	896.727	0.720833	0.267674	2.69295	0.00708229	0.0188367	STM3565	3793936	3794319	+	panM	yhhK	CDS	aspartate 1-decarboxylase autocleavage activator PanM	GNAT family N-acetyltransferase
AOL22_06975	138.201	0.71961	0.333943	2.15489	0.0311706	0.0670674	STM1321	1410178	1410777	-		ydjM	CDS	metal-dependent hydrolase	LexA regulated gene
AOL22_16840	965.114	0.718117	0.246848	2.90914	0.00362421	0.0104307	STM3167	3355993	3356448	+			CDS	HIT family protein	diadenosine tetraphosphate hydrolase
AOL22_03560	64.6863	0.718045	0.328495	2.18586	0.0288258	0.0625668	STM0612	734809	735366	+			CDS	4Fe-4S dicluster domain-containing protein	DMSO reductase
AOL22_07570	3449.93	0.717755	0.269393	2.66434	0.00771389	0.020185	STM1436	1521501	1522598	-		nemA	CDS	alkene reductase	N-ethylmaleimide reductase
AOL22_09270	281.613	0.717039	0.271229	2.64367	0.00820133	0.021318	STM1759	1861438	1861522	+		tyrV	tRNA	tRNA-Tyr	tRNA-Tyr
AOL22_23040	3541.57	0.715753	0.351617	2.03561	0.0417899	0.0856401	STM4292	4626821	4627489	-	pmrA	basR	CDS	two-component system response regulator PmrA	two-component system response regulator BasR
AOL22_03055	347.791	0.715111	0.456511	1.56647	0.117239	0.202362	STM0510	629941	630771	+		sfbA	CDS	metal ABC transporter substrate-binding protein	metal ABC transporter substrate-binding protein
AOL22_04965	720.914	0.714838	0.306232	2.3343	0.0195798	0.0450815	STM0887	1017320	1018051	-		artJ	CDS	arginine ABC transporter substrate-binding protein	arginine ABC transporter substrate-binding protein
AOL22_19155	787.265	0.714194	0.205608	3.47356	0.000513599	0.00188725	STM3584	3811355	3811756	+	nikR	nikR	CDS	nickel-responsive transcriptional regulator NikR	nickel-responsive transcriptional regulator
AOL22_08100	2371.13	0.714185	0.597043	1.1962	0.231617	0.346577	STM1538	1620570	1622372	-			CDS	nickel-dependent hydrogenase large subunit	putative hydrogenase-1 large subunit
AOL22_21430	4106.45	0.713742	0.215185	3.31688	0.000910297	0.00311638	STM4029	4298462	4299451	+		yiiD	CDS	GNAT family N-acetyltransferase	putative acetyltransferase
AOL22_05765	678.09	0.71177	0.267353	2.66228	0.00776124	0.0202863	STM1084	1182607	1182936	-	tusE	yccK	CDS	sulfurtransferase TusE	sulfurtransferase TusE
AOL22_22525	2037.98	0.711019	0.435454	1.63282	0.102506	0.1808		4524592	4525026	+			CDS	hypothetical protein
AOL22_02255	1518.7	0.710877	0.648942	1.09544	0.273324	0.395625	STM0356	460005	461258	+			CDS	MFS transporter	MFS transporter
AOL22_11535	307.614	0.710542	0.257263	2.76193	0.00574611	0.0156642	STM2129	2270401	2271813	+		yegB	CDS	MFS transporter	multidrug transporter subunit MdtD
AOL22_01305	2866.1	0.709875	0.312985	2.26808	0.0233244	0.0524436	STM0258	298086	298886	+		yafD	CDS	endonuclease/exonuclease/phosphatase family protein	putative cytoplasmic protein
AOL22_20785	212.349	0.708513	0.501705	1.41221	0.157888	0.2575	STM3900	4168745	4168843	+	ilvL	ilvL	CDS	ilv operon leader peptide	ilvG operon leader peptide
AOL22_17610	266.451	0.707944	0.437132	1.61952	0.105335	0.184819	STM3279	3504829	3506073	-		mtr	CDS	tryptophan permease	tryptophan permease
AOL22_21100	971.224	0.707306	0.240825	2.93701	0.00331391	0.00960394	STM3962	4226902	4227702	+	yigL	yigL	CDS	sugar/pyridoxal phosphate phosphatase YigL	HAD superfamily hydrolase
AOL22_03045	1320.78	0.706983	0.296356	2.38559	0.0170517	0.039986	STM0508	625951	628365	+		ybbP	CDS	ABC transporter permease	ABC transporter permease
AOL22_01200	4680.42	0.706468	0.319775	2.20926	0.0271562	0.0595485	STM0237	280027	280287	-	rof	rof	CDS	Rho-binding antiterminator	Rho-binding antiterminator
AOL22_03515	521.39	0.706322	0.43153	1.63678	0.101676	0.17974	STM0603	723720	724880	+		ybdL	CDS	pyridoxal phosphate-dependent aminotransferase	methionine aminotransferase
AOL22_20685	1546.89	0.705292	0.247797	2.84625	0.00442381	0.0124274	STM3878	4146318	4147769	-	viaA	yieM	CDS	ATPase RavA stimulator ViaA	putative inner membrane protein
AOL22_21015	11.5557	0.703571	0.652899	1.07761	0.281207	0.404047	STM3945	4211628	4211846	-			pseudo
AOL22_18545	3037.12	0.703131	0.204199	3.44335	0.000574552	0.0020743	STM3462	3672640	3673707	+		yheT	CDS	hydrolase	putative hydrolase
AOL22_01850	66.0827	0.702616	0.444005	1.58245	0.113547	0.196801		391537	391947	+			CDS	head-tail adaptor protein
AOL22_21830	16364.5	0.702149	0.673562	1.04244	0.297208	0.421747	STM4106	4379400	4381580	+	katG	katG	CDS	catalase/peroxidase HPI	catalase/peroxidase HPI
AOL22_17210	98.6798	0.701599	0.27207	2.57875	0.00991591	0.0252029		3428164	3429225	+			CDS	phage portal protein
AOL22_08085	324.7	0.700514	0.499934	1.40121	0.16115	0.261911	STM1535	1618963	1619262	-	hypC		CDS	HypC/HybG/HupF family hydrogenase formation chaperone	hydrogenase formation protein
AOL22_09755	94.9502	0.700391	0.279029	2.5101	0.0120696	0.029806	STM1853	1959272	1959922	-	pphA	prpA	CDS	protein-serine/threonine phosphatase	serine/threonine-protein phosphatase
AOL22_19590	1601.76	0.699785	0.21552	3.24696	0.00116643	0.00388012	STM3667	3914624	3915424	-	yiaJ	yiaJ	CDS	IclR family transcriptional regulator YiaJ	IclR family transcriptional repressor
AOL22_12655	323.087	0.699765	0.576728	1.21334	0.225001	0.339779	STM2349	2509089	2509736	+	yfcG	yfcG	CDS	GSH-dependent disulfide bond oxidoreductase	thiol:disulfide oxidoreductase
AOL22_18715	1219.99	0.698581	0.353617	1.97553	0.048208	0.0963135	STM3496	3712393	3713061	+		yrfG	CDS	GMP/IMP nucleotidase	GMP/IMP nucleotidase
AOL22_02100	51.9321	0.698074	0.40983	1.70332	0.0885074	0.159708	STM2768	427248	428027	-			pseudo
AOL22_04865	1232.46	0.69741	0.205767	3.38931	0.000700684	0.00246895	STM0867	999166	999981	-			CDS	HAD family hydrolase	sugar-phosphatase
AOL22_14650	23.0376	0.696899	0.465278	1.49781	0.134182	0.225816		2924961	2925665	-	tnpAIS26		CDS	IS6-like element IS26 family transposase
AOL22_20730	983.23	0.69681	0.272235	2.55959	0.0104795	0.0263785	STM3887	4157521	4158948	-		yieO	CDS	DHA2 family efflux MFS transporter permease subunit	MFS transporter
AOL22_22805	3901.06	0.696088	0.336979	2.06567	0.0388597	0.0805134	STM4245	4558645	4559628	-		qor	CDS	quinone oxidoreductase	quinone oxidoreductase
AOL22_13945	504.152	0.694648	0.187921	3.6965	0.000218594	0.000882074	STM2594	2792652	2795747	-			CDS	phage tail tape measure protein	Gifsy-1 prophage protein
AOL22_00560	998.532	0.694446	0.486335	1.42792	0.153316	0.25188	STM0111	129654	131054	-	leuC	leuC	CDS	3-isopropylmalate dehydratase large subunit	3-isopropylmalate dehydratase large subunit
AOL22_02555	490.507	0.693253	0.422192	1.64203	0.100583	0.178183	STM0414	526816	527355	-		yajI	CDS	DUF3251 domain-containing protein	hypothetical protein
AOL22_08435	951.073	0.690958	0.450392	1.53412	0.124999	0.212417	STM1599	1698529	1699299	-		pdgL	CDS	D-alanyl-D-alanine dipeptidase	D-alanyl-D-alanine dipeptidase
AOL22_10675	62.3369	0.690852	0.344084	2.0078	0.0446646	0.0903702		2110177	2111910	-			CDS	terminase large subunit
AOL22_23400	127.954	0.689717	0.281917	2.44652	0.0144242	0.0347083		4691224	4692729	+			CDS	TIGR03752 family integrating conjugative element protein
AOL22_15930	1294.97	0.689053	0.460836	1.49522	0.134856	0.226788	STM2987	3167613	3168419	-	tcdA	ygdL	CDS	tRNA cyclic N6-threonylcarbamoyladenosine(37) synthase TcdA	tRNA cyclic N6-threonylcarbamoyladenosine(37) synthase TcdA
AOL22_21325	17917.5	0.688717	0.848421	0.811763	0.416927	0.545946	STM4007	4275416	4276825	-		glnA	CDS	glutamate--ammonia ligase	type I glutamate--ammonia ligase
AOL22_05085	394.206	0.688608	0.519924	1.32444	0.185356	0.292842	STM0947	1042749	1044004	-			CDS	IS3-like element ISSen1 family transposase
AOL22_01190	1111.2	0.688341	0.216446	3.18019	0.00147177	0.00477081	STM0235	278199	278588	+		yaeR	CDS	VOC family protein	VOC family protein
AOL22_19090	6278.42	0.68811	0.28165	2.44314	0.0145602	0.0349997	STM3571	3798758	3800233	-	ftsY	ftsY	CDS	signal recognition particle-docking protein FtsY	signal recognition particle-docking protein FtsY
AOL22_18260	3719.56	0.68806	0.327845	2.09874	0.0358399	0.0753977	STM3406	3636940	3637449	+		def	CDS	peptide deformylase	peptide deformylase
AOL22_00365	597.295	0.687579	0.314749	2.18453	0.028923	0.0627199	STM0072	84161	85378	-	caiB	caiB	CDS	L-carnitine CoA-transferase	L-carnitine CoA-transferase
AOL22_18960	1291.95	0.686397	0.197924	3.46799	0.000524376	0.00192121	STM3545	3774124	3775161	-		yhhX	CDS	oxidoreductase	putative oxidoreductase
AOL22_09010	1010.77	0.686223	0.295421	2.32286	0.0201866	0.0462239	STM1709	1811265	1811573	-		yciS	CDS	LapA family protein	hypothetical protein
AOL22_23360	28.0209	0.681258	0.359424	1.89542	0.0580372	0.112366		4687039	4687401	-			CDS	arsenic metallochaperone ArsD family protein
AOL22_22625	25.2822	0.67943	0.413608	1.64269	0.100447	0.178037		4534588	4534977	+			CDS	RusA family crossover junction endodeoxyribonuclease
AOL22_10940	54.5148	0.678677	0.340006	1.99607	0.045926	0.0924226	STM2014	2144669	2144744	+		asnU	tRNA	tRNA-Asn	tRNA-Asn
AOL22_11425	108.058	0.678151	0.800415	0.847249	0.396856	0.526415	STM2108	2240311	2241276	-		wcaG	CDS	GDP-L-fucose synthase	GDP-fucose synthetase
AOL22_16170	1746.03	0.677425	0.219767	3.08246	0.00205294	0.00641561	STM3034	3223624	3223851	-	vapB		CDS	toxin-antitoxin system antitoxin VapB	antitoxin
AOL22_16570	2515.89	0.676565	0.253888	2.66482	0.007703	0.020179	STM3112	3298215	3299300	+	mltC	mltC	CDS	membrane-bound lytic murein transglycosylase MltC	murein transglycosylase C
AOL22_23825	12948.2	0.675266	0.214266	3.15154	0.00162414	0.00522149	STM4362	4778087	4779367	+	hflX	hflX	CDS	GTPase HflX	GTPase HflX
AOL22_24895	12.4964	0.673693	0.498468	1.35153	0.176527	0.282072	STM4573	5002734	5003441	-		stjC	CDS	fimbrial chaperone protein	fimbrial chaperone protein
AOL22_08975	969.244	0.672481	0.332741	2.02103	0.0432766	0.0881101	STM1703	1805116	1807098	+	pdeR	yciR	CDS	cyclic di-GMP phosphodiesterase	putative PAS/PAC domain protein
AOL22_01435	19.1047	0.671956	0.515812	1.30271	0.192673	0.300912	STM0283	322287	323060	+			CDS	hypothetical protein	hypothetical protein
AOL22_14050	173.854	0.671354	0.657828	1.02056	0.307462	0.432121		2810837	2811025	-			CDS	hypothetical protein
AOL22_15040	1515.16	0.670885	0.392953	1.70729	0.0877681	0.158556	STM2815	2992102	2993640	+	emrB	emrB	CDS	multidrug efflux MFS transporter permease subunit EmrB	MFS transporter
AOL22_04600	666.309	0.670778	0.271922	2.46681	0.0136324	0.0330519	STM0815	938998	940104	-		ybhR	CDS	ABC transporter permease	ABC transporter permease
AOL22_08020	497.259	0.670571	0.459051	1.46078	0.144076	0.239464	STM1521	1606764	1607429	+		marC	CDS	MarC family NAAT transporter	stress protection protein MarC
AOL22_03610	13.5868	0.670189	0.466794	1.43573	0.151079	0.248815	STM0622	744197	745105	-	citE	citE	CDS	citrate (pro-3S)-lyase subunit beta	citrate (pro-3S)-lyase subunit beta
AOL22_13115	769.89	0.668931	0.223634	2.99119	0.00277893	0.00827164	STM2437	2599315	2600034	+		yfeJ	CDS	GMP synthase	putative GMP synthase
AOL22_00070	135.778	0.667336	0.423684	1.57508	0.115238	0.199437	STM0014	15014	15961	+			CDS	LysR family transcriptional regulator	hypothetical protein
AOL22_10545	21.2508	0.66639	0.674443	0.988061	0.323123	0.449159		2091864	2092277	+			CDS	hypothetical protein
AOL22_13475	33.0257	0.663367	0.530179	1.25121	0.210857	0.323341	STM2508	2671448	2671777	+			CDS	DUF1493 family protein	putative cytoplasmic protein
AOL22_08090	908.973	0.662368	0.472261	1.40255	0.160752	0.261354	STM1536	1619262	1619870	-	hybD		CDS	HyaD/HybD family hydrogenase maturation endopeptidase	hydrogenase expression/formation protein
AOL22_12750	2136.69	0.660381	0.447675	1.47514	0.140176	0.234308	STM2368	2529138	2529950	-	truA	truA	CDS	tRNA pseudouridine(38-40) synthase TruA	tRNA pseudouridine(38-40) synthase TruA
AOL22_24570	150.998	0.660353	0.358408	1.84246	0.0654074	0.123978	STM4508	4935671	4936684	-	trpS	trpS2	CDS	tryptophan--tRNA ligase	tryptophan--tRNA ligase
AOL22_18580	689.05	0.659802	0.361597	1.82469	0.0680476	0.127997	STM3469	3679765	3680328	-	pabA	pabA	CDS	aminodeoxychorismate synthase component 2	aminodeoxychorismate synthase component II
AOL22_00135	46.8204	0.658528	0.362642	1.81592	0.0693831	0.130097	STM0027	30460	31191	+		bcfG	CDS	pili/flagellar-assembly chaperone	fimbrial chaparone
AOL22_06710	1383.6	0.657339	0.355636	1.84835	0.0645521	0.122605	STM1270	1359169	1359807	+	leuE	yeaS	CDS	leucine efflux protein LeuE	leucine efflux protein LeuE
AOL22_08490	427.236	0.656664	0.471631	1.39233	0.163823	0.265155	STM1610	1708640	1709620	+		ydcK	CDS	LbetaH domain-containing protein	hypothetical protein
AOL22_21930	2401.18	0.654505	0.34658	1.88847	0.0589635	0.113831	STM4128	4406047	4406406	+		yijD	CDS	YijD family membrane protein	hypothetical protein
AOL22_02525	217.081	0.653846	0.325669	2.0077	0.0446752	0.0903702	STM0410	523815	524507	+			CDS	YafY family transcriptional regulator	DNA-binding transcriptional regulator
AOL22_00750	2279.95	0.653201	0.221922	2.94338	0.00324654	0.00944212	STM0147	169896	170750	+	ampE	ampE	CDS	beta-lactamase regulator AmpE	regulatory signaling modulator protein AmpE
AOL22_07115	1192.99	0.652989	0.264724	2.46668	0.0136373	0.0330519	STM1347	1433973	1435019	-	aroH	aroH	CDS	3-deoxy-7-phosphoheptulonate synthase AroH	3-deoxy-7-phosphoheptulonate synthase
AOL22_08610	15.8995	0.652266	0.513134	1.27114	0.203678	0.314283	STM1634	1733234	1733881	+			CDS	amino acid ABC transporter permease	amino acid ABC transporter ATP-binding protein
AOL22_07335	113.846	0.650032	0.487439	1.33356	0.182347	0.288648	STM1391	1484742	1485380	-		ssrB	CDS	two component system response regulator	DNA-binding response regulator
AOL22_05575	275.307	0.649707	0.2023	3.2116	0.00131999	0.00432962	STM1048	1141678	1144032	+			pseudo		Gifsy-2 prophage host specificity protein J%2C phage lambda
AOL22_07495	107.907	0.649294	0.478467	1.35703	0.174772	0.279746	STM1423	1510222	1510298	-		valW	tRNA	tRNA-Val	tRNA-Val
AOL22_21435	595.08	0.648816	0.268961	2.41231	0.0158519	0.0376804	STM4030	4299466	4299912	-			CDS	type II toxin-antitoxin system HigA family antitoxin	hypothetical protein
AOL22_16485	6050.81	0.648504	0.220592	2.93984	0.00328385	0.0095329	STM3095	3285001	3285948	+	gshB	gshB	CDS	glutathione synthase	glutathione synthase
AOL22_21415	3745.32	0.648097	0.307242	2.10941	0.0349095	0.0738465	STM4026	4296566	4297165	+	yihX	yihX	CDS	glucose-1-phosphatase	glucose-1-phosphatase
AOL22_16715	279.093	0.648086	0.210071	3.08508	0.00203495	0.00636364	STM3141	3333426	3334136	-			CDS	molybdate ABC transporter substrate-binding protein	molybdenum ABC transporter substrate-binding protein
AOL22_05450	15.8499	0.648064	0.437165	1.48243	0.138227	0.231545		1126787	1127044	+			CDS	hypothetical protein
AOL22_09810	20.8706	0.647696	0.671375	0.964732	0.334679	0.4614		1967280	1967480	-			CDS	hypothetical protein
AOL22_07805	570.381	0.646943	0.509574	1.26958	0.204235	0.314936		1568543	1568713	+			CDS	hypothetical protein
AOL22_19940	396.068	0.646634	0.197616	3.27216	0.00106727	0.00358326	STM3736	3988449	3989351	-			CDS	LysR family transcriptional regulator	putative LysR family transcriptional regulator
AOL22_23270	997.992	0.646518	0.336625	1.92059	0.0547839	0.107127		4672234	4672470	+			CDS	DUF4160 domain-containing protein
AOL22_15670	261.928	0.645869	0.222665	2.90062	0.00372419	0.0106857	STM2938	3107797	3108717	-	cas1e		CDS	type I-E CRISPR-associated endonuclease Cas1	subtype I-E CRISPR-associated endonuclease Cas1
AOL22_16825	3310.3	0.644089	0.339227	1.8987	0.0576041	0.111758	STM3164	3352199	3353362	+		yqhD	CDS	alcohol dehydrogenase	NADH-dependent alcohol dehydrogenase
AOL22_21420	2618.67	0.643559	0.285317	2.25559	0.0240963	0.053996	STM4027	4297159	4298031	+		rbn	CDS	virulence factor BrkB family protein	hypothetical protein
AOL22_19480	3927.07	0.643542	0.2266	2.83999	0.00451152	0.0126511	STM3646	3893702	3894676	+	ghrB	yiaE	CDS	glyoxylate/hydroxypyruvate reductase GhrB	bifunctional glyoxylate/hydroxypyruvate reductase B
AOL22_04020	1099.6	0.643349	0.205878	3.12491	0.00177862	0.00566384	STM0703	825842	828526	-	kdbD	kdpD	CDS	two-component system sensor histidine kinase KdbD	two-component system sensor histidine kinase KdbD
AOL22_07365	53.5975	0.642138	0.655227	0.980024	0.327074	0.453473	STM1397	1492176	1492502	+	sseA	sseA	CDS	SPI-2 type III secretion system chaperone SseA	type III secretion system chaperone SseA
AOL22_01550	36.4761	0.642099	0.465895	1.3782	0.16814	0.271114		347718	347978	+			CDS	transcriptional activator PerC
AOL22_23840	94.2057	0.638346	0.322729	1.97797	0.0479325	0.0958447	STM4365	4781927	4782124	+		yjeT	CDS	DUF2065 family protein	DUF2065 domain-containing protein
AOL22_03710	1211.9	0.638119	0.267043	2.38957	0.016868	0.0396145	STM0642	763255	763572	-	rsfS	ybeB	CDS	ribosome silencing factor	ribosome silencing factor
AOL22_00745	2339.37	0.637677	0.301986	2.11161	0.0347199	0.0735586	STM0146	169336	169899	+	ampD	ampD	CDS	1%2C6-anhydro-N-acetylmuramyl-L-alanine amidase AmpD	N-acetylmuramoyl-L-alanine amidase
AOL22_14450	591.978	0.63569	0.338945	1.87549	0.0607249	0.116513	STM2689	2878000	2889474	+	bapA		CDS	biofilm-associated protein BapA
AOL22_05950	254.919	0.635095	0.273431	2.32268	0.0201961	0.0462239	STM1122	1215263	1215901	+	rutR	ycdC	CDS	HTH-type transcriptional regulator RutR	pyrimidine utilization regulatory protein R
AOL22_14015	148.906	0.63457	0.257338	2.4659	0.013667	0.0330896	STM2608	2805053	2806984	-			CDS	phage terminase large subunit family protein	Gifsy-1 prophage protein
AOL22_22520	8508.26	0.633864	0.250371	2.5317	0.011351	0.0282993		4524036	4524575	+			CDS	hypothetical protein
AOL22_09350	987.2	0.633549	0.589564	1.07461	0.282551	0.405606	STM1771	1877833	1878933	+	chaA	chaA	CDS	sodium-potassium/proton antiporter ChaA	sodium-potassium/proton antiporter ChaA
AOL22_15900	507.032	0.63235	0.255739	2.47264	0.0134119	0.0325728	STM2981	3162628	3163023	-		ygdD	CDS	DUF423 domain-containing protein	hypothetical protein
AOL22_09265	806.412	0.631316	0.265278	2.37983	0.0173205	0.0404546	STM1758	1861278	1861403	+		rtT	ncRNA	RtT sRNA	regulatory RNA
AOL22_19085	4012.92	0.631307	0.274564	2.29931	0.0214874	0.0487567	STM3570	3798087	3798755	-	ftsE	ftsE	CDS	cell division ATP-binding protein FtsE	cell division ATP-binding protein FtsE
AOL22_12550	19.5116	0.631293	0.459158	1.37489	0.169164	0.272484	STM2329	2488569	2488721	-			CDS	hypothetical protein	hypothetical protein
AOL22_17280	1132.32	0.631269	0.492561	1.2816	0.199982	0.309698		3437162	3438943	+			CDS	ATP-binding protein
AOL22_00555	473.355	0.630121	0.421813	1.49384	0.135218	0.227233	STM0110	129038	129643	-	leuD	leuD	CDS	3-isopropylmalate dehydratase small subunit	3-isopropylmalate dehydratase small subunit
AOL22_15980	96.3069	0.629238	0.275446	2.28444	0.0223459	0.0504125	STM2997	3184869	3185189	-		ppdC	CDS	prepilin-type N-terminal cleavage/methylation domain-containing protein	prepilin peptidase dependent protein C
AOL22_04505	3324.65	0.629098	0.225752	2.78668	0.00532512	0.0146184	STM0798	923106	925127	+	uvrB	uvrB	CDS	excinuclease ABC subunit B	excinuclease ABC subunit B
AOL22_03445	1149.43	0.629015	0.393373	1.59903	0.109815	0.191266	STM0589	708425	709561	+	fepE	fepE	CDS	LPS O-antigen length regulator	LPS O-antigen length regulator
AOL22_16050	4469.94	0.6283	0.358768	1.75127	0.079899	0.146825	STM3011	3199394	3200422	+	galR	galR	CDS	HTH-type transcriptional regulator GalR	transcriptional regulator GalR
AOL22_19415	22.4316	0.628047	0.414311	1.51588	0.129549	0.219277		3880255	3880388	-			ncRNA	RtT sRNA
AOL22_14500	42.6744	0.62781	0.493623	1.27184	0.203429	0.314001	STM2744	2899978	2900193	+			CDS	AlpA family transcriptional regulator	AlpA family transcriptional regulator
AOL22_01830	51.3826	0.627541	0.511455	1.22697	0.219832	0.334376		389098	389745	+			pseudo
AOL22_16490	902.666	0.627532	0.257901	2.43323	0.014965	0.0358077	STM3096	3286164	3286727	+		yqgE	CDS	YqgE/AlgH family protein	DUF179 domain-containing protein
AOL22_13315	474.722	0.62743	0.309881	2.02475	0.0428934	0.0874817	STM2477	2636594	2637169	-	nudK	yffH	CDS	GDP-mannose pyrophosphatase NudK	GDP-mannose pyrophosphatase NudK
AOL22_12000	992.653	0.627168	0.236306	2.65405	0.0079533	0.0207422	STM2222	2372378	2373073	-	rsuA	rsuA	CDS	16S rRNA pseudouridine(516) synthase RsuA	16S rRNA pseudouridine(516) synthase
AOL22_05535	33.0145	0.626089	0.603674	1.03713	0.299675	0.424479		1136612	1137322	+			pseudo
AOL22_07755	38.4077	0.624394	0.350768	1.78008	0.0750636	0.139218	STM1472	1556391	1558097	-			CDS	amidohydrolase	putative periplasmic protein
AOL22_08080	365.654	0.622743	0.370944	1.67881	0.0931894	0.167398	STM1534	1618556	1618966	-			CDS	hydrogenase	putative hydrogenase
AOL22_01825	116.759	0.622485	0.308167	2.01996	0.0433877	0.0882598		387879	389120	+			CDS	phage portal protein
AOL22_11620	517.193	0.621098	0.25894	2.39862	0.0164571	0.0389024	STM2147	2289724	2290521	-	thiM	thiM	CDS	hydroxyethylthiazole kinase	hydroxyethylthiazole kinase
AOL22_19000	1390.68	0.619019	0.604643	1.02378	0.305941	0.430887	STM3553	3782771	3783511	-	ugpQ	ugpQ	CDS	glycerophosphodiester phosphodiesterase	glycerophosphodiester phosphodiesterase
AOL22_02050	248.482	0.61791	0.313246	1.9726	0.0485408	0.0967726		417977	418171	+			CDS	hypothetical protein
AOL22_11280	5916.67	0.617202	0.361503	1.70732	0.0877628	0.158556	STM2079	2205507	2206490	-	wzzB	wzzB	CDS	LPS O-antigen chain length determinant protein WzzB	LPS O-antigen chain length determinant protein WzzB
AOL22_19145	634.747	0.617041	0.57171	1.07929	0.280458	0.403712	STM3582	3809584	3810633	+		yhhT	CDS	AI-2E family transporter	permease
AOL22_00400	234.625	0.616639	0.253184	2.43553	0.0148698	0.0356162	STM0079	92159	93499	+		yaaU	CDS	MFS transporter	MFS transporter
AOL22_23230	73.5615	0.616309	0.281116	2.19236	0.0283533	0.0617983		4665325	4665573	+			CDS	hypothetical protein
AOL22_23225	204.44	0.614837	0.234264	2.62455	0.00867644	0.0224412		4664720	4665328	+			CDS	DUF2857 domain-containing protein
AOL22_23220	103.905	0.614341	0.256213	2.39778	0.0164948	0.0389522		4664298	4664723	+			CDS	hypothetical protein
AOL22_16495	392.644	0.613143	0.335916	1.82529	0.0679575	0.127986	STM3097	3286727	3287143	+	ruvX	yqgF	CDS	Holliday junction resolvase RuvX	Holliday junction DNA helicase RuvA
AOL22_06205	825.155	0.612549	0.437868	1.39893	0.161832	0.262923	STM1170	1263576	1265111	+	murJ	mviN	CDS	murein biosynthesis integral membrane protein MurJ	putative virulence factor
AOL22_04045	672.582	0.611577	0.306461	1.99561	0.0459764	0.0924845	STM0708	833290	833496	+		ybfA	CDS	DUF2517 family protein	hypothetical protein
AOL22_23250	432.741	0.611528	0.214262	2.85411	0.00431579	0.012153		4668208	4670253	+			CDS	DNA topoisomerase III
AOL22_15680	99.6142	0.611299	0.257793	2.37128	0.0177265	0.0411759	STM2940	3109346	3110092	-	cas5e		CDS	type I-E CRISPR-associated protein Cas5/CasD	type I-E CRISPR-associated protein Cas5/CasD
AOL22_20870	2246.01	0.610896	0.266646	2.29104	0.0219612	0.0496878	STM3916	4185372	4185506	+			CDS	rho operon leader peptide
AOL22_16985	2756.22	0.60949	0.341103	1.78682	0.0739661	0.137592	STM3196	3387007	3387306	+		yqiC	CDS	accessory factor UbiK family protein	putative cytoplasmic protein
AOL22_16060	353.668	0.609418	0.688878	0.884652	0.376344	0.505054	STM3013	3201465	3202727	-	lysA	lysA	CDS	diaminopimelate decarboxylase	diaminopimelate decarboxylase
AOL22_11630	25.5599	0.608285	0.443925	1.37024	0.170611	0.274063	STM2149	2291508	2292515	-		stcD	CDS	putative fimbrial-like adhesin protein	adhesin
AOL22_17390	1325.72	0.607902	0.338428	1.79625	0.0724546	0.135155	STM3235	3460054	3460950	-		yhaJ	CDS	LysR family transcriptional regulator	putative LysR family transcriptional regulator
AOL22_18555	2301.37	0.606281	0.179382	3.37983	0.000725314	0.00253482	STM3464	3673974	3674843	+		prkB	CDS	phosphoribulokinase	putative phosphoribulokinase
AOL22_21260	949.659	0.606169	0.220689	2.74671	0.00601966	0.0163341	STM3994	4262013	4262597	-	mobA	mobA	CDS	molybdenum cofactor guanylyltransferase MobA	molybdenum cofactor guanylyltransferase MobA
AOL22_14250	3305.79	0.605433	0.203912	2.9691	0.00298677	0.00880656	STM2647	2837031	2837720	+		ung	CDS	uracil-DNA glycosylase	uracil-DNA glycosylase
AOL22_11990	1578.18	0.603507	0.328421	1.8376	0.0661212	0.125129	STM2220	2370425	2370769	-		yejG	CDS	hypothetical protein	hypothetical protein
AOL22_18550	701.611	0.603425	0.199484	3.02494	0.00248686	0.0075166	STM3463	3673704	3673922	+		yheU	CDS	YheU family protein	hypothetical protein
AOL22_00950	1925.77	0.603149	0.366849	1.64413	0.100149	0.17771	STM0187	217011	217715	-	sfsA	sfsA	CDS	DNA/RNA nuclease SfsA	sugar fermentation stimulation protein SfsA
AOL22_22610	24.9257	0.602195	0.471457	1.27731	0.201493	0.311526		4533121	4533615	+			CDS	PerC family transcriptional regulator
AOL22_02355	1090.28	0.601762	0.32332	1.8612	0.0627159	0.119698	STM0376	488475	489695	+	sbmA	sbmA	CDS	peptide antibiotic transporter SbmA	peptide transporter
AOL22_02645	77.406	0.601272	0.378532	1.58843	0.112189	0.194735	STM0432	543437	544246	+		phnX	CDS	phosphonoacetaldehyde hydrolase	2-aminoethylphosphonate transport
AOL22_21785	173.573	0.601229	0.371958	1.61639	0.10601	0.185656	STM4098	4366701	4368491	-			CDS	aryl-sulfate sulfotransferase	aryl-sulfate sulfotransferase
AOL22_07580	127.854	0.600274	0.552694	1.08609	0.27744	0.400472	STM1438	1523359	1523598	+		ydhL	CDS	DUF1289 domain-containing protein	DUF1289 domain-containing protein
AOL22_24170	351.717	0.599804	0.243613	2.46212	0.0138119	0.0334061	STM4427	4844202	4845035	+	iolI1		CDS	2-keto-myo-inositol isomerase IolI1	putative endonuclease
AOL22_09630	188.652	0.599614	0.586601	1.02218	0.306694	0.431399	STM1827	1933461	1935062	+			CDS	EAL domain-containing protein	putative diguanylate cyclase/phosphodiesterase
AOL22_02810	19.4751	0.599042	0.446956	1.34027	0.180157	0.286749		579174	579356	+			CDS	hypothetical protein
AOL22_16845	24.4942	0.598843	0.489302	1.22387	0.221	0.335609		3356606	3356800	-			CDS	hypothetical protein
AOL22_24750	1334.12	0.598745	0.253695	2.3601	0.0182699	0.0423562	STM4544	4977377	4977916	-	dnaT	dnaT	CDS	primosomal protein DnaT	primosomal protein DnaI
AOL22_16440	73.727	0.59804	0.289871	2.06312	0.0391012	0.0809596	STM3085	3276113	3276844	-			CDS	hypothetical protein	hypothetical protein
AOL22_18250	8540.72	0.59792	0.347909	1.71861	0.0856859	0.155153	STM3404	3635239	3635712	-		smg	CDS	DUF494 domain-containing protein	hypothetical protein
AOL22_16055	2246.79	0.597794	0.329969	1.81167	0.0700378	0.131115	STM3012	3200433	3201455	+			CDS	LacI family DNA-binding transcriptional regulator	putative transcriptional regulator
AOL22_21450	259.177	0.596466	0.290425	2.05377	0.039998	0.0824356		4301453	4301764	+			CDS	type II toxin-antitoxin system RelE/ParE family toxin
AOL22_08185	19.4948	0.596392	0.422589	1.41128	0.158162	0.257768	STM1553	1637406	1638171	-			pseudo
AOL22_23635	542.736	0.596114	0.322396	1.84901	0.0644558	0.122521	STM4324	4742193	4742540	-	cutA	cutA	CDS	divalent cation tolerance protein CutA	divalent-cation tolerance protein CutA
AOL22_18175	10.9412	0.594517	0.519339	1.14476	0.252309	0.371387	STM3389	3620074	3620736	-	envR	envR	CDS	acrEF/envCD operon transcriptional regulator	acrEF/envCD operon transcriptional regulator
AOL22_17290	1354.29	0.594045	0.32402	1.83336	0.0667492	0.126165	STM3215	3440200	3440847	+		yqjI	CDS	PadR family transcriptional regulator	putative transcriptional regulator
AOL22_14950	3879	0.594027	0.481297	1.23422	0.21712	0.331324	STM2799	2976360	2976761	-	stpA	stpA	CDS	DNA-binding protein StpA	DNA-binding protein
AOL22_21040	1190.68	0.591801	0.245496	2.41064	0.0159246	0.037834	STM3950	4214699	4215415	+	yigB	yigB	CDS	5-amino-6-(5-phospho-D-ribitylamino)uracil phosphatase YigB	flavin mononucleotide phosphatase
AOL22_09240	1894.25	0.591688	0.303459	1.94981	0.0511987	0.101383	STM1753	1857519	1858532	-	rssB	hnr	CDS	two-component system response regulator RssB	two-component system response regulator RssB
AOL22_02395	815.555	0.591582	0.4567	1.29534	0.195203	0.304001	STM0384	495833	496153	+	psiF	psiF	CDS	phosphate starvation-inducible protein PsiF	hypothetical protein
AOL22_04500	102.624	0.590797	0.247699	2.38514	0.0170726	0.039995		922882	923109	+			CDS	hypothetical protein
AOL22_18065	4613.36	0.590086	0.229323	2.57316	0.0100774	0.0255581	STM3368	3594396	3595841	-	tldD	tldD	CDS	metalloprotease TldD	metalloprotease TldD
AOL22_16930	1367.29	0.589542	0.266697	2.21053	0.0270685	0.0593839	STM3184	3375380	3375802	-		yqiB	CDS	DUF1249 family protein	hypothetical protein
AOL22_18910	6108.6	0.588082	0.269165	2.18484	0.0289006	0.0627002	STM3535	3761392	3762825	-	glgA	glgA	CDS	glycogen synthase GlgA	starch synthase
AOL22_09005	1308.21	0.587832	0.264014	2.22652	0.0259794	0.0575863	STM1708	1810089	1811258	-	lapB	yciM	CDS	lipopolysaccharide assembly protein LapB	lipopolysaccharide assembly protein LapB
AOL22_11515	9.63466	0.587459	0.603059	0.974133	0.329991	0.456417		2262618	2262677	-			CDS	type I toxin-antitoxin system Ibs family toxin
AOL22_18880	319.044	0.586356	0.233224	2.51414	0.0119325	0.0295294	STM3529	3752506	3753615	-			CDS	glycerol dehydrogenase	putative glycerol dehydrogenase
AOL22_04635	1326.71	0.584994	0.230007	2.54337	0.0109789	0.027459	STM0822	948717	949691	+	ybiB	ybiB	CDS	DNA-binding protein YbiB	DNA-binding protein YbiB
AOL22_00770	3196.69	0.58182	0.233054	2.4965	0.0125424	0.0307955	STM0151	175298	176062	+	pdhR	pdhR	CDS	pyruvate dehydrogenase complex transcriptional repressor PdhR	transcriptional regulator PdhR
AOL22_03060	226.731	0.581285	0.40626	1.43082	0.152482	0.250773	STM0511	630808	631824	+	sfbB	sfbB	CDS	virulence-associated ABC transporter ATP-binding protein SfbB	methionine ABC transporter ATP-binding protein
AOL22_06100	402.289	0.580715	0.247278	2.34843	0.0188526	0.043578	STM1149	1243565	1244719	-	mdoC	mdoC	CDS	glucans biosynthesis protein MdoC	membrane protein
AOL22_14180	27.6972	0.580544	0.387515	1.49812	0.134102	0.225762	STM2635	2825748	2826032	+	xis		CDS	excisionase Xis	Gifsy-1 prophage protein
AOL22_08480	2836.91	0.580008	0.281837	2.05796	0.039594	0.0817823	STM1608	1706937	1707533	-	tehB	tehB	CDS	tellurite resistance methyltransferase TehB	tellurite resistance methyltransferase TehB
AOL22_05905	4502.53	0.579307	0.357984	1.61825	0.105609	0.18516	STM1112	1207754	1208674	-	cbpA	cbpA	CDS	curved DNA-binding protein	DNA-binding protein
AOL22_09455	46.3435	0.577503	0.385363	1.4986	0.133978	0.225716	STM1792	1898973	1900517	+	appC		CDS	cytochrome bd-II oxidase subunit 1	cytochrome d terminal oxidase subunit I
AOL22_14240	111.194	0.576585	0.333255	1.73016	0.0836019	0.152319	STM2645	2835680	2836267	+	eamB	yfiK	CDS	cysteine/O-acetylserine transporter	amino acid transporter
AOL22_04060	5283.91	0.576221	0.237166	2.42961	0.0151149	0.0361112	STM0711	836877	837620	+		ybgI	CDS	Nif3-like dinuclear metal center hexameric protein	hypothetical protein
AOL22_14455	74.8201	0.575363	0.349453	1.64647	0.099668	0.176924	STM2690	2889539	2890948	+			CDS	TolC family outer membrane protein	type I secretion protein TolC
AOL22_07165	81.6086	0.574794	0.312941	1.83675	0.0662466	0.125316	STM1357	1446443	1448038	-		ydiF	CDS	acyl CoA:acetate/3-ketoacid CoA transferase	putative acetyl-CoA:acetoacetyl-CoA transferase beta subunit
AOL22_16130	32.4941	0.574309	0.48474	1.18478	0.236105	0.352058	STM3026	3215436	3216512	-			CDS	outer membrane protein	hypothetical protein
AOL22_09560	1029.73	0.573631	0.259239	2.21275	0.026915	0.0591411	STM1813	1920248	1920541	-		ycgL	CDS	hypothetical protein	putative cytoplasmic protein
AOL22_03835	4154.36	0.572623	0.258172	2.21799	0.0265556	0.058587	STM0667	790559	791437	-		ybeX	CDS	magnesium/cobalt transporter CorC	magnesium/cobalt efflux protein
AOL22_07370	112.494	0.572262	0.476613	1.20069	0.229873	0.344407	STM1398	1492509	1493099	+	sseB	sseB	CDS	SPI-2 type III secretion system translocon protein SseB	pathogenicity island 2 effector protein SseB
AOL22_18060	755.101	0.572258	0.198017	2.88994	0.00385313	0.0110112	STM3367	3593344	3594273	+	aaeR	yhcS	CDS	HTH-type transcriptional activator AaeR	transcriptional regulator
AOL22_24880	9600.98	0.571842	0.50182	1.13954	0.25448	0.373996	STM4570	4998986	4999705	+	deoD	deoD	CDS	purine-nucleoside phosphorylase	purine-nucleoside phosphorylase
AOL22_21140	1853.36	0.571268	0.2607	2.19128	0.0284314	0.061911	STM3969	4235775	4237205	+	rmuC	yigN	CDS	DNA recombination protein RmuC	putative inner membrane protein
AOL22_24210	1230.8	0.571072	0.27573	2.07113	0.0383469	0.0796972	STM4437	4855024	4855575	-		yjgA	CDS	ribosome-associated protein	hypothetical protein
AOL22_23500	277.538	0.57075	0.464179	1.22959	0.21885	0.333174		4712117	4712800	+			CDS	SAM-dependent DNA methyltransferase
AOL22_18445	7052.41	0.570153	0.512601	1.11227	0.26602	0.38732	STM3443	3657378	3657854	-		bfr	CDS	bacterioferritin	bacterioferritin
AOL22_07270	14762.2	0.568445	0.387376	1.46743	0.14226	0.237033	STM1378	1468501	1469913	-		pykF	CDS	pyruvate kinase I	pyruvate kinase
AOL22_16300	3797.64	0.568308	0.233937	2.42932	0.0151274	0.0361226	STM3059	3249052	3249630	-		ygfB	CDS	YecA family protein	hypothetical protein
AOL22_15770	15136.5	0.56744	0.264151	2.14817	0.0317006	0.0679588	STM2956	3131651	3133885	-	relA	relA	CDS	GTP diphosphokinase	GTP diphosphokinase
AOL22_23915	1843.16	0.567066	0.176851	3.20646	0.0013438	0.00439235	STM4380	4795331	4796080	+		yjfP	CDS	esterase	esterase
AOL22_07440	102.511	0.566409	0.475675	1.19075	0.233752	0.349216	STM1412	1500804	1501820	+	ssaL	ssaL	CDS	SPI-2 type III secretion system apparatus protein SsaL	secretion system apparatus protein
AOL22_06780	928.011	0.566232	0.271563	2.08508	0.0370617	0.0775753	STM1282	1366292	1366819	-		yeaK	CDS	YbaK/prolyl-tRNA synthetase associated domain-containing protein	putative cytoplasmic protein
AOL22_19425	1440.77	0.565712	0.283025	1.9988	0.0456295	0.0921022	STM3635	3880591	3882282	-	eptB	yhjW	CDS	kdo(2)-lipid A phosphoethanolamine 7''-transferase	lipid A phosphoethanolamine transferase
AOL22_11455	43.5755	0.564157	0.549764	1.02618	0.304807	0.429933	STM2114	2246156	2246644	-	wcaB	wcaB	CDS	colanic acid biosynthesis acetyltransferase WcaB	colanic acid biosynthesis acetyltransferase WcaB
AOL22_15975	4414.07	0.564066	0.218883	2.57702	0.00996561	0.0253019	STM2996	3181482	3184853	-	recC	recC	CDS	exodeoxyribonuclease V subunit gamma	exodeoxyribonuclease V subunit gamma
AOL22_12100	57.5531	0.563311	0.324859	1.73402	0.0829153	0.151303	STM2240	2388244	2389233	-			CDS	DUF968 domain-containing protein	hypothetical protein
AOL22_15170	1022.39	0.562369	0.265486	2.11826	0.0341531	0.072554	STM2839	3012500	3014020	-	norR	ygaA	CDS	nitric oxide reductase transcriptional regulator NorR	nitric oxide reductase transcription regulator
AOL22_22835	1354.66	0.56055	0.234348	2.39195	0.0167589	0.0394175	STM4251	4565046	4565402	+		yjbR	CDS	MmcQ/YjbR family DNA-binding protein	hypothetical protein
AOL22_03410	119.385	0.56055	0.423389	1.32396	0.185517	0.292898	STM0582	698192	698440	-		ybdJ	CDS	DUF1158 domain-containing protein	hypothetical protein
AOL22_20060	328.687	0.560301	0.252044	2.22303	0.0262136	0.0579967	STM3757	4014776	4017643	+	misL	misL	CDS	intestinal colonization autotransporter adhesin MisL	autotransporter outer membrane beta-barrel domain-containing protein
AOL22_04065	3172.96	0.558976	0.217901	2.56528	0.0103092	0.0260196	STM0712	837636	838292	+	pxpB	ybgJ	CDS	5-oxoprolinase subunit PxpB	hypothetical protein
AOL22_04570	15.8082	0.558497	0.463516	1.20491	0.228236	0.342719	STM0809	934355	934963	+			CDS	hypothetical protein	putative inner membrane protein
AOL22_24960	11442.1	0.557776	0.223701	2.4934	0.0126526	0.0310336	STM4586	5016511	5017380	-	robA	rob	CDS	MDR efflux pump AcrAB transcriptional activator RobA	transcriptional regulator
AOL22_05315	8009.36	0.55724	0.359752	1.54896	0.121392	0.207716	STM0995	1101682	1103523	+	ldtD	ycbB	CDS	L%2CD-transpeptidase	L%2CD-transpeptidase
AOL22_03035	924.678	0.556801	0.221069	2.51867	0.0117799	0.02919	STM0506	624683	625297	-	tesA	tesA	CDS	multifunctional acyl-CoA thioesterase I/protease I/lysophospholipase L1	multifunctional acyl-CoA thioesterase I/protease I/lysophospholipase L1
AOL22_02430	2144.75	0.556335	0.251225	2.21448	0.0267955	0.0589501	STM0391	500723	501007	+	ppnP	yaiE	CDS	pyrimidine/purine nucleoside phosphorylase	hypothetical protein
AOL22_09590	1113.22	0.556282	0.249161	2.23262	0.0255738	0.0568751	STM1819	1925692	1926273	-		slp	CDS	Slp family lipoprotein	hypothetical protein
AOL22_20865	9821.16	0.556003	0.547998	1.01461	0.310292	0.435187	STM3915	4184846	4185175	+	trxA	trxA	CDS	thioredoxin TrxA	thioredoxin
AOL22_19430	82.8632	0.555863	0.357908	1.55309	0.120402	0.206473	STM3636	3882500	3883027	-	lpfE	lpfE	CDS	long polar fimbrial protein LpfE	long polar fimbrial protein LpfE
AOL22_20345	1492.82	0.555058	0.340562	1.62983	0.103137	0.181655	STM3811	4070988	4072214	-		yidR	CDS	DUF3748 domain-containing protein	hypothetical protein
AOL22_23435	148.866	0.554953	0.231673	2.39541	0.0166018	0.0391754		4699749	4701146	+			CDS	integrating conjugative element protein
AOL22_17405	1277.84	0.554759	0.301594	1.83942	0.0658529	0.124672	STM3238	3462057	3463367	-		yhaN	CDS	serine dehydratase subunit alpha family protein	hypothetical protein
AOL22_08745	2201.52	0.554589	0.20712	2.67762	0.00741477	0.0195768	STM1658	1761417	1761980	-	smrA	ydaL	CDS	DNA endonuclease SmrA	DNA endonuclease
AOL22_22405	5674.36	0.554353	0.397744	1.39374	0.163396	0.264645	STM4220	4498275	4499624	-	lysC	lysC	CDS	lysine-sensitive aspartokinase 3	lysine-sensitive aspartokinase III
AOL22_16165	1788.34	0.553978	0.28832	1.9214	0.0546817	0.106972	STM3033	3223226	3223624	-	vapC		CDS	tRNA(fMet)-specific endonuclease VapC	VapC toxin family PIN domain ribonuclease
AOL22_09145	2639.45	0.553286	0.218798	2.52875	0.0114468	0.0285079	STM1734	1837873	1838616	+		yciC	CDS	UPF0259 family protein	hypothetical protein
AOL22_03640	981.435	0.552943	0.595664	0.92828	0.353262	0.481142	STM0628	750984	751556	+	pagp	pagP	CDS	lipid IV(A) palmitoyltransferase PagP	PhoPQ-activated gene
AOL22_06875	295.958	0.552409	0.227211	2.43125	0.0150466	0.0359848	STM1301	1389028	1389444	-			CDS	pyrimidine (deoxy)nucleoside triphosphate diphosphatase	NTP pyrophosphohydrolase
AOL22_01640	3884.39	0.552244	0.393707	1.40268	0.160713	0.261354	STM0321	366157	367260	+	proB	proB	CDS	glutamate 5-kinase	glutamate 5-kinase
AOL22_22515	555.708	0.552122	0.327392	1.68643	0.0917138	0.16505	STM4242	4522370	4523680	+			CDS	conjugal transfer protein	conjugal transfer protein
AOL22_10165	1265.74	0.551858	0.23954	2.30383	0.0212324	0.0482713	STM1927	2031445	2031873	+	uspC	yecG	CDS	universal stress protein UspC	universal stress protein UspC
AOL22_08380	3533.07	0.551706	0.384381	1.43531	0.151199	0.248924	STM1589	1685671	1686708	-		yncB	CDS	NADP-dependent oxidoreductase	putative NADP-dependent oxidoreductase
AOL22_08705	283.412	0.551692	0.276103	1.99814	0.0457015	0.0921288	STM1653	1755190	1755528	-			CDS	QacE family quaternary ammonium compound efflux SMR transporter	cation transporter
AOL22_18675	463.386	0.550636	0.31424	1.75228	0.0797259	0.14659	STM3488	3703222	3704460	-	hofQ	hofQ	CDS	DNA uptake porin HofQ	DNA transporter HofQ
AOL22_24165	106.981	0.549973	0.317499	1.73221	0.0832371	0.151831	STM4426	4842858	4844201	+	srfJ	srfJ	CDS	lysosomal glucosyl ceramidase-like type III secretion effector SrfJ	lysosomal glucosyl ceramidase
AOL22_22135	2415.49	0.549618	0.194709	2.82276	0.00476115	0.0132561	STM4169	4445740	4446330	+		yjaG	CDS	DUF416 family protein	hypothetical protein
AOL22_18125	11660.3	0.549396	0.431918	1.27199	0.203376	0.314001	STM3379	3610141	3610611	+	accB	accB	CDS	acetyl-CoA carboxylase biotin carboxyl carrier protein	acetyl-CoA carboxylase biotin carboxyl carrier subunit
AOL22_17325	83.535	0.549097	0.322252	1.70394	0.0883925	0.159562	STM3222	3450267	3450959	+		ygjQ	CDS	vancomycin high temperature exclusion protein	hypothetical protein
AOL22_05975	1642.21	0.548874	0.418184	1.31252	0.189346	0.296749	STM1127	1224031	1224912	-			CDS	MurR/RpiR family transcriptional regulator	N-acetylmannosamine kinase
AOL22_13755	1921.3	0.547206	0.219971	2.48763	0.0128599	0.0314107	STM2563	2754916	2755680	-	qseG	yfhG	CDS	two-component system QseEF-associated lipoprotein QseG	putative transcriptional regulator of two-component regulator protein (EBP familiiy)
AOL22_19150	1175.68	0.54677	0.243552	2.24499	0.0247689	0.0552944	STM3583	3810685	3811263	+	acpT	acpT	CDS	4'-phosphopantetheinyl transferase AcpT	ACP synthase
AOL22_06670	85.4599	0.546695	0.42425	1.28861	0.197533	0.306816	STM1262	1354226	1354302	+			tRNA	tRNA-Arg	tRNA-OTHER
AOL22_17700	41657.1	0.545895	0.408019	1.33791	0.180925	0.287387	STM3296	3524732	3526666	-	ftsH	hflB	CDS	ATP-dependent zinc metalloprotease FtsH	ATP-dependent metalloprotease
AOL22_21155	6666.1	0.5457	0.241996	2.255	0.0241333	0.0540295	STM3972	4238668	4240308	+	ubiB	aarF	CDS	ubiquinone biosynthesis regulatory protein kinase UbiB	ubiquinone biosynthesis regulatory protein kinase UbiB
AOL22_10880	9.83399	0.545012	0.606515	0.898596	0.368868	0.497578	STM2006	2134081	2134548	+			pseudo		hypothetical protein
AOL22_12110	584.781	0.544801	0.176828	3.08096	0.00206332	0.00643522	STM2241	2389562	2391928	-	sspH2	sspH2	CDS	SPI-2 type III secretion system effector E3 ubiquitin transferase SspH2	E3 ubiquitin--protein ligase
AOL22_13760	1686.38	0.544484	0.227068	2.39788	0.0164901	0.0389522	STM2564	2755682	2757112	-	qseE	yfhK	CDS	two component system sensor histidine kinase QseE/GlrK	putative sensory kinase in regulatory system
AOL22_19015	438.27	0.544454	0.481593	1.13053	0.258255	0.378596	STM3556	3785422	3786309	-	ugpA	ugpA	CDS	sn-glycerol-3-phosphate ABC transporter permease UgpA	glycerol-3-phosphate transporter permease
AOL22_11570	12.771	0.542795	0.605622	0.89626	0.370114	0.498402	STM2137	2280172	2281218	+			CDS	type III secretion system effector arginine glycosyltransferase	putative cytoplasmic protein
AOL22_04910	1759.77	0.542631	0.325085	1.6692	0.095078	0.170062	STM0875	1005946	1006848	+	rimK	rimK	CDS	30S ribosomal protein S6--L-glutamate ligase	ribosomal protein S6 modification protein
AOL22_23240	140.62	0.542542	0.414145	1.31003	0.190185	0.297866		4666899	4667333	+			CDS	hypothetical protein
AOL22_16635	96.4747	0.542225	0.682747	0.794182	0.427089	0.555689	STM3125	3312939	3313496	-			CDS	DUF3156 family protein	hypothetical protein
AOL22_03705	1124.83	0.541809	0.285328	1.8989	0.0575772	0.111752	STM0641	762784	763251	-	rlmH	ybeA	CDS	23S rRNA (pseudouridine(1915)-N(3))-methyltransferase RlmH	23S rRNA (pseudouridine(1915)-N(3))-methyltransferase RlmH
AOL22_02970	1023.84	0.540547	0.226859	2.38275	0.017184	0.0401958	STM0493	611070	612290	-		fsr	CDS	MFS transporter	MFS transporter
AOL22_17305	765.268	0.537993	0.643612	0.835897	0.403213	0.53274	STM3218	3444696	3446126	+	ygjG	oat	CDS	putrescine aminotransferase	putative acetylornithine aminotransferase
AOL22_03315	516.715	0.537606	0.423118	1.27058	0.203877	0.314486	STM0563	678087	678941	-			CDS	AraC family transcriptional regulator	AraC family transcriptional regulator
AOL22_14465	65.6022	0.536847	0.377398	1.4225	0.154882	0.25392	STM2692	2893133	2894296	+			CDS	HlyD family type I secretion periplasmic adaptor subunit	putative HlyD family secretion protein
AOL22_21455	466.176	0.536633	0.214577	2.50088	0.0123884	0.030497	STM4033	4301765	4302055	+			CDS	DNA-binding transcriptional regulator	putative merR family bacterial regulatory protein
AOL22_19850	1522.92	0.536616	0.266942	2.01024	0.0444061	0.0899033	STM3719	3974549	3975628	-	waaB	rfaB	CDS	lipopolysaccharide 1%2C6-galactosyltransferase	glycosyl transferase
AOL22_19275	697.365	0.536534	0.372995	1.43845	0.150306	0.247889	STM3608	3841688	3842716	+	yhjD	yhjD	CDS	inner membrane protein YhjD	hypothetical protein
AOL22_04845	3597.6	0.536221	0.441338	1.21499	0.22437	0.339191	STM0863	994882	996084	+	dacC	dacC	CDS	serine-type D-Ala-D-Ala carboxypeptidase	serine-type D-Ala-D-Ala carboxypeptidase
AOL22_09025	9042.12	0.535715	0.695958	0.769752	0.441447	0.568075	STM1712	1813329	1816004	-	acnA	acnA	CDS	aconitate hydratase AcnA	aconitate hydratase 1
AOL22_24065	2063.4	0.535349	0.217278	2.46389	0.0137438	0.0332584	STM4407	4817518	4818861	-		ytfL	CDS	HlyC/CorC family transporter	hypothetical protein
AOL22_02770	946.367	0.535065	0.395575	1.35263	0.176175	0.281748	STM0455	569787	570482	-	queC	ybaX	CDS	7-cyano-7-deazaguanine synthase QueC	7-cyano-7-deazaguanine synthase QueC
AOL22_17720	1889.74	0.534658	0.343139	1.55814	0.119201	0.204939	STM3300	3528696	3530129	+	dacB	dacB	CDS	serine-type D-Ala-D-Ala carboxypeptidase	serine-type D-Ala-D-Ala carboxypeptidase
AOL22_04050	648.359	0.534203	0.405479	1.31746	0.187684	0.29513	STM0709	833607	835028	+	phrB	phrB	CDS	deoxyribodipyrimidine photo-lyase	deoxyribodipyrimidine photo-lyase
AOL22_09920	1534.56	0.533713	0.206733	2.58166	0.00983264	0.0250319	STM1878	1979663	1980361	+	exoX	exoX	CDS	exodeoxyribonuclease X	exodeoxyribonuclease X
AOL22_17360	10199.6	0.533703	0.342045	1.56033	0.118682	0.204194	STM3229	3456840	3457145	+		yqjD	CDS	DUF883 domain-containing protein	hypothetical protein
AOL22_09170	1026.14	0.532789	0.304755	1.74826	0.0804197	0.147609		1841132	1841305	-			CDS	YciY family protein
AOL22_01545	117.282	0.530818	0.420062	1.26366	0.206351	0.31778	STM0303	346817	347638	+		ybeJ	CDS	carbohydrate transporter	carbohydrate transporter
AOL22_23355	821.649	0.529459	0.328725	1.61064	0.107257	0.187351		4685261	4687018	-	arsA		CDS	arsenical pump-driving ATPase
AOL22_05610	15.3287	0.529344	0.525976	1.0064	0.314222	0.440041	STM1053	1150342	1150968	-			CDS	SOS response-associated peptidase	Gifsy-2 prophage protein
AOL22_24685	390.836	0.529328	0.227562	2.32609	0.0200139	0.0459459	STM4531	4961112	4961315	-		yjiX	CDS	YbdD/YjiX family protein	hypothetical protein
AOL22_16120	129.289	0.529098	0.363706	1.45474	0.145741	0.24206	STM3025	3214035	3214793	-			CDS	transcriptional regulator	hypothetical protein
AOL22_06505	5974.25	0.528487	0.369796	1.42913	0.152966	0.251482	STM1230	1325800	1327263	-	phoQ	phoQ	CDS	two-component system sensor histidine kinase PhoQ	sensor protein PhoQ
AOL22_16215	3218.07	0.528117	0.227721	2.31914	0.0203876	0.0465534	STM3043	3231758	3232471	-	dsbC	dsbC	CDS	bifunctional protein-disulfide isomerase/oxidoreductase DsbC	bifunctional protein-disulfide isomerase/oxidoreductase DsbC
AOL22_05900	1615.89	0.527655	0.324306	1.62703	0.103731	0.182344	STM1111	1207449	1207754	-	cbpM	yccD	CDS	chaperone modulator CbpM	chaperone-modulator protein CbpM
AOL22_09495	888.059	0.527432	0.179128	2.94445	0.0032353	0.00942725	STM1800	1907378	1908292	+	ldcA	ycgQ	CDS	muramoyltetrapeptide carboxypeptidase	muramoyltetrapeptide carboxypeptidase
AOL22_07965	2654.29	0.526685	0.371977	1.41591	0.156802	0.25653	STM1512	1598262	1600304	+	dcp	dcp	CDS	peptidyl-dipeptidase Dcp	dipeptidyl carboxypeptidase II
AOL22_14055	54.3677	0.524811	0.839026	0.6255	0.531643	0.65041	STM2615	2811114	2811190	-			tRNA	tRNA-Arg	tRNA-OTHER
AOL22_09140	1292.45	0.524788	0.25485	2.0592	0.0394749	0.081608	STM1733	1837443	1837847	+			CDS	YkgJ family cysteine cluster protein	hypothetical protein
AOL22_04015	474.243	0.524245	0.33677	1.55668	0.119545	0.205454	STM0702	825168	825845	-	kdpE	kdpE	CDS	two-component system response regulator KdpE	two-component system response regulator KdpE
AOL22_14760	50.2873	0.524202	0.615421	0.851777	0.394338	0.523665		2939642	2940250	+	orf_03568		CDS	hypothetical protein
AOL22_21035	2221.12	0.523116	0.158384	3.30284	0.000957117	0.00325318	STM3949	4213797	4214699	+	xerC	xerC	CDS	tyrosine recombinase XerC	tyrosine recombinase XerC
AOL22_24980	499.2	0.522812	0.324436	1.61145	0.107082	0.187115	STM4590	5020249	5021598	+	creD	creD	CDS	cell envelope integrity protein CreD	cell envelope integrity protein CreD
AOL22_15080	1444.35	0.522563	0.429494	1.2167	0.22372	0.338754	STM2823	2999471	2999547	-			tRNA	tRNA-Arg	tRNA-Arg
AOL22_09260	416.323	0.520998	0.274488	1.89807	0.0576867	0.111872	STM1757	1861149	1861233	+		tyrT	tRNA	tRNA-Tyr	tRNA-Tyr
AOL22_18930	9518.49	0.520951	0.217748	2.39245	0.0167364	0.0393842	STM3539	3768641	3769747	-	asd	asd	CDS	aspartate-semialdehyde dehydrogenase	aspartate-semialdehyde dehydrogenase
AOL22_18905	11170	0.520692	0.32643	1.59511	0.110687	0.192412	STM3534	3758925	3761372	-		glgP	CDS	glycogen phosphorylase	glycogen phosphorylase
AOL22_17365	9469.86	0.519644	0.296486	1.75268	0.0796572	0.146553	STM3230	3457148	3457546	+		yqjE	CDS	hypothetical protein	hypothetical protein
AOL22_16810	730.729	0.518188	0.249116	2.08011	0.0375154	0.0782111	STM3161	3349057	3350244	+	metC	metC	CDS	cystathionine beta-lyase	cystathionine beta-lyase
AOL22_04920	377.157	0.518038	0.587762	0.881373	0.378116	0.507	STM0877	1007770	1008882	+	potF	potF	CDS	spermidine/putrescine ABC transporter substrate-binding protein PotF	spermidine/putrescine ABC transporter substrate-binding protein PotF
AOL22_10850	441.107	0.517942	0.326626	1.58573	0.1128	0.195578		2130848	2130937	-			tRNA	tRNA-Ser
AOL22_02805	988.414	0.516315	0.317496	1.62621	0.103905	0.182581	STM0461	577359	579140	+		mdlB	CDS	SmdB family multidrug efflux ABC transporter permease/ATP-binding protein	multidrug ABC transporter permease/ATP-binding protein
AOL22_19050	134.081	0.516138	0.434658	1.18746	0.235047	0.350816	STM3563	3791419	3792345	-	livH	livH	CDS	high-affinity branched-chain amino acid ABC transporter permease LivH	branched-chain amino acid ABC transporter permease LivH
AOL22_11545	886.815	0.516123	0.208293	2.47787	0.013217	0.032216	STM2131	2273213	2273935	+	baeR	baeR	CDS	two-component system response regulator BaeR	two-component system response regulator BaeR
AOL22_15235	22.2105	0.515391	0.469763	1.09713	0.272585	0.394676	STM2852	3027508	3028116	-		hycB	CDS	4Fe-4S dicluster domain-containing protein	formate hydrogenlyase subunit 2
AOL22_23055	579.273	0.514851	0.442727	1.16291	0.244867	0.36285	STM4295	4630740	4631501	-		adiY	CDS	AraC family transcriptional regulator	AraC family transcriptional regulator
AOL22_19340	467.832	0.514448	0.487303	1.0557	0.291103	0.415162	STM3621	3864231	3864434	-		yhjR	CDS	hypothetical protein	hypothetical protein
AOL22_17530	940.134	0.514272	0.240033	2.1425	0.0321532	0.0687095	STM3263	3492442	3493305	-	rsmI	yraL	CDS	16S rRNA (cytidine(1402)-2'-O)-methyltransferase	16S rRNA (cytidine(1402)-2'-O)-methyltransferase
AOL22_00125	50.0213	0.513945	0.315729	1.6278	0.103567	0.182193	STM0025	29415	29960	+		bcfE	CDS	fimbrial protein BcfE	fimbrial protein
AOL22_01330	450.947	0.513733	0.255274	2.01248	0.0441698	0.0895407	STM0263	302738	303205	-	rnhA	rnhA	CDS	ribonuclease HI	ribonuclease HI
AOL22_03530	435.662	0.513545	0.547821	0.937432	0.348536	0.476292	STM0606	726872	727774	-		ybdO	CDS	LysR family transcriptional regulator	putative LysR family transcriptional regulator
AOL22_12365	3154.34	0.513381	0.243221	2.11076	0.0347932	0.0736475	STM2293	2449141	2450337	-			CDS	nicotinamide mononucleotide deamidase-related protein YfaY	competence/damage-inducible protein A
AOL22_01715	442.845	0.512407	0.232926	2.19987	0.0278159	0.0607963		375292	376440	+			CDS	peptidase
AOL22_18480	513.506	0.512281	0.284764	1.79897	0.072024	0.134512	STM3450	3663134	3663490	-	tusC	yheM	CDS	sulfurtransferase complex subunit TusC	sulfurtransferase TusC
AOL22_04075	1651.2	0.512193	0.264906	1.93349	0.0531757	0.104636	STM0714	839208	839942	+	pxpA	ybgL	CDS	5-oxoprolinase subunit PxpA	LamB/YcsF family protein
AOL22_04605	644.875	0.511394	0.313933	1.62899	0.103315	0.181885	STM0816	940220	941350	-		ybhS	CDS	ABC transporter permease	ABC transporter permease
AOL22_16025	792.978	0.511393	0.180359	2.83542	0.0045766	0.0127954	STM3006	3193028	3193741	+		ygdQ	CDS	TerC family protein	hypothetical protein
AOL22_19215	2245.24	0.511172	0.349307	1.46339	0.143361	0.238444	STM3596	3827661	3828503	+		yhiR	CDS	23S rRNA (adenine(2030)-N(6))-methyltransferase RlmJ	23S rRNA (adenine(2030)-N(6))-methyltransferase RlmJ
AOL22_09605	1933.01	0.509945	0.180415	2.82651	0.00470583	0.0131333	STM1822	1929139	1929483	+		yoaB	CDS	RidA family protein	hypothetical protein
AOL22_15685	178.819	0.509493	0.274888	1.85346	0.0638171	0.121405	STM2941	3110103	3111161	-	cas7e	yghJ	CDS	type I-E CRISPR-associated protein Cas7/Cse4/CasC	type I-E CRISPR-associated protein Cas7/Cse4/CasC
AOL22_16625	115.516	0.508268	0.484489	1.04908	0.294142	0.418408	STM3123	3310456	3311640	-			CDS	anaerobic sulfatase maturase	anaerobic sulfatase maturase
AOL22_14640	59.0986	0.507983	0.285167	1.78135	0.0748546	0.138914		2924192	2924911	-			pseudo
AOL22_18235	2358.55	0.507524	0.339642	1.49429	0.1351	0.227117	STM3401	3633270	3634088	-	aroE	aroE	CDS	shikimate dehydrogenase	shikimate dehydrogenase
AOL22_23210	270.268	0.507	0.192387	2.63531	0.00840614	0.0217781		4661922	4663586	+			CDS	chromosome partitioning protein ParB
AOL22_15945	248.096	0.506946	0.284088	1.78447	0.0743474	0.138082	STM2990	3169940	3170016	+		metW	tRNA	tRNA-Met	tRNA-Met
AOL22_14975	1168.18	0.506739	0.179493	2.82317	0.00475517	0.0132552	STM2803	2978866	2980200	-			CDS	PLP-dependent aminotransferase family protein	DNA-binding transcriptional regulator
AOL22_21170	2053.12	0.506295	0.281592	1.79797	0.0721812	0.134752	STM3975	4241323	4242102	+	tatC	tatC	CDS	Sec-independent protein translocase subunit TatC	twin arginine-targeting protein translocase TatC
AOL22_19935	5952.41	0.505721	0.380101	1.33049	0.183356	0.289877	STM3735	3987536	3988399	+		yicC	CDS	YicC family protein	YicC family protein
AOL22_14030	14.2368	0.505362	0.711003	0.710773	0.477225	0.601723	STM2611	2808425	2808877	-			CDS	lysis protein	Gifsy-1 prophage protein
AOL22_10630	17.7161	0.505266	0.578574	0.873296	0.382502	0.511709		2104879	2105436	-			CDS	hypothetical protein
AOL22_21180	595.313	0.505198	0.289147	1.7472	0.0806022	0.147886	STM3977	4242934	4243422	-	rfaH	rfaH	CDS	transcription/translation regulatory transformer protein RfaH	transcriptional activator RfaH
AOL22_04610	1616.52	0.504833	0.276282	1.82724	0.067664	0.127535	STM0817	941343	943079	-		ybhF	CDS	ABC transporter ATP-binding protein	multidrug ABC transporter ATP-binding protein
AOL22_21600	1852.78	0.504788	0.189989	2.65693	0.00788549	0.0205767	STM4061	4331060	4331962	+		yiiP	CDS	cation-efflux pump FieF	divalent metal cation transporter FieF
AOL22_23320	622.879	0.503687	0.248086	2.03029	0.0423268	0.0865516		4679219	4679977	+			CDS	TIGR03747 family integrating conjugative element membrane protein
AOL22_18040	558.83	0.503371	0.775486	0.649104	0.516271	0.63795	STM3363	3589602	3589874	-		yhcO	CDS	hypothetical protein	hypothetical protein
AOL22_11575	39.9363	0.503259	0.429797	1.17092	0.241629	0.358702	STM2138	2281254	2281670	-			CDS	CesT family type III secretion system chaperone	Tir chaperone family protein
AOL22_00665	10205.9	0.500945	0.266247	1.88151	0.0599032	0.115314	STM0132	154341	155603	+	ftsA	ftsA	CDS	cell division protein FtsA	cell division protein FtsA
AOL22_08825	291.004	0.500456	0.386664	1.29429	0.195564	0.304463	STM1674	1775907	1776497	-			CDS	TetR/AcrR family transcriptional regulator	TetR family transcriptional regulator
AOL22_03605	28.2606	0.499638	0.355523	1.40536	0.159915	0.260173	STM0621	742658	744187	-	citF	citF	CDS	citrate lyase subunit alpha	citrate lyase subunit alpha
AOL22_08300	199.211	0.499219	0.303892	1.64275	0.100434	0.178037	STM1574	1665384	1666871	-	smvA	smvA	CDS	methyl viologen efflux MFS transporter SmvA	MFS transporter
AOL22_20920	1318.61	0.498153	0.251123	1.9837	0.0472892	0.0946791	STM3926	4194805	4196055	+	wzxE	wzxE	CDS	lipid III flippase WzxE	O-antigen translocase
AOL22_17030	3089.1	0.496979	0.239564	2.07452	0.0380314	0.0791464	STM3204	3397287	3398528	+		cca	CDS	multifunctional CCA addition/repair protein	multifunctional CCA tRNA nucleotidyl transferase/2'3'-cyclic phosphodiesterase/2'nucleotidase/phosphatase
AOL22_20815	222.838	0.49664	0.320691	1.54866	0.121464	0.207763	STM3906	4175678	4175995	+			CDS	type II toxin-antitoxin system RelE/ParE family toxin	hypothetical protein
AOL22_16820	629.212	0.496609	0.239695	2.07184	0.0382805	0.0796295	STM3163	3351107	3352006	-		yqhC	CDS	AraC family transcriptional regulator	AraC family transcriptional regulator
AOL22_16890	4428.92	0.496379	0.221967	2.23627	0.0253338	0.0564215	STM3176	3368319	3368711	-		ygiW	CDS	YgiW/YdeI family stress tolerance OB fold protein	TIGR00156 family protein
AOL22_15950	2045.69	0.496065	0.469937	1.0556	0.291152	0.415162	STM2991	3170126	3171379	-		amiC	CDS	AMIN domain-containing protein	N-acetylmuramoyl-L-alanine amidase
AOL22_13950	21.3276	0.495813	0.420254	1.17979	0.238082	0.35462	STM2595	2795719	2796057	-			CDS	phage tail assembly protein T	Gifsy-1 prophage protein
AOL22_14460	107.563	0.494813	0.332889	1.48642	0.137168	0.230099	STM2691	2890945	2893125	+			CDS	type I secretion system permease/ATPase	putative ABC transporter transmembrane region
AOL22_21335	105.399	0.493732	0.365603	1.35046	0.176869	0.282185	STM4010	4279079	4279813	-			CDS	HAD family phosphatase	putative hydrolase
AOL22_21745	550.399	0.49168	0.520483	0.944661	0.344832	0.472898	STM4090	4357971	4358900	-	menA	menA	CDS	1%2C4-dihydroxy-2-naphthoate polyprenyltransferase	1%2C4-dihydroxy-2-naphthoate polyprenyltransferase
AOL22_05200	227.394	0.490078	0.427826	1.14551	0.251999	0.371163	STM0972	1070723	1071682	+	sopD2		CDS	SPI-2 type III secretion system effector SopD2	pathogenicity island 1 protein SopD2
AOL22_08685	1902.25	0.489581	0.337387	1.45109	0.146754	0.243398	STM1649	1750158	1750424	-			CDS	DUF333 domain-containing protein	putative cytoplasmic protein
AOL22_00850	486.675	0.489188	0.451538	1.08338	0.278639	0.401585	STM0167	195965	196312	-		yacC	CDS	hypothetical protein	hypothetical protein
AOL22_17965	7608.12	0.486977	0.193956	2.51076	0.012047	0.0297658	STM3348	3575460	3576827	+	degQ	degQ	CDS	serine endoprotease DegQ	serine endoprotease DegQ
AOL22_08350	11.5317	0.486627	0.607143	0.801504	0.42284	0.551996		1678776	1678988	+			CDS	hypothetical protein
AOL22_23630	1219.62	0.486288	0.221545	2.19498	0.0281648	0.0614445	STM4323	4740514	4742217	-		dsbD	CDS	protein-disulfide reductase DsbD	protein-disulfide reductase DsbD
AOL22_01020	304.695	0.486069	0.319421	1.52172	0.12808	0.217181	STM0201	236246	237085	+			CDS	DUF2544 domain-containing protein	hypothetical protein
AOL22_23790	752.177	0.485013	0.435731	1.1131	0.265665	0.387	STM4355	4770361	4771515	-	queG	yjeS	CDS	tRNA epoxyqueuosine(34) reductase QueG	putative Fe-S protein
AOL22_09730	856.154	0.484527	0.289306	1.67479	0.0939753	0.168538	STM1848	1953195	1954478	+		yebS	CDS	paraquat-inducible protein A	hypothetical protein
AOL22_13465	26.3468	0.484254	0.526171	0.920337	0.357397	0.485452	STM2507	2670986	2671222	-			CDS	hypothetical protein	putative inner membrane protein
AOL22_01880	56.6285	0.483987	0.333518	1.45116	0.146736	0.243398		395000	395269	+			CDS	phage tail assembly protein
AOL22_10910	6168.83	0.483293	0.230585	2.09595	0.036087	0.0757375	STM2009	2139982	2141436	-		amn	CDS	AMP nucleosidase	AMP nucleosidase
AOL22_20735	1323.57	0.482785	0.301975	1.59876	0.109874	0.191282	STM3888	4158960	4159664	-		yieP	CDS	FadR family transcriptional regulator	GntR family transcriptional regulator
AOL22_19835	611.284	0.48173	0.461706	1.04337	0.296777	0.421343	STM3716	3971781	3972479	-	rfaY	rfaY	CDS	lipopolysaccharide core heptose(II) kinase RfaY	heptose kinase
AOL22_24850	585.478	0.481704	0.215276	2.23761	0.0252463	0.05628	STM4564	4991825	4992598	+		yjjV	CDS	metal-dependent hydrolase	metal-dependent hydrolase
AOL22_20940	1782.99	0.481182	0.311508	1.54468	0.122423	0.20887	STM3930	4199430	4200815	+		yifK	CDS	amino acid permease	amino acid permease
AOL22_14025	267.211	0.480181	0.424484	1.13121	0.257966	0.378291	STM2610	2807788	2808189	+			CDS	inhibitor of g-type lysozyme	Gifsy-1 prophage protein
AOL22_02005	477.234	0.479942	0.277707	1.72823	0.0839463	0.152712		412049	413077	+			CDS	ash family protein
AOL22_16445	13587.6	0.479814	0.395784	1.21231	0.225393	0.34008	STM3086	3276988	3278964	-	speA	speA	CDS	biosynthetic arginine decarboxylase	arginine decarboxylase
AOL22_08330	117.347	0.479582	0.410258	1.16898	0.242413	0.359751	STM1580	1675235	1675915	+	narI	narV	CDS	respiratory nitrate reductase subunit gamma	respiratory nitrate reductase subunit gamma
AOL22_14035	36.3494	0.479322	0.395812	1.21098	0.225901	0.340544	STM2612	2808895	2809347	-			CDS	lysozyme	Gifsy-1 prophage protein
AOL22_21145	5485.08	0.478005	0.175548	2.72293	0.00647058	0.0173869	STM3970	4237301	4238056	+	ubiE	ubiE	CDS	bifunctional demethylmenaquinone methyltransferase/2-methoxy-6-polyprenyl-1%2C4-benzoquinol methylase UbiE	ubiquinone/menaquinone biosynthesis C-methyltransferase UbiE
AOL22_19840	958.661	0.477847	0.397942	1.2008	0.229831	0.344407	STM3717	3972502	3973512	-	rfaJ	rfaJ	CDS	lipopolysaccharide glucosyltransferase RfaJ	lipopolysaccharide 1%2C2-glucosyltransferase
AOL22_07360	20.8084	0.477207	0.425066	1.12267	0.26158	0.382159	STM1396	1491670	1491912	+		ssaE	CDS	type III secretion system chaperone SsaE	EscE/YscE/SsaE family type III secretion system needle protein co-chaperone
AOL22_08820	185.275	0.476679	0.246237	1.93585	0.0528857	0.104196	STM1673	1775542	1775778	-			CDS	YgdI/YgdR family lipoprotein	putative outer membrane lipoprotein
AOL22_19140	665.52	0.476232	0.188987	2.51992	0.0117381	0.0291097	STM3581	3808235	3809494	-		yhhS	CDS	MFS transporter	putative MFS family transport protein
AOL22_02565	6446.83	0.475052	0.394896	1.20298	0.228985	0.343623	STM0416	527960	529063	+	ribD	ribD	CDS	bifunctional diaminohydroxyphosphoribosylaminopyrimidine deaminase/5-amino-6-(5-phosphoribosylamino)uracil reductase RibD	riboflavin biosynthesis protein RibD
AOL22_09295	513.813	0.473472	0.313856	1.50857	0.13141	0.222105	STM1760	1862306	1863835	-			CDS	sel1 repeat family protein	hypothetical protein
AOL22_18230	633.386	0.472535	0.270654	1.7459	0.0808286	0.148124	STM3400	3633016	3633273	-		yrdB	CDS	DUF1488 domain-containing protein	hypothetical protein
AOL22_15110	155.032	0.472054	0.321561	1.46801	0.142102	0.236938	STM2828	3003372	3003872	-	recX	oraA	CDS	recombination regulator RecX	recombination regulator RecX
AOL22_04815	115.242	0.471191	0.515791	0.913532	0.360963	0.488741	STM0857	988105	989268	+			CDS	acyl-CoA dehydrogenase	putative acyl-CoA dehydrogenase
AOL22_12070	82.2807	0.470758	0.315179	1.49362	0.135275	0.227248	STM2235	2384041	2385282	-			CDS	hypothetical protein	hypothetical protein
AOL22_02400	325.119	0.470227	0.416213	1.12977	0.258572	0.378824	STM0385	496245	497357	+	adrA	yaiC	CDS	diguanylate cyclase AdrA	diguanylate cyclase AdrA
AOL22_23495	285.807	0.469226	0.226556	2.07113	0.0383468	0.0796972		4711064	4711999	+			CDS	DUF1281 domain-containing protein
AOL22_15540	251.558	0.468142	0.27958	1.67445	0.0940425	0.168595	STM2912	3083713	3084645	+			CDS	LysR family transcriptional regulator	putative LysR family transcriptional regulator
AOL22_19365	141.815	0.467921	0.321787	1.45413	0.145909	0.242254	STM3624A	3868431	3868828	+			pseudo		cystathionine gamma-synthase
AOL22_03030	1371.85	0.467415	0.221813	2.10724	0.0350964	0.0741555	STM0505	623758	624528	-		ybbO	CDS	SDR family oxidoreductase	putative oxidoreductase
AOL22_19965	3869.29	0.466299	0.274245	1.7003	0.089074	0.160607	STM3741	3993791	3994066	+	rpoZ	rpoZ	CDS	DNA-directed RNA polymerase subunit omega	DNA-directed RNA polymerase subunit omega
AOL22_08465	641.092	0.466297	0.253204	1.84159	0.0655353	0.124171	STM1605	1704254	1704790	-		ydcN	CDS	helix-turn-helix domain-containing protein	XRE family transcriptional regulator
AOL22_13920	149.141	0.466074	0.286436	1.62715	0.103706	0.182344	STM2589	2786899	2790261	-			CDS	host specificity protein J	Gifsy-1 prophage protein
AOL22_14585	17.7164	0.465209	0.471846	0.985935	0.324165	0.450474		2917019	2917723	-	tnpAIS26		CDS	IS6-like element IS26 family transposase
AOL22_07630	1996.31	0.464661	0.245767	1.89066	0.0586697	0.113451	STM1448	1531279	1531935	+	pdxH	pdxH	CDS	pyridoxamine 5'-phosphate oxidase	pyridoxamine 5'-phosphate oxidase
AOL22_11120	36.0605	0.464087	0.447034	1.03815	0.299202	0.423937	STM2050	2173889	2174899	+	pduO	pduO	CDS	two-domain cob(I)yrinic acid a%2Cc-diamide adenosyltransferase PduO	ATP:cob(I)alamin adenosyltransferase
AOL22_24785	239.784	0.4637	0.245843	1.88616	0.0592734	0.114289	STM4551	4982891	4983955	-			CDS	GGDEF domain-containing protein	GGDEF domain-containing protein
AOL22_13405	5435.98	0.463187	0.233968	1.97971	0.0477365	0.0954933	STM2494	2657476	2658939	+			CDS	beta-barrel assembly-enhancing protease	hypothetical protein
AOL22_18925	13969.2	0.463061	0.297934	1.55424	0.120127	0.206151	STM3538	3766108	3768294	-	glgB	glgB	CDS	1%2C4-alpha-glucan branching enzyme	1%2C4-alpha-glucan branching enzyme
AOL22_07095	788.148	0.46091	0.304861	1.51187	0.130567	0.22076	STM1343	1430595	1431059	+		nlpC	CDS	lipoprotein	endopeptidase
AOL22_19080	4275.06	0.460472	0.325749	1.41358	0.157486	0.257113	STM3569	3797039	3798094	-	ftsX	ftsX	CDS	cell division protein FtsX	cell division protein FtsX
AOL22_07945	619.504	0.460287	0.325314	1.4149	0.157097	0.256871	STM1508	1594644	1596110	+		ydfI	CDS	mannitol dehydrogenase family protein	D-mannonate oxidoreductase
AOL22_04615	1232.6	0.460175	0.309961	1.48462	0.137644	0.230816	STM0818	943072	944067	-	hlyD		CDS	secretion protein HlyD	secretion protein HlyD
AOL22_05220	261.941	0.459084	0.449573	1.02116	0.30718	0.431854	STM0976	1077259	1077951	+		ycaP	CDS	DUF421 domain-containing protein	hypothetical protein
AOL22_00880	827.728	0.458242	0.38148	1.20122	0.229665	0.344362	STM0173	203086	203856	+		yadH	CDS	ABC transporter permease	ABC transporter permease
AOL22_24555	356.547	0.458123	0.295975	1.54784	0.12166	0.208022	STM4505	4933415	4933876	+			CDS	DUF302 domain-containing protein	hypothetical protein
AOL22_04070	3384.28	0.458077	0.215739	2.1233	0.0337291	0.0718158	STM0713	838286	839218	+		ybgK	CDS	biotin-dependent carboxyltransferase family protein	hypothetical protein
AOL22_08310	183.149	0.457305	0.679343	0.673157	0.500848	0.623339	STM1576	1667782	1669170	+		narU	CDS	nitrate/nitrite transporter NarU	nitrate/nitrite transporter NarU
AOL22_10615	91.1905	0.456606	0.286925	1.59138	0.111524	0.193723		2102851	2103207	-			CDS	phage tail protein
AOL22_18180	32.3796	0.456441	0.536447	0.85086	0.394847	0.524194	STM3390	3621150	3622307	+		acrE	CDS	efflux RND transporter periplasmic adaptor subunit	multidrug exporter AcrE
AOL22_12690	1049.55	0.456235	0.205502	2.2201	0.0264118	0.058321	STM2356	2515258	2515827	-		ubiX	CDS	UbiX family flavin prenyltransferase	3-octaprenyl-4-hydroxybenzoate carboxy-lyase
AOL22_22415	548.509	0.45622	0.960192	0.475135	0.634691	0.734996	STM4222	4502062	4502304	+		yjbE	CDS	outer membrane protein	putative outer membrane protein
AOL22_01000	20.2416	0.454691	0.44081	1.03149	0.302311	0.427183	STM0197	233960	234712	+	stfD	stfD	CDS	fimbrial chaperone StfD	fimbrial protein
AOL22_01890	127.317	0.453537	0.419231	1.08183	0.279327	0.40233		395411	397243	+			CDS	phage tail tape measure protein
AOL22_08530	256.272	0.453503	0.211037	2.14892	0.0316405	0.0678609	STM1618	1715142	1715933	+			CDS	DeoR/GlpR transcriptional regulator	transcriptional regulator
AOL22_19475	6536.04	0.452604	0.766826	0.59023	0.555036	0.671579	STM3645	3892821	3893483	+		yiaD	CDS	OmpA family lipoprotein	OmpA family lipoprotein
AOL22_21575	1905.47	0.452072	0.362037	1.24869	0.211778	0.324436	STM4056	4327022	4327735	+		yiiM	CDS	6-N-hydroxylaminopurine resistance protein	putative cytoplasmic protein
AOL22_05065	2113.7	0.451587	0.348241	1.29677	0.194712	0.303538	STM0944	1039009	1039329	+	clpS	yljA	CDS	ATP-dependent Clp protease adapter ClpS	ATP-dependent Clp protease adapter ClpS
AOL22_23805	3206.17	0.448859	0.276621	1.62265	0.104664	0.183779	STM4358	4773496	4774815	+	amiB	amiB	CDS	N-acetylmuramoyl-L-alanine amidase AmiB	N-acetylmuramoyl-L-alanine amidase AmiB
AOL22_04880	41.3089	0.447182	0.355537	1.25777	0.208476	0.320526		1001934	1002032	+			pseudo
AOL22_23395	53.2656	0.447153	0.420198	1.06415	0.287262	0.410737		4690299	4691234	+			CDS	TIGR03749 family integrating conjugative element protein
AOL22_20265	157.82	0.44638	0.406725	1.0975	0.272424	0.394565	STM3797	4057727	4057825	-	ivbL	ivbL	CDS	ilvB operon leader peptide IvbL	leader peptide IlvB
AOL22_20690	2958.11	0.446333	0.245776	1.81601	0.0693683	0.130097	STM3879	4147763	4149259	-	ravA	yieN	CDS	ATPase RavA	ATPase RavA
AOL22_16885	1260.27	0.446282	0.175899	2.53715	0.011176	0.0279223	STM3175	3367381	3368247	-			CDS	helix-turn-helix domain-containing protein	AraC family transcriptional regulator
AOL22_09015	613.769	0.446158	0.378138	1.17988	0.238048	0.35462	STM1710	1811723	1812487	-	pgpB	pgpB	CDS	phosphatidylglycerophosphatase B	phosphatidylglycerophosphatase B
AOL22_08875	1473.09	0.445597	0.368398	1.20955	0.22645	0.340909	STM1684	1786444	1787505	-		ycjF	CDS	TIGR01620 family protein	TIGR01620 family protein
AOL22_05735	2115.54	0.44504	0.232134	1.91716	0.0552172	0.107795	STM1078	1178665	1179081	+			CDS	CoA-binding protein	putative cytoplasmic protein
AOL22_21220	1483.57	0.444537	0.235755	1.88559	0.0593502	0.11439	STM3986	4253683	4255134	+	trkH	trkH	CDS	Trk system potassium transporter TrkH	potassium transporter
AOL22_12250	7181.9	0.443641	0.259486	1.70969	0.0873225	0.157928	STM2270	2418670	2419320	+	rcsB	rcsB	CDS	transcriptional regulator RcsB	DNA-binding response regulator
AOL22_16345	3083.59	0.443499	0.19016	2.33224	0.019688	0.0453084	STM3067	3256494	3257354	-	mscS	yggB	CDS	small-conductance mechanosensitive channel MscS	mechanosensitive ion channel protein MscS
AOL22_08315	781.109	0.442629	0.667878	0.662739	0.507498	0.629115	STM1577	1669262	1673002	+		narZ	CDS	nitrate reductase subunit alpha	nitrate reductase subunit alpha
AOL22_16480	2681.35	0.440942	0.329707	1.33738	0.1811	0.287471	STM3094	3284250	3284981	+	rsmE	yggJ	CDS	16S rRNA (uracil(1498)-N(3))-methyltransferase	putative cytoplasmic protein
AOL22_09385	820.441	0.440818	0.755166	0.583736	0.559398	0.674927	STM1778	1884604	1885227	+	lolB	lolB	CDS	lipoprotein localization protein LolB	lipoprotein localization factor LolB
AOL22_00005	72.4144	0.440514	0.39638	1.11134	0.266421	0.387665	STM0001	190	255	+	thrL	thrL	CDS	thr operon leader peptide	thr operon leader peptide
AOL22_14290	123.394	0.439757	0.637939	0.68934	0.490609	0.614013	STM2655	2846203	2846658	-			CDS	DUF4385 domain-containing protein	hypothetical protein
AOL22_07815	968.373	0.439494	0.579289	0.758679	0.448045	0.57452	STM1483	1569174	1569503	+	mdtI	ydgE	CDS	multidrug/spermidine efflux SMR transporter subunit MdtI	multidrug transporter subunit MdtI
AOL22_08535	204.241	0.439469	0.215888	2.03563	0.0417875	0.0856401	STM1619	1715933	1716370	+	aac(6')		CDS	cryptic aminoglycoside N-acetyltransferase AAC(6')-Iy/Iaa	aminoglycoside 6'-acetyltransferase
AOL22_16220	2908.86	0.439278	0.239907	1.83104	0.0670948	0.126615	STM3044	3232495	3233391	-		xerD	CDS	tyrosine recombinase XerD	site-specific tyrosine recombinase XerD
AOL22_10635	18.8188	0.439134	0.420788	1.0436	0.296672	0.421343		2105433	2105945	-			CDS	hypothetical protein
AOL22_19420	39.7962	0.438972	0.39536	1.11031	0.266867	0.388117	STM3634	3880424	3880500	-		proK	tRNA	tRNA-Pro	tRNA-Pro
AOL22_02785	9.59016	0.437611	0.709801	0.616527	0.537547	0.655637		573353	573811	+			CDS	IS200/IS605-like element IS200F family transposase
AOL22_04620	637.88	0.437356	0.387861	1.12761	0.259485	0.379926	STM0819	944067	944741	-		ybiH	CDS	transcriptional regulator	transcriptional regulator
AOL22_17205	12.8013	0.435887	0.523149	0.833198	0.404733	0.534448		3426392	3428167	+			CDS	terminase
AOL22_04230	1315.57	0.435616	0.458577	0.949928	0.342149	0.469767	STM0746	872953	873381	+	tolR	tolR	CDS	colicin uptake protein TolR	protein TolR
AOL22_16255	2254	0.434622	0.278938	1.55813	0.119202	0.204939	STM3051	3237377	3238810	+		bglA	CDS	6-phospho-beta-glucosidase	6-phospho-beta-glucosidase
AOL22_13445	4477.76	0.433962	0.253561	1.71147	0.0869945	0.157401	STM2502	2666513	2668054	+	ppx	ppx	CDS	exopolyphosphatase	exopolyphosphatase
AOL22_07590	1229.48	0.433627	0.285127	1.52082	0.128304	0.217482	STM1440	1524625	1525146	+	sodC	sodC	CDS	superoxide dismutase [Cu-Zn] SodC2	superoxide dismutase
AOL22_01295	462.708	0.433474	0.29556	1.46662	0.14248	0.237232	STM0256	295760	296674	-		yafC	CDS	LysR family transcriptional regulator	putative LysR family transcriptional regulator
AOL22_24885	228.88	0.432798	0.28535	1.51673	0.129335	0.218993	STM4571	4999743	5000315	-			CDS	outer membrane protein	hypothetical protein
AOL22_17370	5612.25	0.432291	0.288539	1.49821	0.13408	0.225762	STM3231	3457543	3457842	+		yqjK	CDS	hypothetical protein	hypothetical protein
AOL22_21150	3762.26	0.43222	0.184919	2.33735	0.0194212	0.0447383	STM3971	4238066	4238671	+	ubiJ	yigP	CDS	ubiquinone biosynthesis protein UbiJ	hypothetical protein
AOL22_17770	5311.28	0.432135	0.278529	1.55149	0.120785	0.206827	STM3310	3536989	3537624	-	mlaC	yrbC	CDS	phospholipid-binding protein MlaC	phospholipid-binding protein MlaC
AOL22_00915	3182.37	0.430997	0.261016	1.65123	0.0986918	0.175722	STM0180	211012	211392	-	panD	panD	CDS	aspartate 1-decarboxylase	aspartate 1-decarboxylase
AOL22_23405	50.6163	0.42999	0.627969	0.684732	0.493513	0.616497		4693176	4693577	+			CDS	TIGR03751 family conjugal transfer lipoprotein
AOL22_18495	793.141	0.429095	0.288103	1.48938	0.136387	0.229035		3664801	3664872	-			CDS	hypothetical protein
AOL22_11770	210.602	0.42898	0.297227	1.44327	0.148943	0.245987	STM2176	2321655	2322299	-	maiA		CDS	maleylacetoacetate isomerase	maleylacetoacetate isomerase
AOL22_11580	121.963	0.428957	0.426828	1.00499	0.314902	0.440732	STM2139	2281792	2282127	-			CDS	hypothetical protein	hypothetical protein
AOL22_14010	30.5048	0.428858	0.384698	1.11479	0.26494	0.386107	STM2607	2804866	2805069	-			CDS	phage tail protein	Gifsy-1 prophage protein
AOL22_19045	193.189	0.428775	0.259707	1.65099	0.0987398	0.175741	STM3562	3790145	3791422	-		livM	CDS	high-affinity branched-chain amino acid ABC transporter permease LivM	high-affinity branched-chain amino acid ABC transporter permease LivM
AOL22_01565	1150.93	0.428489	0.597157	0.717548	0.473036	0.598075	STM0306	349736	350455	-	pagN		CDS	adhesin/invasin protein PagN	adhesin
AOL22_05140	8348.69	0.425823	0.27841	1.52949	0.126144	0.21413	STM0959	1053404	1053898	+	lrp	lrp	CDS	leucine-responsive transcriptional regulator Lrp	leucine-responsive transcriptional regulator
AOL22_09795	322.973	0.4258	0.463491	0.918679	0.358263	0.48614	STM1859	1964813	1964953	+			CDS	hypothetical protein	hypothetical protein
AOL22_08710	35.333	0.425137	0.365597	1.16286	0.244887	0.36285		1755521	1755673	-			CDS	multidrug transporter
AOL22_08135	55.5699	0.423175	0.523241	0.808756	0.418655	0.548056	STM1545	1629983	1631224	-			CDS	MFS transporter	MFS transporter
AOL22_10505	31.9299	0.420839	0.731692	0.575159	0.565184	0.678423		2087617	2087805	-			CDS	cold-shock protein
AOL22_05100	237.556	0.419857	0.269034	1.56061	0.118616	0.204194	STM0951	1045038	1045898	-			CDS	pirin family protein	quercetin 2%2C3-dioxygenase
AOL22_07680	375.424	0.419753	0.552637	0.759545	0.447527	0.574013	STM1458	1542345	1542923	-	rsxB	ydgM	CDS	electron transport complex subunit RsxB	electron transport complex subunit RsxB
AOL22_24795	440.894	0.419472	0.271367	1.54577	0.122159	0.208572		4984474	4984560	-			tRNA	tRNA-Leu
AOL22_07035	14.9402	0.41913	0.511513	0.819393	0.412562	0.542132		1420193	1420553	+			pseudo
AOL22_08735	1134.91	0.418167	0.212477	1.96806	0.0490616	0.0976451	STM1656	1758723	1759706	-	zntB		CDS	zinc transporter ZntB	zinc transporter ZntB
AOL22_08115	1385.66	0.417897	0.258807	1.6147	0.106375	0.186226	STM1541	1625044	1625835	+			CDS	FadR family transcriptional regulator	putative gntR family regulatory protein
AOL22_23425	14.3571	0.4176	0.471863	0.885003	0.376155	0.505001		4698311	4698712	+			CDS	TIGR03757 family integrating conjugative element protein
AOL22_21615	4439.8	0.417478	0.396974	1.05165	0.292961	0.416854	STM4064	4334403	4335158	+		ushB	CDS	CDP-diacylglycerol diphosphatase	CDP-diacylglycerol diphosphatase
AOL22_01030	928.43	0.417403	0.259521	1.60836	0.107757	0.188154	STM0203	238643	240064	+	clcA	yadQ	CDS	H(+)/Cl(-) exchange transporter ClcA	chloride channel protein
AOL22_12580	5301.12	0.416831	0.312297	1.33473	0.181965	0.28849	STM2334	2494573	2495250	-		yfbT	CDS	sugar phosphatase	putative phosphatase
AOL22_09450	27.2636	0.416812	0.381735	1.09189	0.274882	0.397635	STM1791	1898050	1898898	+			CDS	hydrogenase expression/formation protein	hydrogenase expression/formation protein
AOL22_20680	550.492	0.416494	0.299655	1.38991	0.164556	0.266126	STM3877	4145321	4146313	+	asnA	asnA	CDS	aspartate--ammonia ligase	aspartate--ammonia ligase
AOL22_14020	11.4503	0.414785	0.601437	0.689657	0.49041	0.613954	STM2609	2806956	2807501	-			CDS	terminase small subunit	Gifsy-1 prophage protein
AOL22_04410	1209.08	0.413657	0.237927	1.73859	0.0821073	0.150003	STM0780	904031	904180	+			CDS	multidrug efflux pump-associated protein%2C AcrZ family	multidrug efflux pump-associated protein%2C AcrZ family
AOL22_09760	324.804	0.413619	0.568523	0.727532	0.4669	0.592735	STM1854	1960146	1960310	-			CDS	hypothetical protein	hypothetical protein
AOL22_05150	3245.48	0.412907	0.218467	1.89002	0.0587552	0.113569	STM0961	1058231	1058842	+	lolA	lolA	CDS	outer membrane lipoprotein chaperone LolA	periplasmic protein
AOL22_20000	4297.41	0.411978	0.269685	1.52762	0.126606	0.214836	STM3748	4002779	4004488	+		yicH	CDS	AsmA family protein	hypothetical protein
AOL22_02840	54.1191	0.411275	0.354317	1.16076	0.245741	0.363886	STM0467	583260	583356	+	ffs	ffs	ncRNA	signal recognition particle sRNA small type	signal recognition particle%2C RNA component
AOL22_02985	857.129	0.410588	0.216201	1.8991	0.0575512	0.111748	STM0496	614913	615707	-		ybaP	CDS	polysaccharide biosynthesis protein GumN	polysaccharide biosynthesis protein GumN
AOL22_16565	1700.66	0.407991	0.516501	0.789913	0.429579	0.557693	STM3111	3297827	3298102	+		yggX	CDS	oxidative damage protection protein	oxidative damage protection protein
AOL22_08725	788.975	0.407361	0.386591	1.05372	0.292009	0.415878	STM1655	1756863	1758236	-	dbpA	dbpA	CDS	ATP-dependent RNA helicase DbpA	ATP-dependent RNA helicase DbpA
AOL22_24745	2077.09	0.406777	0.206807	1.96694	0.0491898	0.0978173	STM4543	4976637	4977374	-	dnaC	dnaC	CDS	DNA replication protein DnaC	DNA replication protein DnaC
AOL22_17245	9.27328	0.405628	0.559846	0.724534	0.468738	0.594241		3433416	3433841	-			CDS	hypothetical protein
AOL22_02520	254.125	0.405355	0.306762	1.3214	0.186369	0.293848	STM0409	523424	523789	+			CDS	VOC family protein	glyoxalase
AOL22_00640	3425.4	0.404372	0.289132	1.39857	0.161941	0.262923	STM0127	148697	149941	+	ftsW	ftsW	CDS	cell division protein FtsW	cell division protein FtsW
AOL22_17790	1697.83	0.403296	0.200956	2.00689	0.0447615	0.0904667	STM3314	3540014	3540991	+		yrbG	CDS	calcium/sodium antiporter	calcium/sodium antiporter
AOL22_01195	2329.79	0.403155	0.322437	1.25034	0.211177	0.32362	STM0236	278651	279943	+	tilS	mesJ	CDS	tRNA lysidine(34) synthetase TilS	tRNA lysidine(34) synthetase TilS
AOL22_11610	1150.45	0.402832	0.178893	2.25181	0.0243342	0.0544015	STM2145	2288155	2288901	-		yegW	CDS	GntR family transcriptional regulator	GntR family transcriptional regulator
AOL22_06660	208.94	0.402771	0.342389	1.17636	0.239453	0.356259	STM1260	1352564	1353697	-			CDS	mechanosensitive ion channel family protein	mechanosensitive ion channel protein MscS
AOL22_22990	2118.64	0.401716	0.294655	1.36335	0.172774	0.277063	STM4283	4616118	4617428	+	gltP	gltP	CDS	glutamate/aspartate:proton symporter GltP	glutamate/aspartate:proton symporter GltP
AOL22_09725	2924.66	0.401638	0.177101	2.26784	0.0233387	0.0524507	STM1847	1952569	1953153	-		yebR	CDS	GAF domain-containing protein	putative GAF domain-containing protein
AOL22_20260	948.987	0.401386	0.632803	0.634299	0.525886	0.646112	STM3796	4055932	4057620	-	ilvB	ilvB	CDS	acetolactate synthase large subunit	acetolactate synthase I large subunit
AOL22_11790	527.458	0.401244	0.281183	1.42699	0.153583	0.252143	STM2180	2325558	2326466	+			CDS	LysR family transcriptional regulator	transcriptional regulator
AOL22_02535	568.316	0.399682	0.260664	1.53333	0.125196	0.212674		525042	525269	+			CDS	hypothetical protein
AOL22_06755	844.405	0.399529	0.214984	1.85841	0.063111	0.120305	STM1277	1363011	1363358	-		yeaO	CDS	DUF488 domain-containing protein	MarR family transcriptional regulator
AOL22_23245	221.969	0.399515	0.375361	1.06435	0.28717	0.41073		4667439	4668194	+			CDS	TIGR03761 family integrating conjugative element protein
AOL22_24805	288.44	0.399313	0.286491	1.39381	0.163376	0.264645		4984706	4984792	-			tRNA	tRNA-Leu
AOL22_23590	667.001	0.399193	0.274969	1.45178	0.146564	0.243254		4732481	4733161	+	pcoR		CDS	copper response regulator transcription factor PcoR
AOL22_05520	23.1883	0.398971	0.441852	0.902951	0.366552	0.494882	STM1028	1134710	1135162	+			CDS	lysozyme	Gifsy-2 prophage lysozyme
AOL22_14980	163.678	0.398369	0.257564	1.54668	0.121941	0.208274	STM2804	2980289	2980720	+			CDS	carboxymuconolactone decarboxylase family protein	alkylhydroperoxidase
AOL22_08495	753.348	0.398059	0.281909	1.41201	0.157947	0.257507	STM1611	1709617	1710156	-	rimL	rimL	CDS	50S ribosomal protein L7/L12-serine acetyltransferase	ribosomal protein L7/L12-serine acetyltransferase
AOL22_04310	4438.98	0.397437	0.20343	1.95368	0.0507395	0.100558	STM0760	882446	883498	+	aroG	aroG	CDS	3-deoxy-7-phosphoheptulonate synthase AroG	3-deoxy-7-phosphoheptulonate synthase
AOL22_11710	1353.42	0.396685	0.473789	0.837261	0.402446	0.532475	STM2164	2307578	2308747	-		yehY	CDS	ABC transporter permease	ABC transporter permease
AOL22_06130	1093.06	0.396134	0.192614	2.05663	0.0397221	0.0819389	STM1155	1251189	1252109	-	lpxL	htrB	CDS	LpxL/LpxP family Kdo(2)-lipid IV(A) lauroyl/palmitoleoyl acyltransferase	lipid A biosynthesis lauroyl acyltransferase
AOL22_14205	5009.74	0.396132	0.288927	1.37105	0.17036	0.273754	STM2640	2829851	2830426	-	rpoE	rpoE	CDS	RNA polymerase sigma factor RpoE	RNA polymerase sigma factor RpoE
AOL22_13985	73.9615	0.395962	0.332821	1.18971	0.234159	0.349601	STM2602	2799943	2800302	-			CDS	DNA packaging protein	Gifsy-1 prophage protein
AOL22_06350	722.951	0.395683	0.218061	1.81455	0.0695932	0.130439	STM1199	1291186	1292208	+	yceG	yceG	CDS	cell division protein YceG	cell division protein YceG
AOL22_23350	293.274	0.395637	0.310157	1.2756	0.202095	0.312251		4684600	4685136	-			CDS	N-acetyltransferase family protein
AOL22_22200	1711.22	0.395617	0.211988	1.86622	0.0620104	0.118448	STM4181	4460052	4460489	-		yjaB	CDS	acetyltransferase	putative acetyltransferase
AOL22_23235	382.702	0.395576	0.27362	1.44571	0.148258	0.245546		4665664	4666902	+			CDS	helix-turn-helix domain-containing protein
AOL22_13440	7745.75	0.394885	0.269088	1.46749	0.142242	0.237033	STM2501	2664442	2666508	+	ppk1	ppk	CDS	polyphosphate kinase 1	RNA degradosome polyphosphate kinase
AOL22_03245	64.9209	0.394062	0.291731	1.35077	0.176769	0.282185	STM0548	668521	669039	+	sfmF	fimF	CDS	fimbriae assembly protein	adhesin
AOL22_24085	2054.33	0.393296	0.262076	1.5007	0.133434	0.225123	STM4411	4825407	4825751	+		ytfP	CDS	gamma-glutamylcyclotransferase	gamma-glutamylcyclotransferase
AOL22_05695	224480	0.393266	0.310784	1.2654	0.205728	0.316924	STM1070	1169720	1170772	-	ompA	ompA	CDS	porin OmpA	porin OmpA
AOL22_13110	836.473	0.393226	0.327103	1.20215	0.229306	0.343996	STM2436	2598008	2599300	+	ptsJ	ptsJ	CDS	transcriptional regulator PtsJ	transcriptional regulator PtsJ
AOL22_02360	935.954	0.392946	0.386254	1.01733	0.308999	0.433762	STM0377	489710	490804	+	yaiW	yaiW	CDS	surface-exposed outer membrane lipoprotein YaiW	hypothetical protein
AOL22_15125	130.195	0.392598	0.251483	1.56113	0.118493	0.204167		3005827	3006072	+			CDS	hypothetical protein
AOL22_17055	2319.34	0.392214	0.393516	0.99669	0.318915	0.445375	STM3208	3400880	3401893	-	tsaD	gcp	CDS	tRNA (adenosine(37)-N6)-threonylcarbamoyltransferase complex transferase subunit TsaD	tRNA threonylcarbamoyl adenosine modification protein TsaD
AOL22_01115	2396.86	0.3918	0.3179	1.23246	0.217775	0.332	STM0220	257828	259024	+	ispC	dxr	CDS	1-deoxy-D-xylulose-5-phosphate reductoisomerase	1-deoxy-D-xylulose-5-phosphate reductoisomerase
AOL22_21045	4026.82	0.390874	0.280107	1.39544	0.162882	0.264177	STM3951	4215551	4217713	+	uvrD	uvrD	CDS	DNA helicase II	DNA helicase II
AOL22_13045	31.2333	0.390364	0.426314	0.915671	0.359839	0.487642	STM2423	2585452	2586213	+		yfeN	CDS	outer membrane protein	hypothetical protein
AOL22_10540	14.5125	0.390359	0.696404	0.560534	0.575115	0.68624		2091655	2091867	+			CDS	hypothetical protein
AOL22_05390	14.4546	0.389844	0.514551	0.757639	0.448667	0.575161	STM1009	1117918	1121118	-			CDS	DNA breaking-rejoining protein	Gifsy-2 prophage exodeoxyribonuclease
AOL22_09895	1227.36	0.389431	0.373287	1.04325	0.296832	0.421343	STM1873	1976887	1977240	-			CDS	DUF2511 domain-containing protein	hypothetical protein
AOL22_00585	1016.83	0.388424	0.26902	1.44385	0.148781	0.245849	STM0116	135789	137540	+	ilvI	ilvI	CDS	acetolactate synthase 3 large subunit	valine sensitive acetolactate synthase III%2C large subunit
AOL22_23205	126.153	0.387956	0.296511	1.3084	0.190737	0.298631		4660555	4661925	+	dnaB		CDS	replicative DNA helicase
AOL22_17805	1981.66	0.38612	0.185218	2.08468	0.0370981	0.0776033	STM3317	3542575	3543150	+	lptC	yrbK	CDS	LPS export ABC transporter periplasmic protein LptC	LPS export ABC transporter periplasmic protein LptC
AOL22_11905	1885.77	0.386057	0.245987	1.56942	0.116551	0.201412	STM2203	2351336	2352193	+		nfo	CDS	deoxyribonuclease IV	deoxyribonuclease IV
AOL22_21000	13.064	0.385765	0.59614	0.647105	0.517564	0.638728	STM3942	4210124	4210486	+			CDS	hypothetical protein	hypothetical protein
AOL22_13515	1342.59	0.385558	0.222822	1.73034	0.0835695	0.152319	STM2515	2691381	2696978	-		ratA	CDS	outer membrane protein	hypothetical protein
AOL22_00195	391.425	0.384233	0.301488	1.27446	0.202502	0.312776	STM0038	44294	46009	+			CDS	arylsulfatase	putative arylsulfatase
AOL22_13470	11.7354	0.383998	0.566318	0.67806	0.497733	0.620489		2671272	2671463	+			CDS	hypothetical protein
AOL22_15805	76.767	0.383985	0.491467	0.781304	0.434624	0.562067		3143446	3143697	+			CDS	hypothetical protein
AOL22_11995	713.92	0.383859	0.38712	0.991576	0.321404	0.447831	STM2221	2371160	2372350	-		bcr	CDS	Bcr/CflA family multidrug efflux MFS transporter	Bcr/CflA family drug resistance efflux transporter
AOL22_01075	696.763	0.383678	0.394394	0.972829	0.330638	0.456901	STM0212	247933	249234	+			CDS	MHS family MFS transporter	MFS transporter
AOL22_19300	3256.91	0.383656	0.312053	1.22946	0.218901	0.333174	STM3613	3848578	3850065	-		yhjJ	CDS	insulinase family protein	putative Zn-dependent peptidase
AOL22_20695	1702.74	0.383451	0.22284	1.72075	0.0852965	0.154593	STM3880	4149607	4151475	+		kup	CDS	low affinity potassium transporter Kup	potassium transporter Kup
AOL22_00430	693.917	0.382528	0.410108	0.932749	0.35095	0.478968	STM0086	98759	100621	+	kefC	kefC	CDS	glutathione-regulated potassium-efflux system protein KefC	glutathione-regulated potassium-efflux system protein KefC
AOL22_15735	1770.7	0.38252	0.331267	1.15472	0.248205	0.366609	STM2951	3125328	3125999	-	queE	ygcF	CDS	7-carboxy-7-deazaguanine synthase QueE	7-carboxy-7-deazaguanine synthase QueE
AOL22_19280	211.85	0.381459	0.355096	1.07424	0.282714	0.405716	STM3609	3843067	3844389	+		yhjE	CDS	MHS family MFS transporter	MFS transporter
AOL22_18490	2534	0.378977	0.286616	1.32225	0.186086	0.293502	STM3452	3663876	3664598	-		yheO	CDS	transcriptional regulator	hypothetical protein
AOL22_15200	149.152	0.37843	0.256403	1.47592	0.139966	0.234119	STM2845	3020840	3021310	-	hycI	hycI	CDS	hydrogenase maturation peptidase HycI	hydrogenase maturation peptidase HycI
AOL22_04885	897.371	0.377692	0.294849	1.28097	0.200205	0.309942	STM0870	1002094	1003779	-			CDS	transporter	transporter
AOL22_16070	1727.54	0.377146	0.194166	1.94239	0.0520905	0.102759	STM3015	3203752	3204459	-		ygeA	CDS	aspartate/glutamate racemase	aspartate/glutamate racemase
AOL22_01870	257.133	0.37673	0.288815	1.3044	0.192098	0.300361		393148	394644	+			CDS	phage tail protein
AOL22_13820	35.3744	0.375875	0.37229	1.00963	0.312673	0.438395	STM2576	2771198	2771458	+		yfhL	CDS	YfhL family 4Fe-4S dicluster ferredoxin	putative ferredoxin
AOL22_13990	202.2	0.375691	0.201138	1.86783	0.0617858	0.118163	STM2603	2800360	2801388	-			CDS	major capsid protein	Gifsy-1 prophage protein
AOL22_01325	587.495	0.375552	0.389051	0.965302	0.334394	0.461141	STM0262	302019	302741	+		yafS	CDS	class I SAM-dependent methyltransferase	putative SAM-dependent methyltransferase
AOL22_06355	1356.05	0.374593	0.217332	1.7236	0.0847808	0.153929	STM1200	1292198	1292839	+		tmk	CDS	dTMP kinase	dTMP kinase
AOL22_15985	93.6035	0.374344	0.284401	1.31625	0.188089	0.295469	STM2998	3185174	3185581	-		ygdB	CDS	DUF2509 family protein	hypothetical protein
AOL22_11730	3388.49	0.374143	0.381281	0.981278	0.326456	0.452854	STM2168	2314201	2315148	-		pbpG	CDS	D-alanyl-D-alanine endopeptidase	D-alanyl-D-alanine endopeptidase
AOL22_01875	62.9447	0.372781	0.341371	1.09201	0.274828	0.397635		394644	395000	+			CDS	phage tail protein
AOL22_23800	843.227	0.37244	0.283755	1.31254	0.189338	0.296749	STM4357	4773018	4773479	+	tsaE	yjeE	CDS	tRNA (adenosine(37)-N6)-threonylcarbamoyltransferase complex ATPase subunit type 1 TsaE	tRNA (adenosine(37)-N6)-threonylcarbamoyltransferase complex ATPase subunit type 1 TsaE
AOL22_16430	146.392	0.372089	0.235505	1.57996	0.114115	0.197713		3274440	3275080	+			pseudo
AOL22_17545	3336.84	0.372011	0.307701	1.209	0.226663	0.34112	STM3266	3495786	3496376	+	diaA	yraO	CDS	DnaA initiator-associating protein DiaA	putative phosphoheptose isomerase
AOL22_14340	51.8931	0.371453	0.530407	0.700318	0.483729	0.608157		2858530	2858577	+			CDS	hypothetical protein
AOL22_05760	177.173	0.369596	0.288108	1.28284	0.199547	0.309331	STM1083	1182329	1182610	+		yccX	CDS	acylphosphatase	acylphosphatase
AOL22_16655	316.467	0.368621	0.276312	1.33408	0.182179	0.288599	STM3129	3317034	3318518	+			CDS	NAD-dependent phenylacetaldehyde dehydrogenase	NAD-dependent phenylacetaldehyde dehydrogenase
AOL22_22020	3911.92	0.368396	0.541396	0.680455	0.496216	0.619336	STM4147	4421825	4422208	+	secE	secE	CDS	preprotein translocase subunit SecE	preprotein translocase subunit SecE
AOL22_09340	1237.38	0.368274	0.203374	1.81083	0.0701679	0.131284	STM1769	1876903	1877256	+		ychN	CDS	hypothetical protein	hypothetical protein
AOL22_19135	8477.15	0.368066	0.322822	1.14015	0.254224	0.373737	STM3580	3807674	3808231	+			CDS	DUF1795 domain-containing protein	hypothetical protein
AOL22_16285	3769.56	0.367579	0.249552	1.47296	0.140762	0.235141	STM3056	3245207	3246409	-	ubiI	visC	CDS	FAD-dependent 2-octaprenylphenol hydroxylase	FAD-dependent 2-octaprenylphenol hydroxylase
AOL22_10520	136.458	0.367396	0.333006	1.10327	0.26991	0.391407	STM1998	2089754	2090173	-	umuD	umuD	CDS	translesion error-prone DNA polymerase V autoproteolytic subunit	DNA polymerase V subunit UmuD
AOL22_05785	18.6162	0.366843	0.587184	0.624749	0.532136	0.650727	STM1088	1185205	1186080	-	pipB	pipB	CDS	SPI-2 type III secretion system effector PipB	effector protein PipB
AOL22_10240	799.903	0.365972	0.39842	0.918559	0.358326	0.48614	STM1942	2043953	2044039	-		leuZ	tRNA	tRNA-Leu	tRNA-Leu
AOL22_21530	31.6729	0.36539	0.457258	0.799089	0.424239	0.553495	STM4047	4317124	4318593	-	rhaB	rhaB	CDS	rhamnulokinase	rhamnulokinase
AOL22_20110	623.44	0.365265	0.195045	1.87272	0.0611068	0.117103	STM3766	4026652	4027593	-			CDS	Rpn family recombination-promoting nuclease/putative transposase	hypothetical protein
AOL22_14065	103.044	0.365207	0.318355	1.14717	0.251312	0.370732		2812186	2812371	-			CDS	hypothetical protein
AOL22_07500	85.3377	0.364362	0.431429	0.844546	0.398364	0.527929	STM1424	1510309	1510385	-		valV	tRNA	tRNA-Val	tRNA-Val
AOL22_16295	9564.82	0.364042	0.19493	1.86755	0.0618243	0.118188	STM3058	3247710	3249026	-	pepP	pepP	CDS	Xaa-Pro aminopeptidase	Xaa-Pro aminopeptidase
AOL22_09555	1985.96	0.362908	0.275074	1.31931	0.187066	0.294454	STM1812	1919539	1920198	-		ycgM	CDS	fumarylacetoacetate hydrolase family protein	isomerase/hydrolase
AOL22_22295	82.4359	0.362653	0.328503	1.10396	0.269612	0.391216	STM4200	4480249	4481994	-			CDS	phage tail protein	phage tail protein
AOL22_23295	16.3443	0.362118	0.55062	0.657654	0.51076	0.632826		4674858	4675532	+			CDS	lytic transglycosylase domain-containing protein
AOL22_01450	113.966	0.361707	0.386229	0.93651	0.349011	0.476542	STM0286	327573	328361	+			CDS	DUF2094 domain-containing protein	hypothetical protein
AOL22_11530	266.722	0.360488	0.296995	1.21378	0.22483	0.339667	STM2128	2267324	2270404	+	mdtC	yegO	CDS	multidrug efflux RND transporter permease subunit MdtC	multidrug transporter subunit MdtC
AOL22_13960	374.2	0.36037	0.233819	1.54123	0.12326	0.210146	STM2597	2796500	2797246	-			CDS	phage tail protein	Gifsy-1 prophage protein
AOL22_23440	63.9529	0.360199	0.416403	0.865026	0.387025	0.516583		4701136	4701513	+			CDS	hypothetical protein
AOL22_11085	41.6589	0.358648	0.342953	1.04577	0.295669	0.420072	STM2043	2169528	2171360	+	pduG	pduG	CDS	propanediol dehydratase reactivase alpha subunit PduG	diol dehydratase reactivase subunit alpha
AOL22_04270	439.274	0.357624	0.308161	1.16051	0.245841	0.36392		878018	878093	+			tRNA	tRNA-Lys
AOL22_01430	120.333	0.357613	0.271734	1.31604	0.18816	0.295482	STM0282	320978	322282	+	tssL		CDS	type VI secretion system protein TssL	hypothetical protein
AOL22_03275	25.5865	0.356797	0.468419	0.761705	0.446236	0.573024	STM0554	672485	672610	-			pseudo		homology to integrase protein of phage
AOL22_11715	2587.84	0.356359	0.559355	0.63709	0.524066	0.644551	STM2165	2308751	2309668	-		yehZ	CDS	ABC transporter substrate-binding protein	ABC transporter substrate-binding protein
AOL22_14325	4377.65	0.356316	0.287074	1.2412	0.214533	0.328122	STM2662	2855967	2856947	-	rluD	rluD	CDS	23S rRNA pseudouridine(1911/1915/1917) synthase RluD	23S rRNA pseudouridine(1911/1915/1917) synthase
AOL22_05235	307.551	0.356223	0.295102	1.20712	0.227386	0.341879	STM0979	1080722	1081483	+		ycaL	CDS	metalloprotease	metalloprotease
AOL22_02035	181.575	0.356016	0.321139	1.1086	0.267601	0.388836		416878	417108	+			CDS	hypothetical protein
AOL22_22530	48.6052	0.355019	0.308216	1.15185	0.249383	0.368118		4525053	4525325	-			CDS	pyocin activator protein PrtN
AOL22_00660	3173.74	0.354756	0.28125	1.26135	0.207181	0.31885	STM0131	153514	154344	+	ftsQ	ftsQ	CDS	cell division protein FtsQ	cell division protein FtsQ
AOL22_06820	116218	0.35461	0.292838	1.21094	0.225918	0.340544	STM1290	1377268	1378263	-	gapA	gapA	CDS	glyceraldehyde-3-phosphate dehydrogenase	type I glyceraldehyde-3-phosphate dehydrogenase
AOL22_00450	3952.57	0.354244	0.201334	1.75948	0.0784954	0.144926	STM0090	102644	103465	-	rsmA	ksgA	CDS	16S rRNA (adenine(1518)-N(6)/adenine(1519)-N(6))- dimethyltransferase RsmA	16S rRNA (adenine(1518)-N(6)/adenine(1519)-N(6))-dimethyltransferase
AOL22_02530	1234.38	0.354079	0.231031	1.5326	0.125374	0.2129	STM0411	524677	525024	+		yajD	CDS	HNH nuclease family protein	HNH endonuclease
AOL22_00995	83.4367	0.353569	0.340043	1.03978	0.298444	0.423119	STM0196	231285	233942	+		stfC	CDS	fimbrial biogenesis outer membrane usher protein	outer membrane usher protein
AOL22_13700	419.628	0.353497	0.225686	1.56633	0.117272	0.202362	STM2552	2739818	2740456	-			CDS	DUF1007 family protein	hypothetical protein
AOL22_17085	309.631	0.352813	0.415738	0.848643	0.39608	0.525533		3407268	3407570	-			CDS	reverse transcriptase
AOL22_05615	46.4767	0.351369	0.674811	0.520692	0.602581	0.710022	STM1054	1151037	1151336	-			CDS	hypothetical protein	Gifsy-2 prophage protein
AOL22_17880	45.5173	0.351352	0.448394	0.783579	0.433287	0.561266	STM3332	3560661	3561764	+		yhcG	CDS	DUF1016 domain-containing protein	hypothetical protein
AOL22_18485	909.595	0.350552	0.330409	1.06096	0.288706	0.412338	STM3451	3663490	3663876	-	tusD	yheN	CDS	sulfurtransferase complex subunit TusD	sulfurtransferase TusD
AOL22_12215	1998.08	0.350419	0.940372	0.372639	0.709417	0.793176	STM2262	2408735	2409229	+		eco	CDS	ecotin	ecotin
AOL22_03980	1400.35	0.348851	0.359843	0.969451	0.33232	0.458416	STM0696	817065	817835	-		ybfF	CDS	esterase	alpha/beta hydrolase
AOL22_07545	1487.68	0.348343	0.34053	1.02294	0.306334	0.43131	STM1432	1518696	1519550	-		ydhO	CDS	NlpC/P60 family protein	putative cell wall-associated hydrolase
AOL22_07695	651.843	0.347735	0.383899	0.905798	0.365043	0.493412	STM1461	1544110	1544325	-	ydgT	ydgT	CDS	transcription modulator YdgT	oriC-binding nucleoid-associated protein
AOL22_11500	1344.42	0.347416	0.211746	1.64072	0.100855	0.178492	STM2123	2257206	2260196	+		yegE	CDS	diguanylate cyclase	diguanylate cyclase
AOL22_19035	150.682	0.345056	0.29571	1.16687	0.243261	0.360896	STM3560	3788666	3789379	-	livF	livF	CDS	high-affinity branched-chain amino acid ABC transporter ATP-binding protein LivF	branched-chain amino acid ABC transporter ATP-binding protein
AOL22_23925	206.767	0.344958	0.267333	1.29037	0.196923	0.306173	STM4382	4796937	4798001	-	ulaG	yjfR	CDS	L-ascorbate 6-phosphate lactonase	L-ascorbate 6-phosphate lactonase
AOL22_02145	28.4133	0.344885	0.506292	0.681198	0.495746	0.618958	STM0334	435687	435959	-			CDS	cytoplasmic protein	putative cytoplasmic protein
AOL22_19845	1504.53	0.344763	0.282341	1.22109	0.222053	0.336772	STM3718	3973530	3974543	-	waaO	rfaI	CDS	lipopolysaccharide 3-alpha-galactosyltransferase	lipopolysaccharide 1%2C3-galactosyltransferase
AOL22_22615	35.2042	0.344257	0.347702	0.990093	0.322129	0.448308		4533615	4534268	+			CDS	phage N-6-adenine-methyltransferase
AOL22_03270	10.4687	0.343735	0.660357	0.520529	0.602695	0.710022	STM0553	672387	672463	+		argU	tRNA	tRNA-Arg	tRNA-Arg
AOL22_16125	35.8847	0.343713	0.44641	0.76995	0.441329	0.568075		3214780	3215292	-			CDS	CaiF/GrlA family transcriptional regulator
AOL22_24455	2181.23	0.343471	0.422517	0.812916	0.416266	0.545368	STM4486	4903614	4904633	-		yjgB	CDS	NAD(P)-dependent alcohol dehydrogenase	putative alcohol dehydrogenase
AOL22_13955	19.8809	0.343433	0.441631	0.777645	0.436778	0.563457	STM2596	2796054	2796449	-			CDS	phage minor tail protein G	Gifsy-1 prophage protein
AOL22_21025	4308.03	0.343299	0.254134	1.35086	0.176741	0.282185	STM3947	4212272	4213096	+	dapF	dapF	CDS	diaminopimelate epimerase	diaminopimelate epimerase
AOL22_21865	2048.13	0.342756	0.332135	1.03198	0.302082	0.426988	STM4114	4388631	4390928	+		pflD	CDS	formate C-acetyltransferase	formate C-acetyltransferase
AOL22_03660	1389.91	0.342739	0.30126	1.13768	0.255252	0.374897	STM0632	753402	753605	+	tatE	ybeC	CDS	twin-arginine translocase subunit TatE	Sec-independent protein translocase TatE
AOL22_14175	10.8056	0.342559	0.522404	0.655736	0.511994	0.634187	STM2634	2825468	2825707	+			CDS	DUF4060 family protein	hypothetical protein
AOL22_07375	81.3863	0.342298	0.506648	0.675614	0.499286	0.621889	STM1399	1493096	1493569	+		sscA	CDS	CesD/SycD/LcrH family type III secretion system chaperone SscA	CesD/SycD/LcrH family type III secretion system chaperone
AOL22_17765	2272.28	0.341588	0.258299	1.32245	0.186019	0.293494	STM3309	3536693	3536989	-	mlaB	yrbB	CDS	lipid asymmetry maintenance protein MlaB	phospholipid ABC transporter substrate-binding protein
AOL22_20285	1517.33	0.341445	0.527515	0.647271	0.517456	0.638728	STM3798	4059704	4060888	+	emrD	emrD	CDS	multidrug efflux MFS transporter EmrD	multidrug transporter EmrD
AOL22_10605	364.648	0.341413	0.203339	1.67903	0.0931456	0.167398		2100518	2102443	-			CDS	phage tail tape measure protein
AOL22_11480	1414.23	0.341174	0.297805	1.14563	0.25195	0.371163	STM2119	2252001	2253581	+		yegH	CDS	TerC family protein	hypothetical protein
AOL22_05590	85.3588	0.340782	0.323984	1.05185	0.292869	0.41685	STM1050	1147669	1148250	+			CDS	tail fiber assembly protein	Gifsy-2 prophage tail fiber assembly like-protein
AOL22_01915	24.6767	0.340592	0.574515	0.592834	0.553292	0.66997		400880	401305	+			CDS	phage tail protein
AOL22_11105	42.3327	0.340453	0.455624	0.747224	0.454928	0.581442	STM2047	2172480	2173112	+	pduL	pduL	CDS	phosphate propanoyltransferase	propanediol utilization protein
AOL22_11395	27.6971	0.340143	0.588552	0.577932	0.56331	0.677146	STM2102	2232636	2234114	-		wzxC	CDS	MOP flippase family protein	colanic acid exporter
AOL22_19875	2427.99	0.34002	0.304613	1.11624	0.26432	0.385323	STM3723	3977874	3978944	-	rfaQ	rfaQ	CDS	lipopolysaccharide core heptosyltransferase RfaQ	lipopolysaccharide core biosynthesis protein
AOL22_21795	981.6	0.339801	0.187816	1.80923	0.070416	0.131666	STM4100	4369530	4370690	+	metB	metB	CDS	cystathionine gamma-synthase	cystathionine gamma-synthase
AOL22_22635	71.0532	0.339756	0.296593	1.14553	0.251989	0.371163		4535814	4536803	+			CDS	DUF968 domain-containing protein
AOL22_01760	55.4592	0.338779	0.316998	1.06871	0.285199	0.408658		381169	381921	+			CDS	antitermination protein
AOL22_00225	80.2951	0.338764	0.369547	0.9167	0.3593	0.487192	STM0044	52631	52846	+		yaaY	CDS	DUF2575 domain-containing protein	hypothetical protein
AOL22_00630	4973	0.338554	0.252989	1.33822	0.180825	0.287326	STM0125	146296	147378	+	mraY	mraY	CDS	phospho-N-acetylmuramoyl-pentapeptide- transferase	phospho-N-acetylmuramoyl-pentapeptide-transferase
AOL22_15970	3072.02	0.33843	0.279765	1.20969	0.226397	0.340909	STM2995	3178416	3181304	-		ptr	CDS	pitrilysin	pitrilysin
AOL22_05095	911.698	0.33824	0.225572	1.49948	0.13375	0.225574	STM0950	1044341	1045018	-			CDS	hydrolase	hydrolase
AOL22_06395	1503.8	0.338187	0.228851	1.47776	0.139471	0.233462	STM1208	1300346	1301170	+	thiK	ycfN	CDS	thiamine kinase	thiamine kinase
AOL22_12660	1220.11	0.338066	0.347346	0.973286	0.330411	0.456737	STM2350	2509862	2510755	+		yfcH	CDS	TIGR01777 family protein	TIGR01777 family protein
AOL22_07215	379.228	0.33785	0.242502	1.39318	0.163564	0.264827	STM1367	1458641	1458829	+		ydiH	CDS	hypothetical protein	putative cytoplasmic protein
AOL22_11405	86.1487	0.337468	0.802185	0.420687	0.673984	0.765933	STM2104	2235695	2237065	-	cpsG	cpsG	CDS	phosphomannomutase CpsG	phosphomannomutase
AOL22_16405	161.319	0.33695	0.298212	1.1299	0.258517	0.378824	STM3079	3268714	3269670	-			CDS	alpha/beta hydrolase	putative hydrolase or acyltransferase
AOL22_11420	22.7262	0.335968	0.7389	0.454686	0.649335	0.746433	STM2107	2239835	2240308	-		wcaH	CDS	GDP-mannose mannosyl hydrolase	GDP-mannose mannosyl hydrolase
AOL22_13125	121.128	0.335599	0.462825	0.72511	0.468385	0.593953	STM2439	2600486	2601025	+		yfeL	CDS	hypothetical protein	hypothetical protein
AOL22_00360	415.024	0.335361	0.365167	0.918379	0.358421	0.48614	STM0071	82545	84098	-	caiC	caiC	CDS	crotonobetaine/carnitine-CoA ligase	crotonobetaine/carnitine-CoA ligase
AOL22_00155	27.4895	0.333869	0.501777	0.665373	0.505812	0.627356	STM0030	33346	34350	+			CDS	LysR family transcriptional regulator	putative LysR family transcriptional regulator
AOL22_22830	1542.97	0.331932	0.178376	1.86086	0.0627642	0.1197	STM4250	4564627	4565043	+		yjbQ	CDS	YjbQ family protein	hypothetical protein
AOL22_17645	1734.05	0.331465	0.323674	1.02407	0.305803	0.430821	STM3285	3513030	3513431	-	rbfA	rbfA	CDS	30S ribosome-binding factor RbfA	ribosome-binding factor A
AOL22_23475	102.793	0.329973	0.273735	1.20545	0.228031	0.342521		4707623	4707961	+			CDS	hypothetical protein
AOL22_07170	1022.73	0.329868	0.176404	1.86995	0.0614903	0.117741	STM1358	1448192	1448950	-	aroD	aroD	CDS	type I 3-dehydroquinate dehydratase	3-dehydroquinate dehydratase
AOL22_02165	190.59	0.329641	0.299617	1.10021	0.271241	0.392973	STM0338	439149	441710	-		stbC	CDS	fimbrial outer membrane usher protein	fimbrial assembly protein
AOL22_23775	991.43	0.327835	0.333142	0.984069	0.325082	0.451235		4769552	4769627	+			tRNA	tRNA-Gly
AOL22_18080	1669.83	0.32761	0.264493	1.23864	0.21548	0.329142	STM3371	3601352	3601945	-		yhdE	CDS	septum formation inhibitor Maf	septum formation inhibitor Maf
AOL22_22130	2261.33	0.326369	0.223516	1.46016	0.144246	0.239662	STM4168	4445027	4445698	+		nfi	CDS	deoxyribonuclease V	endonuclease V
AOL22_02200	127.26	0.326254	0.500642	0.65167	0.514614	0.636425	STM0345	447614	448102	+			CDS	hypothetical protein	hypothetical protein
AOL22_17045	1459.13	0.325089	0.423872	0.76695	0.443111	0.569749	STM3207	3400018	3400629	+	plsY	ygiH	CDS	glycerol-3-phosphate 1-O-acyltransferase PlsY	acyl-phosphate--glycerol-3-phosphate O-acyltransferase
AOL22_23595	966.953	0.324594	0.229526	1.4142	0.157304	0.256904		4733158	4734558	+	pcoS		CDS	copper resistance membrane spanning protein PcoS
AOL22_02410	437.21	0.324545	0.210604	1.54102	0.123311	0.210157	STM0387	498321	498776	+		yaiI	CDS	YaiI/YqxD family protein	hypothetical protein
AOL22_11540	366.993	0.324432	0.275131	1.17919	0.238322	0.354802	STM2130	2271813	2273216	+	baeS	baeS	CDS	two-component system sensor histidine kinase BaeS	two-component system sensor histidine kinase BaeA
AOL22_12245	3682.51	0.323843	0.236056	1.37189	0.170098	0.273562	STM2269	2415984	2418653	+	rcsD	yojN	CDS	phosphotransferase RcsD	phosphotransferase RcsD
AOL22_00650	8803.41	0.323697	0.248024	1.3051	0.191858	0.300085	STM0129	151124	152599	+	murC	murC	CDS	UDP-N-acetylmuramate--L-alanine ligase	UDP-N-acetylmuramate--L-alanine ligase
AOL22_21065	469.136	0.323465	0.501611	0.644852	0.519023	0.640024	STM3955	4220073	4220957	-	rarD	rarD	CDS	EamA family transporter RarD	EamA family transporter
AOL22_24800	788.555	0.323374	0.214486	1.50767	0.131639	0.222345		4984592	4984678	-			tRNA	tRNA-Leu
AOL22_15760	165.01	0.322901	0.515628	0.626228	0.531165	0.650386		3130949	3131245	-			CDS	type II toxin-antitoxin system RelE/ParE family toxin
AOL22_00140	159.681	0.322166	0.266528	1.20875	0.226758	0.341154	STM0028	31256	32101	+		bcfH	CDS	DsbA family protein	hypothetical protein
AOL22_02470	2311.75	0.321404	0.299062	1.07471	0.282506	0.405606	STM0399	511374	512693	+	brnQ	brnQ	CDS	branched-chain amino acid transporter carrier protein BrnQ	branched-chain amino acid transport system II carrier protein
AOL22_21525	76.1603	0.321002	0.313372	1.02435	0.305671	0.430821	STM4046	4315868	4317127	-	rhaA	rhaA	CDS	L-rhamnose isomerase	L-rhamnose isomerase
AOL22_11975	693.113	0.320852	0.275447	1.16484	0.244085	0.362003	STM2217	2366711	2367805	+		yejB	CDS	microcin C ABC transporter permease YejB	microcin C ABC transporter permease YejB
AOL22_12105	25.6124	0.320583	0.360011	0.890481	0.373208	0.501848		2389241	2389477	-			pseudo
AOL22_04990	3370.95	0.320185	0.456609	0.701225	0.483163	0.607608	STM0892	1021386	1021901	-		ybjP	CDS	lipoprotein	putative lipoprotein
AOL22_10610	90.0952	0.32012	0.311104	1.02898	0.303488	0.428717		2102528	2102854	-			CDS	phage tail assembly protein
AOL22_23445	675.885	0.318399	0.235745	1.35061	0.176821	0.282185		4701520	4703061	+			CDS	conjugal transfer protein TraG
AOL22_05555	4166.93	0.318337	0.398565	0.798707	0.42446	0.553495	STM1044	1138807	1139340	-		sodC	CDS	superoxide dismutase [Cu-Zn]	Gifsy-2 prophage superoxide dismutase precursor (Cu-Zn)
AOL22_11410	93.4639	0.317961	0.658487	0.482866	0.629191	0.73097	STM2105	2237176	2238618	-	cpsB	manC	CDS	mannose-1-phosphate guanyltransferase	mannose-1-phosphate
AOL22_05495	29.4396	0.317738	0.379423	0.837422	0.402355	0.532475		1131481	1132169	+			pseudo
AOL22_05290	229.718	0.317584	0.229436	1.38419	0.166299	0.268791	STM0990	1093156	1093932	-	elyC	ycbC	CDS	envelope biogenesis factor ElyC	hypothetical protein
AOL22_07955	956.976	0.317242	0.261795	1.2118	0.22559	0.340269	STM1510	1596561	1597247	-		ydfH	CDS	GntR family transcriptional regulator	GntR family transcriptional regulator
AOL22_12040	27.0517	0.316875	0.476052	0.665631	0.505647	0.627317	STM2230	2379638	2380141	-			CDS	LexA family transcriptional regulator	putative peptidase
AOL22_09665	395.102	0.31635	0.492542	0.64228	0.520691	0.641744	STM1835	1941290	1942099	-	rlmA	rrmA	CDS	23S rRNA (guanine(745)-N(1))-methyltransferase	23S rRNA (guanine(745)-N(1))-methyltransferase
AOL22_00445	1617.36	0.315917	0.229301	1.37774	0.168283	0.271251	STM0089	102264	102641	-	apaG	apaG	CDS	Co2+/Mg2+ efflux protein ApaG	Co2+/Mg2+ efflux protein ApaG
AOL22_00725	27.0579	0.315452	0.432419	0.729504	0.465693	0.591979	STM0142	165109	166311	-	hofC	hofC	CDS	protein transport protein HofC	type IV pilin biogenesis protein
AOL22_09345	266.751	0.315213	0.441642	0.71373	0.475394	0.599927	STM1770	1877336	1877566	-	chaB	chaB	CDS	putative cation transport regulator ChaB	cation transport regulator
AOL22_21975	2034.14	0.315171	0.272528	1.15647	0.247489	0.365782	STM4137	4416480	4417508	+		murB	CDS	UDP-N-acetylenolpyruvoylglucosamine reductase	UDP-N-acetylenolpyruvoylglucosamine reductase
AOL22_10660	10.8877	0.313969	0.5822	0.53928	0.589694	0.699442		2108114	2108764	-			CDS	HK97 family phage prohead protease
AOL22_13235	221.755	0.313918	0.409293	0.766976	0.443095	0.569749	STM2460	2620240	2621466	-	eutH	eutH	CDS	ethanolamine utilization protein EutH	ethanolamine utilization protein EutH
AOL22_16240	9671.78	0.313372	0.23669	1.32398	0.18551	0.292898	STM3048	3234988	3235968	+	ygfZ	ygfZ	CDS	tRNA-modifying protein YgfZ	tRNA-modifying protein YgfZ
AOL22_09610	449.005	0.312929	0.233803	1.33843	0.180755	0.287311	STM1823	1929489	1929668	-		yoaH	CDS	YoaH family protein	hypothetical protein
AOL22_03895	1977.7	0.312652	0.288907	1.08219	0.279169	0.402226	STM0679	797469	797545	-		metT	tRNA	tRNA-Met	tRNA-Met
AOL22_06600	2126.13	0.312481	0.514543	0.607298	0.543653	0.661368	STM1249	1342619	1342963	-			CDS	c-type lysozyme inhibitor	lysozyme inhibitor
AOL22_16245	1833.87	0.312248	0.540127	0.578101	0.563196	0.677146	STM3049	3236084	3236743	-		yqfA	CDS	hemolysin III family protein	hemolysin III family protein
AOL22_20320	989.679	0.311865	0.301755	1.0335	0.301369	0.426162	STM3805	4066751	4067098	-		yidH	CDS	DUF202 domain-containing protein	hypothetical protein
AOL22_08340	478.229	0.311785	0.303072	1.02875	0.303597	0.428742	STM1582	1676950	1677795	-	nhoA	nhoA	CDS	N-hydroxyarylamine O-acetyltransferase	N-hydroxyarylamine O-acetyltransferase
AOL22_23470	41.3922	0.311402	0.347037	0.897316	0.36955	0.497916		4706676	4707263	+			CDS	hypothetical protein
AOL22_13750	2903.83	0.310666	0.219608	1.41464	0.157174	0.256871	STM2562	2753582	2754919	-	glrR	yfhA	CDS	two-component system response regulator GlrR	two-component system response regulator GlrR
AOL22_08305	448.393	0.310335	0.231755	1.33906	0.18055	0.28718	STM1575	1666989	1667567	+			CDS	TetR family transcriptional regulator	TetR family transcriptional regulator
AOL22_20025	33.5235	0.309372	0.427219	0.724153	0.468972	0.594377		4009726	4009889	+			pseudo
AOL22_17685	6873.71	0.309211	0.262998	1.17572	0.239709	0.356527	STM3293	3521894	3522226	-	secG	secG	CDS	preprotein translocase subunit SecG	preprotein translocase subunit SecG
AOL22_05045	4885.07	0.307956	0.393525	0.782557	0.433887	0.561578	STM0940	1034177	1035127	-		ybjX	CDS	DUF535 domain-containing protein	homolog of virK
AOL22_01340	104.442	0.307953	0.378829	0.812909	0.41627	0.545368		304134	304210	+			tRNA	tRNA-Asp
AOL22_24640	53.9046	0.307795	0.654717	0.470119	0.63827	0.737867	STM4522	4950117	4950818	-			CDS	hypothetical protein	hypothetical protein
AOL22_24385	1131.25	0.307299	0.232666	1.32077	0.186577	0.294078	STM4471	4887190	4888002	+	miaE	miaE	CDS	tRNA isopentenyl-2-thiomethyl-A-37 hydroxylase MiaE	tRNA 2-methylthio-N6-isopentenyl adenosine(37) hydroxylase MiaE
AOL22_06855	5706.92	0.307209	0.313735	0.979199	0.327482	0.453692	STM1297	1384184	1385227	+	selD	selD	CDS	selenide%2C water dikinase SelD	selenophosphate synthase
AOL22_14345	1424.99	0.306254	0.381922	0.801874	0.422626	0.551869	STM2667	2858677	2859837	+	pheA	pheA	CDS	bifunctional chorismate mutase/prephenate dehydratase	chorismate mutase
AOL22_02765	168.941	0.306152	0.43211	0.708503	0.478633	0.602718	STM0454	569283	569681	+		ybaW	CDS	YbgC/FadM family acyl-CoA thioesterase	thioesterase
AOL22_08655	169.125	0.305645	0.369129	0.828017	0.407661	0.537257	STM1643	1744614	1745063	-			CDS	GFA family protein	aldehyde-activating protein
AOL22_13365	1561.09	0.3054	0.322532	0.946882	0.343699	0.47162	STM2486	2650615	2651478	-			CDS	neutral zinc metallopeptidase	hypothetical protein
AOL22_01935	41.6732	0.305393	0.405812	0.752548	0.451721	0.578129		404431	405048	+			CDS	tail fiber assembly protein
AOL22_01445	389.484	0.304214	0.252225	1.20612	0.227771	0.34224	STM0285	323728	327573	+	tssM		CDS	type VI secretion system membrane subunit TssM	hypothetical protein
AOL22_01540	134.053	0.303793	0.236932	1.2822	0.199773	0.309579	STM0302	345941	346411	+		safD	CDS	pilin structural protein SafD	pilin structural protein SafD
AOL22_13120	182.04	0.303493	0.337646	0.898848	0.368734	0.497542	STM2438	2600093	2600473	+		yfeK	CDS	hypothetical protein	putative periplasmic protein
AOL22_20880	2503.29	0.302273	0.184473	1.63857	0.101302	0.179148	STM3918	4187083	4188186	+	wecA	rfe	CDS	UDP-N-acetylglucosamine--undecaprenyl-phosphate N-acetylglucosaminephosphotransferase	undecaprenyl-phosphate alpha-N-acetylglucosaminyl 1-phosphate transferase
AOL22_20560	1840.12	0.300428	0.29816	1.00761	0.313643	0.439624	STM3853	4120013	4120738	-	phoU	phoU	CDS	phosphate signaling complex protein PhoU	phosphate transport system regulatory protein PhoU
AOL22_19335	1379.01	0.300417	0.255879	1.17406	0.240373	0.357175	STM3620	3863478	3864230	-	bcsQ	yhjQ	CDS	cellulose biosynthesis protein BcsQ	cellulose synthase operon protein YhjQ
AOL22_00440	2686.84	0.298623	0.269872	1.10654	0.268495	0.389957	STM0088	101405	102253	-	apaH	apaH	CDS	bis(5'-nucleosyl)-tetraphosphatase (symmetrical)	bis(5'-nucleosyl)-tetraphosphatase (symmetrical)
AOL22_16035	2586.41	0.298124	0.295979	1.00725	0.313816	0.439736	STM3008	3194320	3195360	+		tas	CDS	NADP(H)-dependent aldo-keto reductase	NADP(H)-dependent aldo-keto reductase
AOL22_21020	1288.94	0.297599	0.289379	1.0284	0.30376	0.428787	STM3946	4212032	4212235	+		yifL	CDS	lipoprotein	hypothetical protein
AOL22_10655	38.1207	0.297466	0.377182	0.788653	0.430315	0.55834		2106894	2108099	-			CDS	phage major capsid protein
AOL22_15130	2299.5	0.296804	0.309129	0.96013	0.336989	0.463632	STM2831	3006110	3007189	-	mltB	mltB	CDS	lytic murein transglycosylase B	murein transglycosylase B
AOL22_17800	2365.88	0.296425	0.185513	1.59786	0.110074	0.191488	STM3316	3542012	3542578	+	kdsC	yrbI	CDS	3-deoxy-manno-octulosonate-8-phosphatase KdsC	3-deoxy-D-manno-octulosonate 8-phosphate phosphatase
AOL22_24000	3546.66	0.296133	0.342594	0.864383	0.387377	0.516897	STM4396	4806208	4806843	-		ytfB	CDS	hypothetical protein	hypothetical protein
AOL22_21275	10105.4	0.295929	0.272182	1.08725	0.276927	0.399978	STM3997	4264016	4264639	+	dsbA	dsbA	CDS	thiol:disulfide interchange protein DsbA	protein disulfide oxidoreductase DsbA
AOL22_17550	6045.81	0.295061	0.326224	0.904474	0.365744	0.493933	STM3267	3496386	3496961	+	yraP	yraP	CDS	divisome-associated lipoprotein YraP	osmotically-inducible protein OsmY
AOL22_12585	3352.45	0.294094	0.365759	0.804066	0.421359	0.550918	STM2335	2495243	2495737	-		yfbU	CDS	YfbU family protein	hypothetical protein
AOL22_08890	187.526	0.293908	0.292015	1.00648	0.314184	0.440041	STM1687	1789438	1789656	-	pspD	pspD	CDS	phage shock protein PspD	phage shock protein D
AOL22_04835	47.4992	0.29248	0.374701	0.780568	0.435056	0.562162	STM0861	993335	994015	+		yliI	CDS	hypothetical protein	putative dehydrogenase
AOL22_19040	157.466	0.291953	0.270784	1.07818	0.280954	0.403807	STM3561	3789381	3790148	-	livG	livG	CDS	high-affinity branched-chain amino acid ABC transporter ATP-binding protein LivG	high-affinity branched-chain amino acid ABC transporter ATP-binding protein LivG
AOL22_20910	1856.55	0.291109	0.20555	1.41624	0.156704	0.25646	STM3924	4192991	4193668	+	rffC	wecD	CDS	dTDP-4-amino-4%2C6-dideoxy-D-galactose acyltransferase	lipopolysaccharide biosynthesis protein
AOL22_17855	4886.18	0.291074	0.226676	1.2841	0.199108	0.308752	STM3327	3549655	3550308	-	elbB	yhbL	CDS	isoprenoid biosynthesis glyoxalase ElbB	glyoxalase ElbB
AOL22_19350	163.578	0.290607	0.219618	1.32324	0.185757	0.293179	STM3623	3866247	3866438	+	bcsF	yhjT	CDS	cellulose biosynthesis protein BcsF	hypothetical protein
AOL22_17660	2771.13	0.289967	0.363846	0.796949	0.42548	0.55409	STM3288	3517885	3518337	-	rimP	yhbC	CDS	ribosome maturation factor RimP	putative cytoplasmic protein
AOL22_14190	984.731	0.28988	0.350868	0.826182	0.408701	0.538024	STM2637	2827737	2828216	-	rseC	rseC	CDS	SoxR-reducing system protein RseC	SoxR reducing system protein RseC
AOL22_21760	2506.19	0.289669	0.27304	1.0609	0.288733	0.412338	STM4093	4360930	4361904	-	ftsN	ftsN	CDS	cell division protein FtsN	cell division protein FtsN
AOL22_09235	10882.8	0.289648	0.280083	1.03415	0.301066	0.426162	STM1752	1856408	1857316	-	galU	galU	CDS	UTP--glucose-1-phosphate uridylyltransferase GalU	UTP--glucose-1-phosphate uridylyltransferase
AOL22_23410	780.257	0.289315	0.31981	0.904647	0.365652	0.493933		4693577	4696441	+			CDS	conjugative transfer ATPase
AOL22_16920	1998.63	0.288384	0.236626	1.21873	0.222946	0.337908	STM3182	3373947	3374528	-	yqiA	yqiA	CDS	esterase YqiA	esterase YqiA
AOL22_12565	787.28	0.287433	0.294107	0.97731	0.328416	0.454767	STM2332	2491979	2492578	+			CDS	5'-deoxynucleotidase	5'-deoxynucleotidase
AOL22_20820	358.542	0.28704	0.223078	1.28672	0.198192	0.307534	STM3907	4175992	4176333	+			CDS	XRE family transcriptional regulator	hypothetical protein
AOL22_00700	9.4312	0.286757	0.718283	0.399226	0.689727	0.778387		162141	162248	+			pseudo
AOL22_18265	4060.47	0.286675	0.260281	1.1014	0.270721	0.392462	STM3407	3637465	3638412	+		fmt	CDS	methionyl-tRNA formyltransferase	methionyl-tRNA formyltransferase
AOL22_16650	212.087	0.285468	0.373711	0.763873	0.444943	0.571947	STM3128	3315571	3316872	-			CDS	FAD-binding oxidoreductase	FAD-dependent oxidoreductase
AOL22_11765	681.954	0.28497	0.219292	1.2995	0.193773	0.302275	STM2175	2320447	2321640	-			CDS	3-hydroxybenzoate 6-monooxygenase	salicylate hydroxylase
AOL22_13555	5478.65	0.28398	0.22708	1.25057	0.21109	0.323593	STM2523	2705762	2706880	-	ispG	gcpE	CDS	flavodoxin-dependent (E)-4-hydroxy-3-methylbut-2-enyl-diphosphate synthase	4-hydroxy-3-methylbut-2-en-1-yl diphosphate synthase
AOL22_15195	164.045	0.283766	0.255988	1.10851	0.267641	0.388836	STM2844	3020004	3020813	-			CDS	hypothetical protein	hypothetical protein
AOL22_16620	690.261	0.283046	0.409543	0.691128	0.489485	0.613424	STM3122	3308648	3310387	-			CDS	arylsulfatase	putative arylsulfatase
AOL22_22605	40.5189	0.280705	0.491063	0.571628	0.567574	0.679902		4532183	4533124	+			CDS	helix-turn-helix domain-containing protein
AOL22_22620	22.0206	0.279961	0.437938	0.63927	0.522647	0.643285		4534265	4534591	+			CDS	LexA family transcriptional regulator
AOL22_22885	4785.12	0.2793	0.202337	1.38037	0.167473	0.270223	STM4261	4575576	4592255	+			CDS	Ig-like domain repeat protein	hypothetical protein
AOL22_23850	1556.47	0.279215	0.268851	1.03855	0.299015	0.4238	STM4367	4783732	4784157	+		yjeB	CDS	HTH-type transcriptional repressor NsrR	transcriptional repressor NsrR
AOL22_15605	36058.3	0.279136	0.286804	0.973264	0.330422	0.456737	STM2925	3095687	3096820	-	nlpD	nlpD	CDS	murein hydrolase activator NlpD	lipoprotein NlpD
AOL22_17265	1701.62	0.279	0.307448	0.90747	0.364158	0.492499		3434967	3435548	+			CDS	phage repressor protein
AOL22_02030	555.62	0.278759	0.289987	0.961281	0.336411	0.463107		414350	416701	+			CDS	helicase
AOL22_17230	16.5479	0.27856	0.486349	0.572758	0.566808	0.679504		3431863	3432723	-			CDS	DNA adenine methylase
AOL22_13220	187.429	0.277921	0.326103	0.852248	0.394076	0.523466	STM2457	2616552	2617448	-		eutC	CDS	ethanolamine ammonia-lyase subunit EutC	ethanolamine ammonia-lyase small subunit
AOL22_20885	3820.37	0.277884	0.216786	1.28183	0.199902	0.309677	STM3919	4188198	4189244	+	wzzE	wzzE	CDS	ECA polysaccharide chain length modulation protein	polysaccharide chain length modulation protein
AOL22_17970	1509.13	0.277475	0.232814	1.19183	0.233326	0.34869	STM3349	3576920	3577990	+		degS	CDS	serine endoprotease DegS	stress sensor serine endopeptidase DegS
AOL22_14400	818.011	0.276313	0.280754	0.984181	0.325027	0.451235	STM2678	2869149	2869940	+		corE	CDS	inner membrane protein YpjD	hypothetical protein
AOL22_17275	1552.85	0.276058	0.385611	0.715899	0.474054	0.598658		3436135	3437172	+			CDS	integrase
AOL22_02445	270.38	0.276013	0.201059	1.37279	0.169816	0.273253	STM0394	503012	504184	-	araJ	araJ	CDS	MFS transporter AraJ	MFS transporter AraJ
AOL22_08840	248.036	0.275357	0.352985	0.780082	0.435343	0.56217	STM1677	1778522	1779427	-			CDS	LysR family transcriptional regulator	putative LysR family transcriptional regulator
AOL22_00120	69.6805	0.275256	0.296902	0.927094	0.353878	0.481507	STM0024	28407	29414	+		bcfD	CDS	fimbrial protein BcfD	fimbrial protein
AOL22_02080	157.205	0.273628	0.362885	0.754035	0.450828	0.577384		425003	425284	+			CDS	PerC family transcriptional regulator
AOL22_10515	335.022	0.273561	0.269158	1.01636	0.309459	0.434278	STM1997	2088483	2089751	-		umuC	CDS	Y-family DNA polymerase	DNA polymerase V subunit UmuC
AOL22_13020	271.44	0.273178	0.256053	1.06688	0.286026	0.409468	STM2419	2581660	2581735	+		lysV	tRNA	tRNA-Lys	tRNA-Lys
AOL22_13800	503.477	0.273139	0.235606	1.15931	0.246332	0.36453	STM2572	2767096	2767944	+		yfhH	CDS	MurR/RpiR family transcriptional regulator	hypothetical protein
AOL22_20890	3382.68	0.272707	0.241634	1.1286	0.259068	0.379433	STM3920	4189300	4190430	+		wecB	CDS	UDP-N-acetylglucosamine 2-epimerase (non-hydrolyzing)	UDP-N-acetylglucosamine 2-epimerase
AOL22_21735	16706.1	0.27117	0.287988	0.941601	0.346397	0.474213	STM4088	4356932	4357171	+	zapB	yiiU	CDS	septal ring assembly protein ZapB	septal ring assembly protein ZapB
AOL22_06880	2917.28	0.271168	0.330828	0.819664	0.412407	0.542132	STM1302	1389517	1390323	-	xthA	xthA	CDS	exodeoxyribonuclease III	exodeoxyribonuclease III
AOL22_11140	25.985	0.270098	0.464423	0.581578	0.560851	0.675639	STM2054	2178769	2179323	+	pduT	pduT	CDS	propanediol utilization microcompartment protein PduT	propanediol utilization protein
AOL22_03070	1959.12	0.269343	0.28976	0.929539	0.35261	0.480693	STM0513	632515	633609	-	mnmH	ybbB	CDS	tRNA 2-selenouridine(34) synthase MnmH	tRNA 2-selenouridine(34) synthase MnmH
AOL22_22335	142.139	0.266901	0.275231	0.969732	0.33218	0.458416	STM4208	4488146	4489189	-			CDS	phage late control D family protein	phage protein D
AOL22_08915	2128.93	0.266094	0.2408	1.10505	0.26914	0.390653	STM1692	1792253	1793902	+	sapA	sapA	CDS	peptide ABC transporter substrate-binding protein SapA	peptide ABC transporter substrate-binding protein SapA
AOL22_17930	13190.9	0.265562	0.212986	1.24685	0.212451	0.325255	STM3342	3570596	3571234	-	sspA	sspA	CDS	stringent starvation protein A	stringent starvation protein A
AOL22_07565	2502.52	0.265386	0.39266	0.675868	0.499125	0.621854	STM1435	1521025	1521432	-	gloA	gloA	CDS	lactoylglutathione lyase	lactoylglutathione lyase
AOL22_00470	1674.92	0.264655	0.179178	1.47705	0.139663	0.2337	STM0094	108405	109217	+	djlA	djlA	CDS	co-chaperone DjlA	molecular chaperone DjlA
AOL22_01460	53.9055	0.263427	0.335037	0.786263	0.431713	0.559844	STM0288	328798	329319	+			CDS	DUF2778 domain-containing protein	putative cytoplasmic protein
AOL22_21030	2851.66	0.262926	0.186145	1.41248	0.157809	0.25746	STM3948	4213093	4213800	+		yigA	CDS	DUF484 domain-containing protein	DUF484 family protein
AOL22_13065	4975.41	0.262915	0.294514	0.89271	0.372012	0.500528	STM2427	2588506	2590521	-	ligA	lig	CDS	NAD-dependent DNA ligase LigA	DNA ligase (NAD(+)) LigA
AOL22_13060	479.601	0.262184	0.212098	1.23614	0.216406	0.330391	STM2426	2588286	2588504	-			CDS	DUF3820 family protein	putative cytoplasmic protein
AOL22_06960	5915.12	0.262035	0.385315	0.680052	0.496471	0.619369	STM1318	1405689	1407941	-	katE	katE	CDS	catalase HPII	catalase HPII
AOL22_09550	605.484	0.261919	0.35968	0.728201	0.466491	0.592702	STM1811	1919000	1919461	-		ycgN	CDS	YcgN family cysteine cluster protein	putative cytoplasmic protein
AOL22_21545	35.8755	0.260866	0.374874	0.695877	0.486506	0.610779	STM4050	4320715	4321749	-	rhaT	rhaT	CDS	L-rhamnose/proton symporter RhaT	rhamnose/proton symporter RhaT
AOL22_20540	877.704	0.260597	0.26274	0.991846	0.321273	0.44778	STM3849	4116363	4117118	+		yieE	CDS	hypothetical protein	hypothetical protein
AOL22_16530	1679.65	0.259741	0.301098	0.862645	0.388332	0.51774	STM3104	3291176	3292312	+	hemW	yggW	CDS	radical SAM family heme chaperone HemW	YggW family oxidoreductase
AOL22_11690	635.644	0.259257	0.428202	0.605454	0.544877	0.66217	STM2160	2305044	2305775	+	mlrA	yehV	CDS	HTH-type transcriptional regulator MlrA	transcriptional regulator
AOL22_02060	446.042	0.258907	0.373083	0.693966	0.487704	0.611517		420082	422187	+			CDS	injection protein
AOL22_04645	227.111	0.258685	0.571905	0.452322	0.651037	0.747475	STM0825	950392	950658	-		ybiI	CDS	DksA/TraR family C4-type zinc finger protein	hypothetical protein
AOL22_16875	1101.55	0.257702	0.215548	1.19557	0.231866	0.346839	STM3173	3364018	3364755	-	plsC	plsC	CDS	1-acylglycerol-3-phosphate O-acyltransferase	1-acylglycerol-3-phosphate O-acyltransferase
AOL22_00645	5285.81	0.257663	0.307194	0.838764	0.401602	0.531658	STM0128	149938	151005	+	murG	murG	CDS	undecaprenyldiphospho-muramoylpentapeptide beta-N-acetylglucosaminyltransferase	undecaprenyldiphospho-muramoylpentapeptide beta-N-acetylglucosaminyltransferase
AOL22_03885	1641.99	0.257589	0.345428	0.745709	0.455843	0.582294	STM0677	797278	797352	-		glnU	tRNA	tRNA-Gln	tRNA-Gln
AOL22_12005	951.829	0.256309	0.185712	1.38014	0.167542	0.270243	STM2223	2373225	2374985	+		yejH	CDS	DEAD/DEAH box helicase	putative ATP-dependent helicase
AOL22_05155	2752.75	0.256174	0.228065	1.12325	0.261332	0.382034	STM0962	1058852	1060195	+		ycaJ	CDS	replication-associated recombination protein A	recombination factor protein RarA
AOL22_01835	251.074	0.255432	0.458521	0.557078	0.577474	0.688426		389760	390965	+			CDS	phage major capsid protein
AOL22_01535	659.872	0.254635	0.187117	1.36084	0.173566	0.278048	STM0301	343409	345919	+		safC	CDS	fimbrial biogenesis outer membrane usher protein	pilin outer membrane usher protein SafC
AOL22_11100	45.4085	0.254254	0.39624	0.641668	0.521089	0.641897	STM2046	2171998	2172480	+	pduK	pduK	CDS	propanediol utilization microcompartment protein PduK	propanediol utilization protein
AOL22_01520	20.0597	0.253178	0.390154	0.648919	0.516391	0.63795	STM0297	340598	341302	+			pseudo
AOL22_16225	1466.95	0.253101	0.221515	1.14259	0.253208	0.372476	STM3045	3233504	3234025	+	fldB	fldB	CDS	flavodoxin FldB	flavodoxin FldB
AOL22_00620	9519	0.253089	0.309431	0.817918	0.413404	0.542845	STM0123	143460	144947	+	murE	murE	CDS	UDP-N-acetylmuramoyl-L-alanyl-D-glutamate--2%2C 6-diaminopimelate ligase	UDP-N-acetylmuramoyl-L-alanyl-D-glutamate--2%2C6-diaminopimelate ligase
AOL22_01645	5923.8	0.252384	0.394615	0.639571	0.522452	0.643239	STM0322	367272	368522	+	proA	proA	CDS	glutamate-5-semialdehyde dehydrogenase	glutamate-5-semialdehyde dehydrogenase
AOL22_04235	2006.55	0.252364	0.405088	0.622986	0.533294	0.651803	STM0747	873446	874669	+	tolA	tolA	CDS	cell envelope integrity protein TolA	cell envelope integrity protein TolA
AOL22_03590	207.894	0.252171	0.263305	0.957716	0.338206	0.46517	STM0618	739734	741197	-	citT	citT	CDS	citrate/succinate antiporter CitT	anion permease
AOL22_03685	5040.55	0.251806	0.415683	0.605764	0.544671	0.66217	STM0637	757230	758441	-	dacA	dacA	CDS	D-alanyl-D-alanine carboxypeptidase DacA	serine-type D-Ala-D-Ala carboxypeptidase
AOL22_21780	127.362	0.251572	0.268412	0.93726	0.348625	0.476292	STM4097	4365838	4366500	-			CDS	TIGR02117 family protein	hypothetical protein
AOL22_02380	332.349	0.251193	0.56401	0.44537	0.656052	0.751214	STM0381	492831	493544	+			CDS	extensin family protein	hypothetical protein
AOL22_01395	17.2226	0.250985	0.458422	0.547499	0.584036	0.694485	STM0275	316174	316506	+			CDS	hypothetical protein	putative cytoplasmic protein
AOL22_00425	227.009	0.250492	0.469444	0.533592	0.593624	0.702684	STM0085	98236	98766	+	kefF	yabF	CDS	glutathione-regulated potassium-efflux system oxidoreductase KefF	glutathione-regulated potassium-efflux system ancillary protein KefF
AOL22_14060	214.381	0.250447	0.291415	0.859418	0.39011	0.51952	STM2616	2811532	2812095	-			CDS	ORF6N domain-containing protein	hypothetical protein
AOL22_01380	82.2173	0.249369	0.280657	0.888521	0.374261	0.502976	STM0273	313800	314342	+	tssB		CDS	type VI secretion system contractile sheath small subunit	type VI secretion system-associated protein
AOL22_10920	216.898	0.248919	0.495172	0.502693	0.61518	0.718782	STM2011	2141632	2141958	-			CDS	DUF1493 family protein	hypothetical protein
AOL22_15725	212.227	0.248414	0.49314	0.503739	0.614445	0.718458	STM2949	3122193	3122555	+	queD	ptpS	CDS	6-carboxytetrahydropterin synthase QueD	6-carboxytetrahydropterin synthase QueD
AOL22_21980	1617.67	0.248412	0.185704	1.33768	0.181002	0.287412	STM4138	4417505	4418467	+		birA	CDS	bifunctional biotin--[acetyl-CoA-carboxylase] synthetase/biotin operon repressor	biotin--[acetyl-CoA-carboxylase] synthetase
AOL22_01610	104.502	0.247613	0.263522	0.939627	0.347409	0.475183	STM0315	360045	360659	+		prfH	CDS	peptide chain release factor H	peptide chain release factor H
AOL22_00755	213.23	0.247384	0.253567	0.975616	0.329255	0.455794	STM0148	170842	171792	-			CDS	alpha-N-arabinofuranosidase	alpha-N-arabinofuranosidase
AOL22_17175	38.7139	0.247202	0.330141	0.748778	0.453991	0.580718		3421883	3422590	-			CDS	hypothetical protein
AOL22_08470	535.692	0.246873	0.440525	0.560406	0.575202	0.68624	STM1606	1704881	1706059	+			CDS	benzoate/H(+) symporter BenE family transporter	benzoate transporter
AOL22_18780	1540.48	0.246542	0.309374	0.796906	0.425506	0.55409	STM3509	3727900	3728670	-	bioH	bioH	CDS	pimeloyl-ACP methyl ester esterase BioH	pimeloyl-[acyl-carrier protein] methyl ester esterase
AOL22_22220	255.184	0.246516	0.282486	0.872667	0.382845	0.512006	STM4185	4464883	4466634	+	aceK	aceK	CDS	bifunctional isocitrate dehydrogenase kinase/phosphatase	bifunctional isocitrate dehydrogenase kinase/phosphatase
AOL22_14445	1725.13	0.246335	0.292795	0.841323	0.400167	0.529908	STM2688	2876904	2877386	+	smpB	smpB	CDS	SsrA-binding protein SmpB	SsrA-binding protein
AOL22_14700	379.761	0.246288	0.353579	0.696557	0.48608	0.610459		2931287	2931721	+	merR		CDS	Hg(II)-responsive transcriptional regulator
AOL22_07400	45.7852	0.24544	0.357649	0.68626	0.492549	0.615621	STM1404	1496550	1497332	+	sseF	sseF	CDS	type III secretion systems effector SseF	pathogenicity island 2 effector protein SseF
AOL22_17270	1653.84	0.245247	0.317898	0.771464	0.440432	0.567107		3435565	3436131	+			CDS	hypothetical protein
AOL22_07835	390.432	0.244975	0.285932	0.856759	0.391578	0.521032	STM1487	1572649	1573548	+		ynfL	CDS	LysR family transcriptional regulator	putative LysR family transcriptional regulator
AOL22_07030	552.98	0.244813	0.475869	0.514455	0.606934	0.71287	STM1332	1418662	1419885	-		rfc	CDS	O-antigen polymerase	polymerase
AOL22_18510	21172.6	0.244654	0.259439	0.943011	0.345676	0.473916	STM3455	3666320	3666910	-		slyD	CDS	peptidylprolyl isomerase	peptidylprolyl isomerase
AOL22_11110	22.9544	0.243526	0.436654	0.557709	0.577043	0.688086	STM2048	2173109	2173600	+	pduM	pduM	CDS	propanediol utilization microcompartment protein PduM	microcompartment protein PduM
AOL22_14110	83.5928	0.243123	0.387521	0.627381	0.530409	0.64997		2815761	2816036	-			pseudo
AOL22_24890	225.178	0.241602	0.418541	0.577247	0.563773	0.677193	STM4572	5000312	5002720	-		stjB	CDS	fimbrial biogenesis outer membrane usher protein	fimbrial assembly protein
AOL22_13695	437.846	0.241553	0.26887	0.898399	0.368973	0.497578	STM2551	2738841	2739827	-			CDS	nickel/cobalt transporter	nickel transporter
AOL22_09095	184.479	0.241312	0.328013	0.735678	0.461927	0.588624	STM1724	1828686	1830281	+	trpD	trpD	CDS	bifunctional anthranilate synthase glutamate amidotransferase component TrpG/anthranilate phosphoribosyltransferase TrpD	bifunctional glutamine amidotransferase/anthranilate phosphoribosyltransferase
AOL22_22125	5572.84	0.241222	0.307143	0.785372	0.432236	0.560368	STM4167	4443953	4445017	+	hemE	hemE	CDS	uroporphyrinogen decarboxylase	uroporphyrinogen decarboxylase
AOL22_12825	480.868	0.240885	0.268499	0.897154	0.369637	0.497916	STM2382	2542291	2543100	-		yfcA	CDS	hypothetical protein	hypothetical protein
AOL22_06380	1923.34	0.239439	0.329716	0.726197	0.467718	0.593268	STM1205	1298977	1299336	+	hinT	ycfF	CDS	purine nucleoside phosphoramidase	histidine triad nucleotide-binding protein
AOL22_15765	894.765	0.238747	0.38403	0.621689	0.534147	0.652506	STM2955	3131211	3131567	-			CDS	type II toxin-antitoxin system ParD family antitoxin	putative transcriptional regulators containing the CopG/Arc/MetJ DNA-binding domain and a metal-binding domain
AOL22_15090	3195.99	0.238297	0.357299	0.666938	0.504811	0.626943	STM2825	2999690	2999782	-			tRNA	tRNA-Ser	tRNA-Ser
AOL22_24560	253.049	0.237409	0.462782	0.513005	0.607948	0.713704	STM4506	4933873	4934547	-			CDS	dienelactone hydrolase family protein	putative dienelactone hydrolase
AOL22_19010	363.7	0.237372	0.499451	0.475265	0.634598	0.734996	STM3555	3784580	3785425	-	ugpE	ugpE	CDS	sn-glycerol-3-phosphate ABC transporter permease UgpE	glycerol-3-phosphate transporter
AOL22_23755	2955.55	0.236925	0.432186	0.548201	0.583554	0.694264	STM4348	4765710	4766678	-	psd	psd	CDS	phosphatidylserine decarboxylase	phosphatidylserine decarboxylase
AOL22_00955	910.072	0.236706	0.206638	1.14551	0.251997	0.371163	STM0188	217732	218262	-	thpR	ligT	CDS	RNA 2'%2C3'-cyclic phosphodiesterase	2'-5' RNA ligase
AOL22_13615	1636.46	0.236283	0.322891	0.731772	0.464308	0.590857	STM2535	2724739	2725524	-	sseB	sseB	CDS	enhanced serine sensitivity protein SseB	enhances serine sensitivity
AOL22_13560	4845.79	0.236104	0.196936	1.19889	0.230572	0.345124	STM2524	2706907	2707911	-	rodZ	yfgA	CDS	cytoskeleton protein RodZ	helix-turn-helix domain-containing protein
AOL22_16435	3049.3	0.235539	0.255868	0.920551	0.357285	0.48544	STM3084	3275159	3275959	-			CDS	FadR family transcriptional regulator	putative gntR family regulatory protein
AOL22_24740	1065.91	0.235499	0.192642	1.22247	0.22153	0.336305	STM4542	4976118	4976579	-		yjjA	CDS	DUF2501 domain-containing protein	hypothetical protein
AOL22_15240	17.0428	0.234837	0.514184	0.456718	0.647874	0.745666	STM2853	3028262	3028723	-	hycA	hycA	CDS	formate hydrogenlyase regulator HycA	transcriptional regulator
AOL22_07295	156.602	0.234835	0.287918	0.815634	0.41471	0.5438	STM1383	1474930	1477992	-	ttrA	ttrA	CDS	tetrathionate reductase subunit TtrA	tetrathionate reductase subunit A
AOL22_16995	57.7535	0.232891	0.338164	0.688693	0.491017	0.614359	STM3198	3387847	3388467	+			CDS	DUF1449 family protein	hypothetical protein
AOL22_08525	135.661	0.23274	0.306321	0.759791	0.447379	0.57398	STM1617	1714494	1715126	+			CDS	ribulose-phosphate 3 epimerase family protein	epimerase
AOL22_06385	1781.19	0.232627	0.29526	0.787873	0.430771	0.558777	STM1206	1299339	1299713	+		ycfL	CDS	DUF1425 domain-containing protein	hypothetical protein
AOL22_18255	3148.76	0.231105	0.201805	1.14519	0.25213	0.37124	STM3405	3635684	3636808	-	dprA	smf	CDS	DNA-protecting protein DprA	DNA-protecting protein DprA
AOL22_13035	73.1777	0.230893	0.451782	0.511072	0.609301	0.714209	STM2421	2583052	2584308	-		xapB	CDS	nucleoside permease	MFS transporter
AOL22_21705	628.944	0.230465	0.314564	0.732648	0.463773	0.590337	STM4082	4350962	4351558	-		yiiQ	CDS	DUF1454 family protein	hypothetical protein
AOL22_02900	1299.66	0.229873	0.224916	1.02204	0.306764	0.431399	STM0479	596759	597694	-			CDS	Rpn family recombination-promoting nuclease/putative transposase	putative transposase
AOL22_01230	1421.59	0.229861	0.25791	0.891243	0.372799	0.501442	STM0243	284272	284979	-	tsaA	yaeB	CDS	tRNA (N6-threonylcarbamoyladenosine(37)-N6)-methyltransferase TrmO	tRNA (N6-threonylcarbamoyladenosine(37)-N6)-methyltransferase TrmO
AOL22_21195	356.446	0.229646	0.225269	1.01943	0.308	0.432748	STM3981	4246127	4247950	+			CDS	arylsulfatase	putative cytoplasmic protein
AOL22_09440	23.5474	0.228849	0.390744	0.585674	0.558094	0.673701	STM1789	1897063	1897659	+			CDS	hydrogenase 1 maturation protease	hydrogenase expression/formation protein
AOL22_19330	2205.9	0.228815	0.28385	0.806113	0.420177	0.549589	STM3619	3860857	3863481	-	bcsA	yhjO	CDS	UDP-forming cellulose synthase catalytic subunit	UDP-forming cellulose synthase catalytic subunit
AOL22_14635	10.7794	0.228761	0.513341	0.445633	0.655863	0.751179		2923354	2924205	-	repC		CDS	replication protein
AOL22_09220	11782.9	0.228398	0.497334	0.459244	0.646059	0.744394	STM1749	1851708	1854386	+	adhE	adhE	CDS	bifunctional acetaldehyde-CoA/alcohol dehydrogenase	bifunctional acetaldehyde-CoA/alcohol dehydrogenase
AOL22_16775	917.254	0.227988	0.306294	0.744344	0.456668	0.583031	STM3153	3344336	3344830	-		yqhA	CDS	TIGR00645 family protein	hypothetical protein
AOL22_16640	238.555	0.227595	0.24513	0.928466	0.353166	0.481142	STM3126	3313474	3314973	-			CDS	APC family permease	putative amino acid transporter
AOL22_15610	2603.29	0.227044	0.170235	1.33371	0.182298	0.288648	STM2926	3096996	3097622	-		pcm	CDS	protein-L-isoaspartate(D-aspartate) O-methyltransferase	protein-L-isoaspartate O-methyltransferase
AOL22_18710	4168.23	0.227042	0.173692	1.30715	0.19116	0.299194	STM3495	3710196	3712328	+	igaA	yrfF	CDS	intracellular growth attenuator protein IgaA	Intracellular growth attenuator protein igaA
AOL22_03175	1285.03	0.227011	0.265727	0.854301	0.392939	0.52225	STM0535	656572	657294	-	lpxH	lpxH	CDS	UDP-2%2C3-diacylglucosamine diphosphatase	UDP-2%2C3-diacylglucosamine diphosphatase
AOL22_17320	541.642	0.225655	0.2394	0.942586	0.345892	0.474076	STM3221	3449618	3450115	+		ygjP	CDS	M48 family metallopeptidase	putative metal-dependent hydrolase
AOL22_24420	3434.28	0.225654	0.254787	0.885655	0.375804	0.504761	STM4479	4896199	4897299	+	lptF	yjgP	CDS	LPS export ABC transporter permease LptF	lipopolysaccharide ABC transporter permease LptF
AOL22_09935	1447.84	0.225616	0.389987	0.578522	0.562912	0.677146	STM1881	1983413	1983766	-		yebF	CDS	hypothetical protein	hypothetical protein
AOL22_14320	5610.41	0.22537	0.186246	1.21006	0.226255	0.340909	STM2661	2855239	2855970	-	pgeF	yfiH	CDS	polyphenol oxidase	hypothetical protein
AOL22_02135	216.311	0.224581	0.22938	0.979075	0.327543	0.453692	STM0332	433829	434743	+			CDS	alpha/beta hydrolase	hydrolase
AOL22_00455	3463.07	0.22453	0.215897	1.03999	0.298346	0.423107	STM0091	103462	104451	-	pdxA	pdxA	CDS	4-hydroxythreonine-4-phosphate dehydrogenase PdxA	4-hydroxythreonine-4-phosphate dehydrogenase PdxA
AOL22_20035	535.916	0.223386	0.344748	0.647969	0.517005	0.638541	STM3754	4011211	4011561	+			CDS	DUF4942 domain-containing protein	putative cytoplasmic protein
AOL22_04275	124.861	0.222844	0.418146	0.532933	0.59408	0.702976		878228	878303	+			tRNA	tRNA-Lys
AOL22_13810	13.4617	0.222465	0.595855	0.373353	0.708885	0.792941	STM2574	2768922	2770118	-			CDS	OFA family MFS transporter	MFS transporter
AOL22_13015	685.896	0.222406	0.303459	0.732903	0.463618	0.590299	STM2418	2581580	2581655	+		valY	tRNA	tRNA-Val	tRNA-Val
AOL22_04435	7597.63	0.221977	0.305647	0.726255	0.467683	0.593268	STM0785	907853	908848	+		ybhE	CDS	6-phosphogluconolactonase	6-phosphogluconolactonase
AOL22_16190	1282.28	0.221419	0.23507	0.941928	0.34623	0.474213	STM3038	3225645	3226403	-			CDS	LysM peptidoglycan-binding domain-containing protein	putative metalloendopeptidase
AOL22_23465	23.3756	0.220699	0.41881	0.526968	0.598216	0.70634		4705777	4706679	+			CDS	DNA-binding protein
AOL22_04260	1015.1	0.219886	0.208134	1.05646	0.290757	0.414976		877814	877889	+			tRNA	tRNA-Val
AOL22_21580	1424.63	0.218996	0.279613	0.78321	0.433504	0.561392	STM4057	4327747	4328142	+			CDS	nuclear transport factor 2 family protein	hypothetical protein
AOL22_13775	447.26	0.218651	0.300598	0.727388	0.466988	0.592735	STM2567	2761905	2763449	+	mltF	yfhD	CDS	membrane-bound lytic murein transglycosylase MltF	lytic transglycosylase F
AOL22_07960	5597.17	0.218496	0.300423	0.727295	0.467045	0.592735	STM1511	1597377	1598123	-	ydfG	ydfG	CDS	bifunctional NADP-dependent 3-hydroxy acid dehydrogenase/3-hydroxypropionate dehydrogenase YdfG	NADP-dependent 3-hydroxy acid dehydrogenase
AOL22_21165	3260.34	0.218452	0.267341	0.817128	0.413855	0.542983	STM3974	4240772	4241320	+	tatB	tatB	CDS	Sec-independent protein translocase subunit TatB	twin arginine-targeting protein translocase TatB
AOL22_04255	1126.26	0.217824	0.216699	1.00519	0.314804	0.440726		877607	877682	+			tRNA	tRNA-Lys
AOL22_19100	486.194	0.217429	0.316731	0.68648	0.492411	0.615612	STM3573	3800942	3801214	+		yhhL	CDS	DUF1145 family protein	putative inner membrane protein
AOL22_09855	20.5243	0.217276	0.398752	0.544891	0.585828	0.69644	STM1868	1972067	1972948	-		mig-3	CDS	phage tail protein	phage tail protein
AOL22_10870	29.1561	0.217117	0.375733	0.57785	0.563365	0.677146	STM2004	2132894	2132969	+		asnT	tRNA	tRNA-Asn	tRNA-Asn
AOL22_14220	267.774	0.216874	0.308789	0.702339	0.482467	0.606896	STM2641	2830851	2832473	+	nadB	nadB	CDS	L-aspartate oxidase	L-aspartate oxidase
AOL22_14410	291.721	0.216244	0.345731	0.62547	0.531663	0.65041	STM2680	2871367	2871972	+			CDS	cytoplasmic protein	hypothetical protein
AOL22_15940	144.665	0.214796	0.309241	0.69459	0.487312	0.61119	STM2989	3169834	3169910	+		metZ	tRNA	tRNA-Met	tRNA-Met
AOL22_23680	1026.89	0.214162	0.376646	0.568605	0.569624	0.681836	STM4333	4751673	4752701	-	epmB	yjeK	CDS	EF-P beta-lysylation protein EpmB	EF-P beta-lysylation protein EpmB
AOL22_02585	615.908	0.213526	0.544864	0.391888	0.695141	0.781867	STM0420	531096	531611	+	pgpA	pgpA	CDS	phosphatidylglycerophosphatase A	phosphatidylglycerophosphatase A
AOL22_07640	2870.84	0.213479	0.367468	0.580947	0.561276	0.675978	STM1450	1533396	1534256	+	pdxY	pdxY	CDS	pyridoxal kinase PdxY	pyridoxal kinase
AOL22_23855	15865.3	0.213325	0.272567	0.782651	0.433832	0.561578	STM4368	4784195	4786633	+		vacB	CDS	ribonuclease R	ribonuclease R
AOL22_23820	14309.6	0.213174	0.313351	0.680303	0.496312	0.619336	STM4361	4777707	4778015	+	hfq	hfq	CDS	RNA chaperone Hfq	RNA chaperone Hfq
AOL22_11980	565.064	0.213153	0.273291	0.779948	0.435421	0.56217	STM2218	2367805	2368830	+		yejE	CDS	ABC transporter permease	microcin ABC transporter permease
AOL22_02040	776.58	0.212861	0.242541	0.877627	0.380146	0.509283		417098	417835	+			CDS	hypothetical protein
AOL22_15045	70.4684	0.211671	0.454676	0.465543	0.641543	0.740557	STM2816	2993689	2995059	-			CDS	porin	porin
AOL22_24945	902.705	0.211512	0.267918	0.789464	0.429841	0.557878	STM4583	5014875	5015201	+	trpR	trpR	CDS	trp operon repressor	Trp operon repressor
AOL22_19105	323.906	0.211278	0.214468	0.985124	0.324563	0.450894	STM3574	3801236	3801607	-		yhhM	CDS	DUF2500 domain-containing protein	hypothetical protein
AOL22_08870	4042.34	0.210491	0.220652	0.953948	0.34011	0.467514	STM1683	1784755	1786296	-		tyrR	CDS	TyrR family transcriptional regulator	DNA-binding transcriptional regulator TyrR
AOL22_23780	1684.84	0.209989	0.309714	0.67801	0.497765	0.620489		4769784	4769859	+			tRNA	tRNA-Gly
AOL22_09990	680.664	0.209214	0.271203	0.771429	0.440453	0.567107	STM1892	1996029	1996784	+	znuC	znuC	CDS	zinc ABC transporter ATP-binding protein ZnuC	ABC superfamily high affinity Zn transport protein
AOL22_22540	104.937	0.208509	0.331242	0.629476	0.529037	0.648626		4525934	4526743	-			CDS	hypothetical protein
AOL22_02090	588.219	0.208275	0.289283	0.719969	0.471544	0.596783		425888	426430	+			CDS	plasmid pRiA4b ORF-3 family protein
AOL22_19245	619.057	0.207623	0.208715	0.994771	0.319848	0.446058	STM3602	3834544	3835263	-			CDS	GntR family transcriptional regulator	GntR family transcriptional regulator
AOL22_07340	204.761	0.207535	0.539326	0.384805	0.700382	0.786068	STM1392	1485411	1488173	-		ssrA	CDS	two component system sensor kinase	hybrid sensor histidine kinase/response regulator
AOL22_20605	10945	0.207521	0.320556	0.647377	0.517388	0.638728	STM3862	4131066	4132436	-	glmU	glmU	CDS	bifunctional UDP-N-acetylglucosamine diphosphorylase/glucosamine-1-phosphate N-acetyltransferase GlmU	UDP-N-acetylglucosamine diphosphorylase/glucosamine-1-phosphate N-acetyltransferase
AOL22_01665	12.8943	0.207086	0.548393	0.377623	0.705711	0.790349		370118	370423	-			CDS	hypothetical protein
AOL22_13225	252.846	0.207041	0.242111	0.855149	0.392469	0.521774	STM2458	2617467	2618828	-		eutB	CDS	ethanolamine ammonia-lyase subunit EutB	ethanolamine ammonia-lyase large subunit
AOL22_02480	414.978	0.20692	0.283605	0.729605	0.465632	0.591979	STM0401	514300	516117	+	malZ	malZ	CDS	maltodextrin glucosidase	maltodextrin glucosidase
AOL22_15920	399.962	0.20631	0.26285	0.784895	0.432515	0.560575	STM2985	3165931	3166374	+	csdE	ygdK	CDS	cysteine desulfurase sulfur acceptor subunit CsdE	cysteine desulfurase sulfur acceptor subunit CsdE
AOL22_07025	12.2719	0.206005	0.526424	0.39133	0.695553	0.782021	STM1331	1418133	1418339	+			CDS	hypothetical protein	hypothetical protein
AOL22_21215	1684.59	0.205801	0.19077	1.07879	0.280682	0.403789	STM3985	4253030	4253644	+		yigZ	CDS	IMPACT family protein	YigZ family protein
AOL22_06360	1317.16	0.205367	0.369811	0.555328	0.57867	0.689676	STM1201	1292836	1293840	+	holB	holB	CDS	DNA polymerase III subunit delta'	DNA polymerase III subunit delta'
AOL22_10840	13.0543	0.205217	0.503523	0.407562	0.683595	0.773325		2129501	2129743	+			CDS	DUF4224 domain-containing protein
AOL22_11130	54.7805	0.205197	0.348794	0.588304	0.556328	0.672652	STM2052	2176302	2177414	+	pduQ	pduQ	CDS	1-propanol dehydrogenase PduQ	propanediol utilization protein
AOL22_06280	22594.3	0.204343	0.494384	0.413328	0.679366	0.770211	STM1185	1276928	1280131	-		rne	CDS	ribonuclease E	ribonuclease E
AOL22_15600	51775.1	0.204069	0.328668	0.620896	0.534668	0.652973	STM2924	3094632	3095624	-	rpoS	rpoS	CDS	RNA polymerase sigma factor RpoS	RNA polymerase sigma factor RpoS
AOL22_07880	557.361	0.20397	0.260864	0.781901	0.434273	0.561768	STM1496	1581506	1582363	-			CDS	dimethylsulfoxide reductase	putative dimethylsulfoxide reductase
AOL22_23255	67.3328	0.203691	0.468602	0.434678	0.663796	0.757495		4670902	4671366	+			CDS	DUF3577 domain-containing protein
AOL22_14080	10.6938	0.203517	0.516497	0.394033	0.693557	0.781007	STM2619	2813179	2813790	-			CDS	recombination protein NinG	Gifsy-1 prophage protein
AOL22_22580	25.4881	0.202306	0.586771	0.344778	0.730261	0.81149		4529897	4530100	-			CDS	hypothetical protein
AOL22_07720	126.761	0.202115	0.318894	0.633802	0.52621	0.646341	STM1465	1547436	1547594	-			CDS	PTS maltose transporter subunit IIBC
AOL22_13500	888.541	0.201931	0.225085	0.897135	0.369647	0.497916	STM2513	2677095	2683247	-	shdA	shdA	CDS	fibronectin-binding autotransporter adhesin ShdA	C-terminal region of AIDA-like protein
AOL22_10470	485.923	0.201699	0.283238	0.712117	0.476392	0.600863	STM1989	2080473	2081384	-		yedI	CDS	DUF808 domain-containing protein	hypothetical protein
AOL22_20600	22264.8	0.200948	0.442824	0.453787	0.649982	0.746968	STM3861	4129048	4130877	-	glmS	glmS	CDS	glutamine--fructose-6-phosphate transaminase (isomerizing)	glutamine--fructose-6-phosphate aminotransferase
AOL22_17565	247.511	0.199837	0.347179	0.575601	0.564885	0.678237	STM3270	3498292	3498735	-		yhbP	CDS	hypothetical protein	hypothetical protein
AOL22_24495	3660.28	0.199616	0.230572	0.865742	0.386632	0.516205	STM4494	4916016	4917107	-			CDS	ATP-binding protein	sugar/spermidine/putrescine ABC transporter ATP-binding protein
AOL22_23300	12.9772	0.199275	0.476192	0.418476	0.675599	0.767421		4675532	4676044	+			CDS	integrating conjugative element protein
AOL22_18920	6959.21	0.198946	0.268843	0.740008	0.459295	0.585748	STM3537	3764135	3766111	-	glgX	glgX	CDS	glycogen debranching protein GlgX	glycogen-debranching enzyme GlgX
AOL22_03945	233.864	0.197696	0.650027	0.304135	0.761025	0.832983	STM0689	810200	811504	-	tcuC	citA	CDS	tricarballylate/proton symporter TcuC	citrate-proton symporter
AOL22_06915	245.404	0.197242	0.245343	0.803946	0.421428	0.550918	STM1309	1397692	1398600	-	cho		CDS	excinuclease Cho	putative nuclease subunit of the excinuclease complex
AOL22_05055	1640.49	0.197025	0.320938	0.613903	0.539279	0.657408	STM0942	1036388	1038334	+	macB	ybjZ	CDS	macrolide ABC transporter ATP-binding protein/permease MacB	putative ABC superfamily (atp%26memb) transport protein
AOL22_00090	231.369	0.196809	0.343993	0.572131	0.567233	0.679841	STM0018	17867	19948	+			CDS	chitinase	chitinase
AOL22_12095	31.0286	0.196101	0.36848	0.53219	0.594595	0.703041	STM2239	2387861	2388229	-			CDS	antitermination protein Q	hypothetical protein
AOL22_05485	16.3561	0.195948	0.435926	0.449499	0.653072	0.749262		1130736	1131347	+			CDS	recombination protein NinG
AOL22_17025	1766.19	0.195659	0.250188	0.78205	0.434185	0.561768	STM3203	3396610	3397224	+		ygiM	CDS	SH3 domain-containing protein	hypothetical protein
AOL22_19440	140.865	0.19512	0.315839	0.617784	0.536718	0.654966	STM3638	3884130	3886658	-	lpfC	lpfC	CDS	outer membrane usher protein LpfC	fimbrial assembly protein
AOL22_02020	20.2404	0.194695	0.40342	0.482613	0.629371	0.730997		413521	413742	+			CDS	hypothetical protein
AOL22_08045	188.238	0.194516	0.202341	0.961326	0.336388	0.463107	STM1526	1612144	1612503	+		yneG	CDS	DUF4186 domain-containing protein	DUF4186 domain-containing protein
AOL22_10000	1351.87	0.194209	0.313398	0.619687	0.535464	0.653605	STM1894	1997645	1998655	-	ruvB	ruvB	CDS	Holliday junction branch migration DNA helicase RuvB	Holliday junction DNA helicase RuvB
AOL22_15635	1498.19	0.193367	0.25648	0.753927	0.450893	0.577384	STM2931	3100612	3100923	-	ftsB	ygbQ	CDS	cell division protein FtsB	cell division protein FtsB
AOL22_09995	534.472	0.192412	0.327027	0.588367	0.556286	0.672652	STM1893	1996781	1997566	+	znuB	znuB	CDS	zinc ABC transporter permease subunit ZnuB	zinc ABC transporter permease
AOL22_13050	354.267	0.192385	0.310151	0.620296	0.535063	0.653285	STM2424	2586275	2587201	-		yfeR	CDS	LysR family transcriptional regulator	putative LysR family transcriptional regulator
AOL22_09430	68.078	0.190616	0.272769	0.698817	0.484666	0.609005	STM1787	1894523	1896316	+	hyaB		CDS	Ni/Fe-hydrogenase large subunit	[Ni/Fe] hydrogenase large subunit
AOL22_06300	935.831	0.190564	0.241111	0.790361	0.429317	0.557693	STM1189	1283065	1283649	-		yceF	CDS	septum formation inhibitor Maf	septum formation inhibitor Maf
AOL22_23390	23.4723	0.190371	0.437673	0.434961	0.663591	0.757495		4689640	4690299	+			CDS	TIGR03746 family integrating conjugative element protein
AOL22_17315	1079.95	0.190217	0.414291	0.459139	0.646135	0.744394	STM3220	3448396	3449532	-	rlmG	ygjO	CDS	23S rRNA (guanine(1835)-N(2))-methyltransferase RlmG	23S rRNA (guanine(1835)-N(2))-methyltransferase
AOL22_00545	686.102	0.18983	0.174311	1.08903	0.276142	0.399212	STM0109	126829	128487	-		yabN	CDS	HTH-type transcriptional regulator SgrR	transcriptional regulator SgrR
AOL22_14565	36.5821	0.1898	0.323864	0.586049	0.557842	0.673701	STM2757	2911553	2912395	-			CDS	cytoplasmic protein	hypothetical protein
AOL22_01590	2251.01	0.189513	0.221576	0.855298	0.392386	0.521774	STM0311	355915	356682	+		yafJ	CDS	class II glutamine amidotransferase	class II glutamine amidotransferase
AOL22_19345	2125.16	0.188927	0.331674	0.569619	0.568936	0.681187	STM3622	3864679	3866250	+	bcsE	yhjS	CDS	cellulose biosynthesis protein BcsE	putative cytoplasmic protein
AOL22_23785	711.305	0.188558	0.23571	0.799957	0.423736	0.553011		4770016	4770091	+			tRNA	tRNA-Gly
AOL22_03015	447.435	0.188118	0.27593	0.681759	0.495391	0.618679	STM0502	621315	621992	+	fetA	ybbL	CDS	iron ABC transporter ATP-binding protein FetA	iron ABC transporter ATP-binding protein FetA
AOL22_24215	4661.98	0.187797	0.390682	0.48069	0.630737	0.732084	STM4438	4855671	4857023	+	pmbA	pmbA	CDS	metalloprotease PmbA	metalloprotease PmbA
AOL22_06390	2130.82	0.187453	0.249029	0.752735	0.451609	0.578129	STM1207	1299727	1300365	+	lpoB	ycfM	CDS	penicillin-binding protein activator LpoB	penicillin-binding protein activator LpoB
AOL22_21125	263.823	0.18663	0.264635	0.705233	0.480666	0.604791	STM3966	4232380	4233723	+			CDS	anaerobic sulfatase maturase	putative arylsulfatase regulator
AOL22_03365	33.1494	0.186612	0.359489	0.519103	0.603689	0.710837	STM0573	692069	693112	-			CDS	SIS domain-containing protein	putative inner membrane protein
AOL22_07725	9268.9	0.186471	0.239325	0.779152	0.43589	0.56262	STM1466	1547774	1549282	-		ydgA	CDS	DUF945 domain-containing protein	hypothetical protein
AOL22_13460	1169.86	0.18622	0.397265	0.468754	0.639246	0.738631	STM2506	2670716	2670907	+			CDS	DUF2633 family protein	DUF2633 domain-containing protein
AOL22_05530	37.29	0.185457	0.494131	0.37532	0.707422	0.7917		1136095	1136640	+			CDS	terminase small subunit
AOL22_13230	153.799	0.185031	0.329678	0.561247	0.574629	0.68624	STM2459	2618840	2620243	-	eutA	eutA	CDS	ethanolamine ammonia-lyase reactivating factor EutA	ethanolamine utilization protein EutA
AOL22_16815	1779.84	0.184892	0.225614	0.819505	0.412498	0.542132	STM3162	3350384	3351043	+		yghB	CDS	DedA family protein	DedA family protein
AOL22_06050	55.211	0.184454	0.503428	0.366395	0.71407	0.797809	STM1139	1236598	1237431	-	csgG	csgG	CDS	curli production assembly/transport protein CsgG	curli production assembly/transport protein CsgG
AOL22_16550	3120.68	0.184276	0.223231	0.825496	0.40909	0.538385	STM3108	3295547	3295873	-		yggL	CDS	DUF469 domain-containing protein	hypothetical protein
AOL22_15990	70.7212	0.184234	0.31383	0.587051	0.55717	0.673265	STM2999	3185578	3186141	-		ppdB	CDS	prepilin peptidase-dependent protein	prepilin peptidase dependent protein B
AOL22_00025	1769.31	0.1839	0.631797	0.291075	0.770994	0.840417	STM0005	5114	5887	-	yaaA	yaaA	CDS	peroxide stress protein YaaA	peroxide stress protein YaaA
AOL22_12985	424.308	0.183898	0.252667	0.727828	0.466719	0.592735		2578561	2578636	-			tRNA	tRNA-Ala
AOL22_05370	1300.01	0.183382	0.343176	0.534367	0.593087	0.702333	STM1005	1114890	1116182	-			CDS	DUF3596 domain-containing protein	Gifsy-2 prophage integrase
AOL22_19785	1439.34	0.181948	0.28771	0.632401	0.527125	0.646962	STM3706	3960420	3961382	+		yigQ	CDS	divergent polysaccharide deacetylase family protein	hypothetical protein
AOL22_00030	1463.4	0.181398	0.343979	0.527351	0.59795	0.706293	STM0006	5966	7396	-		yaaJ	CDS	sodium:alanine symporter family protein	sodium:alanine symporter family protein
AOL22_13410	2772.94	0.181375	0.245525	0.738723	0.460076	0.586584	STM2495	2658979	2659338	+	arsC	yfgD	CDS	arsenate reductase (glutaredoxin)	putative arsenate reductase
AOL22_20860	5790.81	0.181085	0.190245	0.951851	0.341172	0.468838	STM3914	4183437	4184702	-	rhlB	rhlB	CDS	ATP-dependent RNA helicase RhlB	ATP-dependent RNA helicase RhlB
AOL22_22510	1305.67	0.180205	0.253666	0.710401	0.477455	0.601723	STM4241	4521608	4522123	-	zur	zur	CDS	zinc uptake transcriptional repressor Zur	ZnuABC operon transcriptional repressor
AOL22_21700	24110.1	0.179991	0.257551	0.698856	0.484642	0.609005	STM4081	4350082	4350849	-	tpiA	tpiA	CDS	triose-phosphate isomerase	triose-phosphate isomerase
AOL22_15690	33.3598	0.17936	0.430968	0.41618	0.677279	0.768772	STM2942	3111175	3111735	-	casB		CDS	type I-E CRISPR-associated protein Cse2/CasB	type I-E CRISPR-associated protein Cse2/CasB
AOL22_20875	15038	0.178809	0.399532	0.447546	0.654481	0.750512	STM3917	4185594	4186853	+	rho	rho	CDS	transcription termination factor Rho	transcription termination factor Rho
AOL22_14115	63.0671	0.17821	0.348521	0.511332	0.609118	0.714209		2816040	2816513	-			CDS	class I SAM-dependent methyltransferase
AOL22_24775	2855.41	0.178084	0.158594	1.12289	0.261482	0.382135	STM4549	4981373	4981831	-			CDS	YbaK/EbsC family protein	cys-tRNA(pro)/cys-tRNA(cys) deacylase
AOL22_11520	383.333	0.17799	0.283803	0.627161	0.530554	0.649977	STM2126	2262960	2264201	+	mdtA		CDS	multidrug efflux RND transporter subunit MdtA	multidrug transporter subunit MdtA
AOL22_23860	2484.18	0.177224	0.227032	0.780614	0.435029	0.562162	STM4369	4786724	4787455	+	rlmB	yjfH	CDS	23S rRNA (guanosine(2251)-2'-O)-methyltransferase RlmB	23S rRNA (guanosine(2251)-2'-O)-methyltransferase RlmB
AOL22_16525	1697.57	0.177223	0.277304	0.639091	0.522764	0.643285	STM3103	3290590	3291183	+		yggV	CDS	XTP/dITP diphosphatase	RdgB/HAM1 family non-canonical purine NTP pyrophosphatase
AOL22_14200	7704.03	0.176104	0.327187	0.538238	0.590413	0.699765	STM2639	2829169	2829819	-	rseA	rseA	CDS	anti-sigma-E factor RseA	anti-sigma factor
AOL22_09245	2248.47	0.175242	0.300727	0.582728	0.560077	0.675226	STM1754	1858623	1859528	-	rssA	ychK	CDS	patatin-like phospholipase RssA	hypothetical protein
AOL22_00885	78.7325	0.174765	0.441463	0.395877	0.692196	0.780178	STM0174	203973	205052	-		stiH	CDS	fimbrial protein	fimbrial protein StiH
AOL22_14435	989.513	0.173738	0.292752	0.593465	0.55287	0.669691	STM2686	2875998	2876288	-		yfjF	CDS	RnfH family protein	RnfH family protein
AOL22_08335	700.292	0.173688	0.194267	0.894068	0.371285	0.499836	STM1581	1676021	1676914	+		yddE	CDS	PhzF family isomerase	hypothetical protein
AOL22_01320	559.47	0.173089	0.294342	0.588054	0.556496	0.672652	STM0261	301229	301984	-	gloB	gloB	CDS	hydroxyacylglutathione hydrolase	hydroxyacylglutathione hydrolase
AOL22_06850	2017.56	0.173079	0.351886	0.49186	0.622818	0.725529	STM1296	1383515	1384066	+		ydjA	CDS	NAD(P)H nitroreductase	NAD(P)H nitroreductase
AOL22_11725	4247.62	0.173034	0.342979	0.504501	0.613909	0.718179	STM2167	2312413	2314143	+		dld	CDS	D-lactate dehydrogenase	D-lactate dehydrogenase
AOL22_19865	1534.75	0.172955	0.239127	0.723275	0.469511	0.594899	STM3721	3975963	3976760	-	rfaP	rfaP	CDS	lipopolysaccharide core heptose(I) kinase RfaP	lipopolysaccharide core heptose(I) kinase RfaP
AOL22_20280	362.584	0.171768	0.254127	0.675915	0.499095	0.621854	STM3796A	4058641	4059501	+			CDS	EamA family transporter	integral membrane protein
AOL22_10250	629.262	0.171174	0.331525	0.516323	0.605629	0.71205	STM1944	2044177	2044252	-		glyW	tRNA	tRNA-Gly	tRNA-Gly
AOL22_01930	73.478	0.171092	0.301537	0.567398	0.570444	0.68228		402929	404461	+			CDS	phage tail protein
AOL22_10620	82.8538	0.169189	0.355242	0.476265	0.633885	0.734607		2103207	2104703	-			CDS	phage tail protein
AOL22_01615	21645	0.169169	0.364397	0.464245	0.642473	0.741084	STM0316	360815	362272	-	pepD	pepD	CDS	cytosol nonspecific dipeptidase	cytosol nonspecific dipeptidase
AOL22_10915	23.9557	0.16915	0.466422	0.362655	0.716863	0.800358	STM2010	2141482	2141643	+			CDS	cytoplasmic protein	hypothetical protein
[truncated: 2,730 more rows]

## Sheet: SX240 Cu 60 Log2 FC
Gene ID*	baseMean	log2FoldChange	lfcSE	stat	pvalue	padj	LT2 ID	Start	End	Strand	Gene name	LT2 gene name	Type	Description	LT2 description
AOL22_16160	853.884	8.65228	0.717077	12.066	1.5965e-33	4.78449e-32		3222465	3222650	-			CDS	hypothetical protein
AOL22_16155	147383	8.61218	0.643823	13.3766	8.28342e-41	3.58823e-39	STM3031	3221884	3222420	-			CDS	porin family protein	hypothetical protein
AOL22_16150	194364	8.39117	0.583519	14.3803	6.88094e-47	3.72587e-45	STM3030	3221205	3221837	-			CDS	YfdX family protein	hypothetical protein
AOL22_14810	26833.4	8.12167	0.44737	18.1543	1.18831e-73	1.82655e-71	STM2773	2945512	2946627	+		iroB	CDS	glycosyltransferase	putative glycosyl transferase
AOL22_14995	1829.39	8.11055	0.44649	18.1651	9.74706e-74	1.54816e-71	STM2806	2981234	2981644	+	nrdI	nrdI	CDS	class Ib ribonucleoside-diphosphate reductase assembly flavoprotein NrdI	ribonucleotide reductase assembly protein NrdI
AOL22_05915	25237.1	7.84056	0.387992	20.208	8.31975e-91	2.47773e-88	STM1114	1209320	1211206	+		scsB	CDS	DUF255 domain-containing protein	protein-disulfide reductase
AOL22_14990	1455.82	7.73748	0.481047	16.0847	3.26831e-58	2.88398e-56	STM2805	2980992	2981237	+	nrdH	nrdH	CDS	glutaredoxin-like protein NrdH	NrdH-redoxin
AOL22_04640	32115.9	7.71374	0.341379	22.5958	4.76463e-113	4.54069e-110	STM0823	949847	950107	-		ybiJ	CDS	DUF1471 domain-containing protein	hypothetical protein
AOL22_18450	4452.14	7.59071	0.318317	23.8464	1.10471e-125	1.75465e-122	STM3444	3657927	3658121	-		bfd	CDS	bacterioferritin-associated ferredoxin	bacterioferritin-associated ferredoxin
AOL22_24780	6864.84	7.58358	0.325325	23.3108	3.44517e-120	4.10406e-117	STM4550	4981982	4982770	-	fhuF	fhuF	CDS	siderophore-iron reductase FhuF	siderophore-iron reductase FhuF
AOL22_23510	42660.8	7.50439	0.617145	12.1599	5.08496e-34	1.5532e-32		4713937	4714368	-	silE		CDS	silver-binding protein SilE
AOL22_15655	15670.2	7.38941	0.419215	17.6268	1.53516e-69	2.15148e-67	STM2935	3103529	3104437	-	cysD	cysD	CDS	sulfate adenylyltransferase subunit CysD	sulfate adenylyltransferase small subunit
AOL22_07825	37742.3	7.36949	0.370383	19.897	4.3235e-88	1.08429e-85	STM1485	1570633	1570881	-			CDS	acid shock protein	acid shock protein
AOL22_15280	19619.2	7.32803	0.401251	18.263	1.63156e-74	2.77657e-72	STM2861	3035506	3036423	+	sitA	sitA	CDS	iron/manganese ABC transporter substrate-binding protein SitA	iron ABC transporter substrate-binding protein
AOL22_09870	10229.4	7.15004	0.465238	15.3686	2.66053e-53	1.83731e-51	STM1868A	1973674	1973841	+			CDS	lytic enzyme	lytic enzyme
AOL22_15000	6407.2	7.06351	0.409406	17.2531	1.0609e-66	1.2638e-64	STM2807	2981617	2983761	+	nrdE	nrdE	CDS	class 1b ribonucleoside-diphosphate reductase subunit alpha	ribonucleotide-diphosphate reductase subunit alpha
AOL22_21610	16792.7	7.0127	0.653896	10.7245	7.81096e-27	1.75562e-25	STM4063	4333313	4334302	+		sbp	CDS	sulfate ABC transporter substrate-binding protein	sulfate transporter subunit
AOL22_23535	19328.9	6.99158	0.714434	9.78618	1.29086e-22	2.39336e-21		4718836	4720128	+	silB		CDS	Cu(+)/Ag(+) efflux RND transporter periplasmic adaptor subunit SilB
AOL22_03435	545.529	6.87159	0.446571	15.3874	1.98715e-53	1.39247e-51	STM0587	704076	704294	+		ybdZ	CDS	MbtH family protein	MbtH family protein
AOL22_23530	7608.53	6.86567	0.673407	10.1954	2.07829e-24	4.25023e-23		4718370	4718723	+			CDS	copper ABC transporter substrate-binding protein
AOL22_24790	1650.6	6.81058	0.404208	16.8492	1.06339e-63	1.12601e-61	STM4552	4984206	4984442	+			CDS	DUF1435 domain-containing protein	putative inner membrane protein
AOL22_20100	3423.33	6.77255	0.489608	13.8326	1.62058e-43	7.49713e-42	STM3764	4024503	4025198	-		mgtC	CDS	MgtC family protein	magnesium transporter MgtC
AOL22_14815	19578.6	6.75501	0.3125	21.616	1.27005e-103	6.72421e-101	STM2774	2946708	2950361	+		iroC	CDS	ABC transporter ATP-binding protein	multidrug ABC transporter ATP-binding protein
AOL22_23600	30484.1	6.66505	0.678552	9.82246	9.01142e-23	1.6839e-21		4734776	4735210	+			CDS	copper-binding protein
AOL22_05920	4846.36	6.65942	0.356573	18.6761	7.74194e-78	1.41886e-75	STM1115	1211203	1211826	+		scsC	CDS	DsbA family protein	disulfide bond formation protein DsbA
AOL22_07110	558.098	6.59427	0.422087	15.623	5.07438e-55	3.8999e-53	STM1346	1433625	1433816	-	hemP	ydiE	CDS	hemin uptake protein HemP	hemin uptake protein hemP
AOL22_03430	3556.12	6.53924	0.374732	17.4504	3.41571e-68	4.1733e-66	STM0586	702831	704045	+		fes	CDS	enterochelin esterase	enterochelin esterase
AOL22_02250	17130.2	6.53089	0.299852	21.7804	3.56211e-105	2.12168e-102	STM0355	459518	459712	+	golB		CDS	gold resistance metallochaperone GolB	heavy metal transport/detoxification protein
AOL22_23525	11886.5	6.48293	0.706262	9.17922	4.34233e-20	6.80631e-19		4716957	4718342	+	silC		CDS	Cu(+)/Ag(+) efflux RND transporter outer membrane channel SilC
AOL22_05925	5313.91	6.43786	0.393071	16.3784	2.73046e-60	2.60213e-58	STM1116	1211816	1212322	+		scsD	CDS	protein disulfide oxidoreductase	protein disulfide oxidoreductase
AOL22_15290	5489.07	6.38499	0.474699	13.4506	3.05382e-41	1.35995e-39	STM2863	3037238	3038098	+	sitC	sitC	CDS	iron/manganese ABC transporter permease subunit SitC	iron ABC transporter permease
AOL22_13150	6408.97	6.37456	0.416105	15.3196	5.65662e-53	3.79631e-51	STM2444	2604930	2605946	-		cysP	CDS	sulfate ABC transporter substrate-binding protein	thiosulfate transporter subunit
AOL22_15285	8139.62	6.31651	0.502289	12.5754	2.88171e-36	9.95025e-35	STM2862	3036420	3037241	+	sitB	sitB	CDS	iron/manganese ABC transporter ATP-binding protein SitB	manganese/iron transporter ATP-binding protein
AOL22_02240	15022.8	6.28497	0.690393	9.10346	8.74964e-20	1.33201e-18	STM0353	456676	458964	+	golT		CDS	gold/copper-translocating P-type ATPase GolT	copper-translocating P-type ATPase
AOL22_03475	2274.94	6.27855	0.313724	20.013	4.24475e-89	1.18978e-86	STM0595	715084	716259	+	entC	entC	CDS	isochorismate synthase EntC	isochorismate synthase EntC
AOL22_15295	5192.94	6.23987	0.341756	18.2583	1.77832e-74	2.92197e-72	STM2864	3038089	3038937	+	sitD	sitD	CDS	iron/manganese ABC transporter permease subunit SitD	iron ABC transporter permease
AOL22_14830	12067.3	6.22165	0.31132	19.9847	7.48077e-89	1.98033e-86	STM2777	2952724	2954904	-		iroN	CDS	TonB-dependent siderophore receptor	TonB-dependent siderophore receptor protein
AOL22_14825	3521.51	6.22034	0.376256	16.5322	2.15113e-61	2.09186e-59	STM2776	2951747	2952682	+		iroE	CDS	alpha/beta hydrolase	hydrolase
AOL22_15005	2537.69	6.21834	0.301248	20.6419	1.15336e-94	3.66384e-92	STM2808	2983772	2984731	+		nrdF	CDS	ribonucleoside-diphosphate reductase 2 subunit beta	class 1b ribonucleoside-diphosphate reductase subunit beta
AOL22_14820	2823	6.21658	0.369316	16.8327	1.40639e-63	1.45684e-61	STM2775	2950471	2951715	+		iroD	CDS	esterase family protein	enterochelin esterase
AOL22_08365	16940.6	6.15398	0.312651	19.6832	3.00465e-86	6.5078e-84	STM1586	1681160	1682221	-			CDS	YncE family protein	hypothetical protein
AOL22_13140	4593.5	6.13411	0.386451	15.8729	9.75991e-57	7.751e-55	STM2442	2603222	2604097	-	cysW	cysW	CDS	sulfate/thiosulfate ABC transporter permease CysW	sulfate ABC transporter permease subunit CysW
AOL22_06425	20112.7	6.05376	0.353367	17.1317	8.61636e-66	9.77546e-64	STM1214	1306002	1306259	+		ycfR	CDS	DUF1471 domain-containing protein	multiple stress resistance protein BhsA
AOL22_03470	2611.46	6.03216	0.35989	16.7612	4.69447e-63	4.75939e-61	STM0594	713819	714775	-	fepB	fepB	CDS	Fe2+-enterobactin ABC transporter substrate-binding protein	Fe2+-enterobactin ABC transporter substrate-binding protein
AOL22_20090	523.479	6.02744	0.414478	14.5422	6.54158e-48	3.62449e-46		4021443	4021535	-	mgtR		CDS	protein MgtR
AOL22_15645	5621.31	6.02717	0.303084	19.8862	5.36247e-88	1.27761e-85	STM2933	3101488	3102093	-	cysC	cysC	CDS	adenylyl-sulfate kinase	adenylyl-sulfate kinase
AOL22_08455	941.462	6.01986	0.538512	11.1787	5.18562e-29	1.30738e-27	STM1603	1701980	1702210	+		yncJ	CDS	DUF2554 family protein	hypothetical protein
AOL22_15720	12508.2	6.0198	0.290305	20.7361	1.63672e-95	5.5707e-93	STM2948	3119970	3121769	-	cysJ	cysJ	CDS	NADPH-dependent assimilatory sulfite reductase flavoprotein subunit	sulfite reductase [NADPH] flavoprotein subunit alpha
AOL22_15650	22617.5	5.96227	0.36965	16.1295	1.58294e-58	1.42315e-56	STM2934	3102080	3103519	-	cysN	cysN	CDS	sulfate adenylyltransferase subunit CysN	sulfate adenylyltransferase subunit CysN
AOL22_13145	2786.5	5.93324	0.435117	13.636	2.44781e-42	1.12152e-40	STM2443	2604097	2604930	-	cysT	cysU	CDS	sulfate/thiosulfate ABC transporter permease CysT	sulfate ABC transporter permease subunit CysT
AOL22_03480	2470.6	5.92301	0.306386	19.3319	2.89649e-83	6.00077e-81	STM0596	716269	717879	+	entE	entE	CDS	(2%2C3-dihydroxybenzoyl)adenylate synthase	2%2C3-dihydroxybenzoate-AMP ligase
AOL22_03450	780.903	5.86711	0.419733	13.9782	2.11792e-44	1.01938e-42	STM0590	709614	710408	-	fepC	fepC	CDS	iron-enterobactin ABC transporter ATP-binding protein	iron-enterobactin transporter ATP-binding protein
AOL22_03440	8486.63	5.84771	0.28151	20.7727	7.64748e-96	3.01739e-93	STM0588	704291	708175	+	entF	entF	CDS	enterobactin non-ribosomal peptide synthetase EntF	non-ribosomal peptide synthetase
AOL22_20095	15446.5	5.79845	0.386939	14.9855	9.13933e-51	5.88499e-49	STM3763	4021557	4024283	-	mgtA	mgtB	CDS	magnesium-translocating P-type ATPase	magnesium-translocating P-type ATPase
AOL22_23540	16582	5.76914	0.618554	9.32683	1.09085e-20	1.79859e-19		4720139	4723285	+	silA		CDS	Cu(+)/Ag(+) efflux RND transporter permease subunit SilA
AOL22_15715	15402.4	5.72423	0.410282	13.9519	3.06127e-44	1.44425e-42	STM2947	3118258	3119970	-	cysI	cysI	CDS	assimilatory sulfite reductase (NADPH) hemoprotein subunit	sulfite reductase subunit beta
AOL22_18030	5254.17	5.68983	0.383249	14.8463	7.34802e-50	4.60702e-48	STM3361	3588909	3589172	+	yhcN	yhcN	CDS	peroxide/acid stress response protein YhcN	hypothetical protein
AOL22_03460	745.003	5.54547	0.39333	14.0988	3.86324e-45	1.93772e-43	STM0592	711394	712401	-	fepD	fepD	CDS	Fe(3+)-siderophore ABC transporter permease	iron-enterobactin transporter
AOL22_00975	2211.51	5.5374	0.315977	17.5247	9.28362e-69	1.17948e-66	STM0192	225958	226755	+	fhuC	fhuC	CDS	Fe3+-hydroxamate ABC transporter ATP-binding protein FhuC	iron-hydroxamate transporter ATP-binding subunit
AOL22_20330	21251.1	5.5318	0.715927	7.72676	1.10318e-14	1.15277e-13	STM3808	4069393	4069821	-	ibpB	ibpB	CDS	heat shock chaperone IbpB	heat-shock protein
AOL22_00970	13337.1	5.43392	0.349214	15.5605	1.35145e-54	1.00619e-52	STM0191	223720	225909	+	fhuA	fhuA	CDS	ferrichrome porin FhuA	ferrichrome porin FhuA
AOL22_15710	4315.12	5.4305	0.341444	15.9045	5.89784e-57	4.84538e-55	STM2946	3117448	3118182	-	cysH	cysH	CDS	phosphoadenosine phosphosulfate reductase	phosphoadenosine phosphosulfate reductase
AOL22_13660	19239.3	5.41733	0.319202	16.9715	1.33575e-64	1.44655e-62	STM2544	2732439	2732933	-	iscR	yfhP	CDS	Fe-S cluster assembly transcriptional regulator IscR	Fe-S cluster assembly transcriptional regulator IscR
AOL22_00980	1732.98	5.33673	0.303015	17.6121	1.98868e-69	2.63223e-67	STM0193	226755	227645	+	fhuD	fhuD	CDS	Fe(3+)-hydroxamate ABC transporter substrate-binding protein FhuD	iron-hydroxamate transporter substrate-binding subunit
AOL22_18035	5724.92	5.32225	0.377289	14.1066	3.45992e-45	1.75388e-43	STM3362	3589276	3589542	+	yhcN		CDS	peroxide/acid stress response protein YhcN	hypothetical protein
AOL22_13135	11723.5	5.28121	0.649123	8.1359	4.08873e-16	4.68336e-15	STM2441	2602135	2603232	-	cysA	cysA	CDS	sulfate/thiosulfate ABC transporter ATP-binding protein CysA	sulfate ABC transporter ATP-binding protein
AOL22_02995	98188.7	5.24997	0.353736	14.8415	7.90089e-50	4.88931e-48	STM0498	616774	619275	-	copA	copA	CDS	copper-exporting P-type ATPase CopA	Cu+ exporting ATPase
AOL22_03425	3884.82	5.18616	0.232212	22.3338	1.73668e-110	1.37921e-107	STM0585	700387	702642	-		fepA	CDS	TonB-dependent siderophore receptor	outer membrane receptor protein
AOL22_00790	784.072	5.16475	0.418334	12.346	5.1202e-35	1.65971e-33	STM0155	182702	182986	+			CDS	outer membrane protein	hypothetical protein
AOL22_00985	2423.69	5.13348	0.282872	18.1477	1.33921e-73	1.99417e-71	STM0194	227660	229699	+	fhuB	fhuB	CDS	Fe(3+)-hydroxamate ABC transporter permease FhuB	Fe3+-hydroxamate ABC transporter permease FhuB
AOL22_03455	662.449	5.01982	0.344455	14.5732	4.15792e-48	2.35863e-46	STM0591	710405	711394	-	fepG	fepG	CDS	iron-enterobactin ABC transporter permease	ferric enterobactin transporter
AOL22_02245	3440.25	5.00145	0.449861	11.1178	1.02814e-28	2.5516e-27	STM0354	458976	459440	+	golS		CDS	Au(I) sensor transcriptional regulator GolS	Cu(I)-responsive transcriptional regulator
AOL22_24690	5269.8	4.96096	0.400956	12.3728	3.66695e-35	1.19678e-33	STM4532	4961410	4963560	-	btsT	yjiY	CDS	pyruvate/proton symporter BtsT	carbon starvation protein A
AOL22_18760	5485.59	4.9412	0.264881	18.6544	1.16302e-77	2.05251e-75	STM3505	3723902	3724129	+	feoA	feoA	CDS	ferrous iron transporter A	ferrous iron transporter A
AOL22_24635	76.9279	4.92314	0.54649	9.00866	2.08585e-19	3.08667e-18	STM4521	4949878	4950042	+		yjiS	CDS	DUF1127 domain-containing protein	DUF1127 domain-containing protein
AOL22_22905	4746.34	4.9064	0.249197	19.6888	2.68898e-86	6.10143e-84	STM4265	4597072	4597395	-	soxS	soxS	CDS	superoxide response transcriptional regulator SoxS	AraC family transcriptional regulator
AOL22_00420	2900.34	4.8996	0.345831	14.1676	1.45365e-45	7.52898e-44	STM0084	95940	97829	+			CDS	sulfatase	phosphatase
AOL22_18765	31584.9	4.87929	0.301319	16.1931	5.64064e-59	5.16878e-57	STM3506	3724148	3726466	+	feoB	feoB	CDS	Fe(2+) transporter permease subunit FeoB	ferrous iron transporter B
AOL22_02290	5441.18	4.8616	0.323079	15.0477	3.5734e-51	2.3325e-49	STM0363	469629	470633	+			CDS	AraC family transcriptional regulator	AraC family transcriptional regulator
AOL22_16800	3805.77	4.85718	0.344154	14.1134	3.14112e-45	1.6094e-43	STM3158	3347639	3348064	-	exbD	exbD	CDS	TonB system transport protein ExbD	TonB system transporter ExbD
AOL22_18770	4210.32	4.81076	0.391975	12.2731	1.26282e-34	4.01156e-33	STM3507	3726479	3726715	+	feoC	yhgG	CDS	[Fe-S]-dependent transcriptional repressor FeoC	ferrous iron transporter C
AOL22_03485	1944.81	4.8034	0.412941	11.6322	2.82828e-31	7.79004e-30	STM0597	717893	718750	+		entB	CDS	isochorismatase	isochorismatase
AOL22_23545	5297.95	4.80046	0.278287	17.25	1.11919e-66	1.30071e-64		4723372	4723812	+			CDS	hypothetical protein
AOL22_02235	347.876	4.77429	0.570247	8.37232	5.64946e-17	6.7979e-16	STM0352	455173	456399	-	mdsA		CDS	multidrug efflux RND transporter periplasmic adaptor subunit MdsA	efflux transporter periplasmic adaptor subunit
AOL22_21570	127180	4.76474	0.537456	8.86535	7.62631e-19	1.07513e-17	STM4055	4326355	4326975	+	sodA	sodA	CDS	superoxide dismutase [Mn]	superoxide dismutase
AOL22_11180	4371.83	4.74975	0.371821	12.7743	2.28209e-37	8.49544e-36	STM2062	2184700	2185872	-	dacD	dacD	CDS	serine-type D-Ala-D-Ala carboxypeptidase DacD	serine-type D-Ala-D-Ala carboxypeptidase
AOL22_16115	1784.28	4.70171	0.22119	21.2564	2.87411e-100	1.24501e-97	STM3024	3212947	3213825	+		yohM	CDS	nickel/cobalt efflux protein RcnA	nickel/cobalt efflux protein RcnA
AOL22_19500	10076.7	4.60915	0.383866	12.0072	3.2578e-33	9.70213e-32	STM3650	3896840	3897379	+			CDS	hypothetical protein	hypothetical protein
AOL22_19790	2548.74	4.60476	0.526233	8.75041	2.12575e-18	2.91069e-17	STM3707	3961369	3962403	-		yibD	CDS	glycosyltransferase	putative glycosyltransferase
AOL22_22895	1342.29	4.55438	0.294658	15.4565	6.82194e-54	4.85173e-52	STM4263	4594639	4594920	-		yjcB	CDS	hypothetical protein	hypothetical protein
AOL22_22935	304.485	4.51772	0.409816	11.0238	2.93426e-28	6.99087e-27	STM4271	4603479	4603889	+			CDS	CidA/LrgA family protein	murein hydrolase regulator LrgA
AOL22_01570	6813.42	4.50595	0.382654	11.7755	5.22019e-32	1.48947e-30	STM0307	350786	351193	-			CDS	hypothetical protein	hypothetical protein
AOL22_08110	23232.3	4.46328	0.595988	7.48887	6.94688e-14	6.62038e-13	STM1540	1623907	1624998	+			CDS	linear amide C-N hydrolase	putative hydrolase
AOL22_11285	16036.9	4.46278	0.253238	17.6229	1.64341e-69	2.23739e-67	STM2080	2206633	2207799	-		udg	CDS	UDP-glucose 6-dehydrogenase	UDP-glucose 6-dehydrogenase
AOL22_18865	8987.96	4.45054	0.364565	12.2078	2.82404e-34	8.85298e-33	STM3526	3748743	3750251	+		glpD	CDS	glycerol-3-phosphate dehydrogenase	glycerol-3-phosphate dehydrogenase
AOL22_08060	3605.32	4.39014	0.466153	9.41781	4.60582e-21	7.72772e-20	STM1530	1614989	1616107	+	ompC		CDS	porin OmpC	phosphoporin PhoE
AOL22_20335	28191.5	4.38433	0.712377	6.15451	7.53088e-10	4.88227e-09	STM3809	4069931	4070344	-	ibpA	ibpA	CDS	heat shock chaperone IbpA	heat-shock protein IbpA
AOL22_03490	1280.59	4.35133	0.458855	9.48301	2.47055e-21	4.21942e-20	STM0598	718750	719505	+	dhbA	entA	CDS	2%2C3-dihydro-2%2C3-dihydroxybenzoate dehydrogenase	2%2C3-dihydro-2%2C3-dihydroxybenzoate dehydrogenase
AOL22_09160	3377.88	4.34576	0.348512	12.4695	1.09549e-35	3.69748e-34	STM1737	1839834	1840568	-	tonB	tonB	CDS	TonB system transport protein TonB	transporter TonB
AOL22_11885	1495.79	4.34238	0.328465	13.2202	6.70901e-40	2.77986e-38	STM2199	2345228	2347219	-	cirA	cirA	CDS	catecholate siderophore receptor CirA	catecholate siderophore receptor CirA
AOL22_03495	875.816	4.33559	0.343468	12.623	1.57681e-36	5.56557e-35	STM0599	719508	719921	+	entH	ybdB	CDS	proofreading thioesterase EntH	thioesterase
AOL22_16805	9373.85	4.32558	0.382717	11.3023	1.27833e-29	3.34684e-28	STM3159	3348071	3348805	-		exbB	CDS	biopolymer transporter ExbB	tonB-system energizer ExbB
AOL22_08010	2183.57	4.30212	0.507021	8.48509	2.15543e-17	2.70993e-16	STM1519	1605668	1606051	-	marA	marA	CDS	MDR efflux pump AcrAB transcriptional activator MarA	AraC/XylS family transcriptional activator of defense systems
AOL22_10080	1242.35	4.28609	0.33461	12.8092	1.45602e-37	5.46295e-36	STM1910	2013110	2014981	+	mrdA		CDS	penicillin-binding protein 2	penicillin-binding protein 2
AOL22_15640	2176.28	4.27803	0.425438	10.0556	8.68033e-24	1.73062e-22	STM2932	3101114	3101470	-		ygbE	CDS	DUF3561 family protein	putative inner membrane protein
AOL22_08360	380.889	4.27755	0.353567	12.0983	1.07876e-33	3.27408e-32	STM1585	1680794	1681015	-			CDS	YgdI/YgdR family lipoprotein	DUF903 domain-containing protein
AOL22_21595	19578.7	4.26695	0.502486	8.49168	2.03677e-17	2.57433e-16	STM4060	4330412	4330912	+	cpxP	cpxP	CDS	cell-envelope stress modulator CpxP	stress adaptor protein CpxP
AOL22_14850	2675.95	4.26026	0.396854	10.7351	6.96453e-27	1.5728e-25		2958536	2958733	+			CDS	hypothetical protein
AOL22_06715	1268.67	4.21604	0.432339	9.75169	1.81421e-22	3.3249e-21	STM1271	1359980	1360342	+		yeaR	CDS	DUF1971 domain-containing protein	hypothetical protein
AOL22_00855	30397.6	4.20753	0.355572	11.8331	2.63158e-32	7.5539e-31	STM0168	196514	198124	+	cueO	cueO	CDS	multicopper oxidase CueO	putative multicopper oxidase
AOL22_08005	1364.08	4.12823	0.525669	7.85328	4.05283e-15	4.32029e-14	STM1518	1605424	1605639	-	marB	marB	CDS	multiple antibiotic resistance protein MarB	multiple antibiotic resistance regulatory periplasmic protein MarB
AOL22_06375	733.996	4.09886	0.387642	10.5738	3.94063e-26	8.65305e-25	STM1204	1296461	1298635	-	fhuE	fhuE	CDS	ferric-rhodotorulic acid/ferric-coprogen receptor FhuE	ferric-rhodotorulic acid/ferric-coprogen receptor FhuE
AOL22_14845	33692.2	4.0952	0.433392	9.44918	3.4149e-21	5.77021e-20	STM2781	2957508	2958437	+		virK	CDS	VirK family antimicrobial peptide resistance protein	VirG localization protein VirK
AOL22_20590	211.906	4.09391	0.565491	7.23957	4.50097e-13	3.98646e-12	STM3859	4126227	4127045	-			CDS	shikimate 5-dehydrogenase	shikimate 5-dehydrogenase
AOL22_05910	3077.55	4.06703	0.402746	10.0983	5.62339e-24	1.13061e-22	STM1113	1208909	1209271	+		scsA	CDS	copper resistance protein	copper resistance protein
AOL22_18190	3928.81	4.04818	0.478299	8.46371	2.58994e-17	3.23064e-16	STM3392	3625668	3625889	+		yhdV	CDS	hypothetical protein	hypothetical protein
AOL22_22150	1107.11	4.03812	0.348939	11.5726	5.67554e-31	1.52791e-29	STM4172	4447535	4447990	-	zraP	zraP	CDS	zinc resistance sensor/chaperone ZraP	zinc resistance protein
AOL22_19265	514.737	4.02322	0.260169	15.4639	6.08387e-54	4.39237e-52	STM3606	3839483	3840085	-		yhjB	CDS	response regulator transcription factor	helix-turn-helix transcriptional regulator
AOL22_23330	6379.44	4.02164	0.749194	5.36795	7.96349e-08	4.09342e-07		4680659	4681021	+	arsD		CDS	arsenite efflux transporter metallochaperone ArsD
AOL22_08965	1793.61	4.02011	0.255732	15.72	1.1029e-55	8.61528e-54	STM1701	1801698	1802831	+		yciW	CDS	CMD domain-containing protein	putative cytoplasmic protein
AOL22_08015	1083.39	4.00583	0.362261	11.0578	2.00858e-28	4.8831e-27	STM1520	1606071	1606505	-	marR	marR	CDS	multiple antibiotic resistance transcriptional regulator MarR	transcriptional regulator
AOL22_09930	12057.5	3.97884	0.435668	9.13273	6.67951e-20	1.0234e-18	STM1880	1982660	1983319	-		yebE	CDS	tellurite resistance TerB family protein	hypothetical protein
AOL22_22780	15.721	3.95762	0.863553	4.58295	4.58461e-06	1.81142e-05		4555408	4555530	+			CDS	capsid protein
AOL22_06970	7300.14	3.93253	0.372196	10.5657	4.29529e-26	9.34569e-25	STM1320	1408650	1410041	-		ydjN	CDS	L-cystine transporter	L-cystine transporter
AOL22_17285	1316.09	3.8997	0.323121	12.0688	1.54284e-33	4.65294e-32	STM3214	3439201	3439968	-		yqjH	CDS	siderophore-interacting protein	NADPH-dependent ferric siderophore reductase
AOL22_23340	12751.9	3.85896	0.756028	5.10426	3.3209e-07	1.55749e-06		4682838	4684127	+	arsB		CDS	arsenic transporter
AOL22_03420	326.366	3.81376	0.305859	12.469	1.10187e-35	3.69748e-34	STM0584	699637	700341	-	entD	entD	CDS	enterobactin synthase subunit EntD	phosphopantetheinyltransferase
AOL22_04825	867.07	3.80763	0.286263	13.3012	2.27876e-40	9.6091e-39	STM0859	991408	992298	-			CDS	LysR family transcriptional regulator	putative LysR family transcriptional regulator
AOL22_03465	426.208	3.78339	0.425561	8.89036	6.0912e-19	8.61263e-18	STM0593	712512	713756	+	entS	ybdA	CDS	enterobactin transporter EntS	MFS transporter
AOL22_03955	1169.09	3.73736	0.345444	10.819	2.7981e-27	6.44103e-26	STM0691	812681	814084	-	tcuA		CDS	FAD-dependent tricarballylate dehydrogenase TcuA	FAD-binding dehydrogenase
AOL22_13655	23931.8	3.7358	0.427955	8.72943	2.55958e-18	3.49467e-17	STM2543	2731044	2732258	-		nifS	CDS	IscS subfamily cysteine desulfurase	IscS subfamily cysteine desulfurase
AOL22_23335	21581.8	3.73047	0.72743	5.12829	2.92386e-07	1.38767e-06		4681039	4682790	+	arsA		CDS	arsenite efflux transporter ATPase subunit ArsA
AOL22_08050	958.063	3.68266	0.236791	15.5524	1.53305e-54	1.12384e-52	STM1527	1612727	1613674	+			CDS	hypothetical protein	putative inner membrane protein
AOL22_08055	1275.58	3.62395	0.280877	12.9023	4.36939e-38	1.67905e-36	STM1528	1613730	1614272	-			CDS	nuclear transport factor 2 family protein	DUF4440 domain-containing protein
AOL22_19115	18607.7	3.58501	0.798343	4.49057	7.10344e-06	2.71434e-05	STM3576	3802456	3804654	+	zntA	zntA	CDS	Zn(II)/Cd(II)/Pb(II) translocating P-type ATPase ZntA	zinc/cadmium/mercury/lead-transporting ATPase
AOL22_07235	6781.32	3.56459	0.254241	14.0205	1.16749e-44	5.67665e-43	STM1371	1462771	1463517	+	sufC	sufC	CDS	Fe-S cluster assembly ATPase SufC	Fe-S cluster assembly ATPase SufC
AOL22_12920	796.989	3.53751	0.494379	7.15546	8.33943e-13	7.23814e-12	STM2401	2563948	2564868	+	lpxP	ddg	CDS	kdo(2)-lipid IV(A) palmitoleoyltransferase	lipid A biosynthesis palmitoleoyl acyltransferase
AOL22_18600	924.181	3.53262	0.283824	12.4465	1.46115e-35	4.83499e-34	STM3473	3682077	3683258	+	tsgA	yhfC	CDS	MFS transporter TsgA	MFS transporter TsgA
AOL22_15510	32.3993	3.52567	0.539646	6.5333	6.4338e-11	4.68046e-10	STM2906	3077357	3077580	-			pseudo		putative cytoplasmic protein
AOL22_13080	57527.6	3.49526	0.271589	12.8697	6.6699e-38	2.54257e-36	STM2430	2592736	2593707	+	cysK	cysK	CDS	cysteine synthase A	cysteine synthase A
AOL22_23550	11651.3	3.47248	0.42025	8.26289	1.42192e-16	1.66065e-15		4723939	4726386	+	silP		CDS	Ag(+)-translocating P-type ATPase SilP
AOL22_22940	497.207	3.45735	0.289408	11.9463	6.78828e-33	1.98443e-31	STM4272	4603882	4604571	+			CDS	LrgB family protein	murein hydrolase effector protein LrgB
AOL22_07230	12897.1	3.45439	0.256971	13.4427	3.39688e-41	1.49871e-39	STM1370	1461267	1462754	+	sufB	sufB	CDS	Fe-S cluster assembly protein SufB	Fe-S cluster assembly protein SufB
AOL22_02295	1218.59	3.42072	0.280506	12.1948	3.31278e-34	1.01841e-32	STM0364	470779	472887	+	foxA	foxA	CDS	ferrioxamine B receptor FoxA	ferrioxamine receptor
AOL22_07240	9566.58	3.4088	0.258835	13.1698	1.31024e-39	5.33617e-38	STM1372	1463492	1464763	+	sufD	sufD	CDS	Fe-S cluster assembly protein SufD	FeS cluster assembly protein SufD
AOL22_11650	869.986	3.40249	0.370658	9.17962	4.3263e-20	6.80357e-19	STM2153	2296582	2296863	-		yehE	CDS	DUF2574 family protein	hypothetical protein
AOL22_18835	697.637	3.40187	0.478096	7.11545	1.11545e-12	9.54244e-12		3742937	3743128	-			pseudo
AOL22_01060	83500.1	3.37054	0.478558	7.04312	1.87987e-12	1.58261e-11	STM0209	244474	245901	+	degP	htrA	CDS	serine endoprotease DegP	serine endoprotease
AOL22_18525	991.656	3.36834	0.303801	11.0873	1.44562e-28	3.55072e-27	STM3458	3669021	3669572	-	kefG	yheR	CDS	glutathione-regulated potassium-efflux system ancillary protein KefG	glutathione-regulated potassium-efflux system ancillary protein KefG
AOL22_13640	5274.37	3.3664	0.34772	9.68136	3.61878e-22	6.48251e-21	STM2540	2729567	2730082	-	hscB	hscB	CDS	co-chaperone HscB	co-chaperone HscB
AOL22_06625	3822.11	3.33269	0.283494	11.7558	6.59691e-32	1.86002e-30	STM1253	1346022	1346552	-			CDS	cytochrome b	cytochrome b
AOL22_13650	9633.72	3.30165	0.443996	7.43622	1.03606e-13	9.73731e-13	STM2542	2730630	2731016	-	iscU	nifU	CDS	Fe-S cluster assembly scaffold IscU	Fe-S cluster assembly scaffold IscU
AOL22_18840	5890.26	3.30001	0.436964	7.55214	4.28148e-14	4.19779e-13	STM3521	3743137	3744690	-			CDS	TROVE domain-containing protein	RNA-binding protein
AOL22_07245	6842.82	3.2704	0.261504	12.5061	6.91096e-36	2.35219e-34	STM1373	1464760	1465980	+		sufS	CDS	cysteine desulfurase	bifunctional cysteine desulfurase/selenocysteine lyase
AOL22_12960	3473.57	3.24423	0.323658	10.0236	1.20024e-23	2.37309e-22	STM2408	2573106	2574347	-	mntH	mntH	CDS	Mn(2+) uptake NRAMP transporter MntH	divalent metal cation transporter
AOL22_06805	521.871	3.19777	0.32034	9.98243	1.81955e-23	3.56797e-22	STM1287	1373800	1374996	+			CDS	anaerobic sulfatase maturase	anaerobic sulfatase maturase
AOL22_21715	12695.8	3.19693	0.327971	9.74759	1.88905e-22	3.44878e-21	STM4084	4352194	4352940	-		fpr	CDS	ferredoxin--NADP(+) reductase	ferredoxin--NADP(+) reductase
AOL22_00870	13512.9	3.17846	0.307973	10.3206	5.68745e-25	1.19698e-23	STM0171	201392	202054	-		yadF	CDS	carbonate dehydratase	carbonate dehydratase
AOL22_20580	5536.43	3.17796	0.340383	9.33642	9.96457e-21	1.64865e-19	STM3857	4123598	4124638	-	pstS	pstS	CDS	phosphate ABC transporter substrate-binding protein PstS	phosphate ABC transporter substrate-binding protein PstS
AOL22_07250	1996.61	3.17585	0.266277	11.9269	8.57227e-33	2.49066e-31	STM1374	1465993	1466409	+	sufE	ynhA	CDS	cysteine desulfuration protein SufE	cysteine desufuration protein SufE
AOL22_07225	3611.26	3.14974	0.26526	11.8742	1.61215e-32	4.65569e-31	STM1369	1460890	1461258	+	sufA	sufA	CDS	Fe-S cluster assembly scaffold SufA	Fe-S cluster assembly scaffold SufA
AOL22_06145	404.578	3.13134	0.275365	11.3716	5.78948e-30	1.52414e-28	STM1158	1254005	1254577	-			CDS	cytochrome b	cytochrome B
AOL22_23170	7225.23	3.11867	0.319282	9.76776	1.54844e-22	2.85982e-21	STM4319	4655979	4656731	-		phoN	CDS	non-specific acid phosphatase	phosphatase PAP2 family protein
AOL22_08150	1833.9	3.10798	0.317512	9.78855	1.26093e-22	2.34701e-21	STM1548	1633448	1634527	+			CDS	S-adenosylmethionine:tRNA ribosyltransferase-isomerase	putative S-adenosylmethionine:tRNA-ribosyltransferase-isomerase
AOL22_13185	2693.69	3.09069	0.23608	13.0917	3.67299e-39	1.4832e-37	STM2450	2610549	2611418	+	amiA	amiA	CDS	N-acetylmuramoyl-L-alanine amidase AmiA	N-acetylmuramoyl-l-alanine amidase I
AOL22_23555	1052.45	3.08088	0.354418	8.69278	3.53683e-18	4.77422e-17		4726427	4726615	+			CDS	DUF2933 domain-containing protein
AOL22_02915	909.42	3.06541	0.251138	12.2061	2.88498e-34	8.94102e-33	STM0482	598541	598918	+		ybaN	CDS	DUF454 family protein	putative phage gene 58
AOL22_21885	10298.1	3.06461	0.276517	11.0829	1.51883e-28	3.71141e-27	STM4118	4393126	4394859	-	cptA	yijP	CDS	phosphoethanolamine transferase CptA	hypothetical protein
AOL22_09830	77.1099	3.06073	0.383494	7.98117	1.44951e-15	1.60254e-14	STM1865	1970254	1970400	-			pseudo		putative cytoplasmic protein
AOL22_13335	2534.29	3.05138	0.28075	10.8687	1.6253e-27	3.79634e-26	STM2481	2643152	2646265	+	acrD	acrD	CDS	multidrug efflux RND transporter permease AcrD	aminoglycoside/multidrug transporter subunit AcrD
AOL22_13645	10449.1	3.03754	0.410479	7.4	1.36187e-13	1.26498e-12	STM2541	2730278	2730601	-	iscA	yfhF	CDS	iron-sulfur cluster assembly protein IscA	iron-sulfur cluster assembly protein IscA
AOL22_13195	183.934	3.03697	0.30799	9.86062	6.16682e-23	1.15689e-21	STM2452	2612341	2612670	+			CDS	hypothetical protein	hypothetical protein
AOL22_06720	656.924	3.03109	0.297578	10.1859	2.29336e-24	4.67002e-23	STM1272	1360345	1360527	+		yoaG	CDS	DUF1869 domain-containing protein	DUF1869 domain-containing protein
AOL22_23345	6122.34	3.01575	0.585274	5.15272	2.56741e-07	1.23076e-06		4684140	4684565	+	arsC		CDS	arsenate reductase (glutaredoxin)
AOL22_18790	10179.9	2.99932	0.428456	7.00031	2.554e-12	2.11728e-11	STM3511	3729450	3730025	+		yhgI	CDS	iron-sulfur cluster biogenesis protein NfuA	Fe-S biogenesis protein NfuA
AOL22_13740	1362.85	2.9393	0.796683	3.68942	0.000224764	0.000666044	STM2560	2751658	2753118	+		yjdL	CDS	MFS transporter	MFS transporter
AOL22_12220	772.596	2.92756	0.267826	10.9308	8.20889e-28	1.9364e-26	STM2263	2409438	2411081	-		yojI	CDS	multidrug ABC transporter permease/ATP-binding protein	multidrug ABC transporter permease/ATP-binding protein
AOL22_06135	1353.72	2.89927	0.478884	6.05422	1.41099e-09	8.8816e-09	STM1156	1252329	1253381	+		yceA	CDS	rhodanese-related sulfurtransferase	hypothetical protein
AOL22_07415	27.8975	2.89206	0.67287	4.2981	1.72266e-05	6.19507e-05	STM1407	1498305	1498595	+		ssaH	CDS	EscG/YscG/SsaH family type III secretion system needle protein co-chaperone	secretion system apparatus
AOL22_18830	4875	2.88118	0.488356	5.89975	3.64047e-09	2.19026e-08	STM3519	3741375	3742589	-		rtcB	CDS	RtcB family protein	putative cytoplasmic protein
AOL22_00435	2679.46	2.87795	0.388415	7.40948	1.26797e-13	1.18237e-12	STM0087	100820	101299	+	folA	folA	CDS	type 3 dihydrofolate reductase	dihydrofolate reductase
AOL22_22910	1189.25	2.87291	0.308651	9.30793	1.30345e-20	2.13589e-19	STM4266	4597482	4597940	+	soxR	soxR	CDS	redox-sensitive transcriptional activator SoxR	redox-sensitive transcriptional activator SoxR
AOL22_04080	34.6476	2.87225	0.480353	5.97946	2.23873e-09	1.37469e-08	STM0715	840266	840397	+			CDS	hypothetical protein	hypothetical protein
AOL22_10440	585.413	2.85891	0.689033	4.14917	3.33689e-05	0.000114308	STM1982	2076018	2076641	+	rcsA	rcsA	CDS	transcriptional regulator RcsA	helix-turn-helix transcriptional regulator
AOL22_03545	9406.09	2.85762	0.576415	4.95758	7.13771e-07	3.14046e-06	STM0609	730083	731648	+	ahpF	ahpF	CDS	alkyl hydroperoxide reductase subunit F	alkyl hydroperoxide reductase subunit F
AOL22_02230	352.511	2.856	0.40891	6.98443	2.86022e-12	2.35388e-11	STM0351	452009	455176	-	mdsB		CDS	multidrug efflux RND transporter permease subunit MdsB	multidrug efflux RND transporter permease subunit
AOL22_09670	1406.05	2.84375	0.248666	11.436	2.7621e-30	7.35274e-29	STM1836	1942165	1943910	-	ftsI		CDS	peptidoglycan glycosyltransferase FtsI	peptidoglycan synthase
AOL22_03550	12.3822	2.83375	0.706127	4.01309	5.99291e-05	0.000196397	STM0610	731980	732540	+			CDS	molecular chaperone	molecular chaperone
AOL22_07990	340.281	2.81949	0.304363	9.26358	1.97688e-20	3.19317e-19		1602645	1602740	-	mgtS		CDS	protein MgtS
AOL22_09820	57.1225	2.81888	0.402682	7.00026	2.55496e-12	2.11728e-11	STM1863	1969145	1969303	+			CDS	hypothetical protein	putative inner membrane protein
AOL22_22435	726.644	2.81506	0.255003	11.0393	2.46868e-28	5.97121e-27	STM4226	4505979	4506389	+	psiE	yjbA	CDS	phosphate-starvation-inducible protein PsiE	phosphate-starvation-inducible protein PsiE
AOL22_25015	638.328	2.81177	0.249815	11.2554	2.17799e-29	5.57964e-28	STM4597	5028634	5028948	-			CDS	hypothetical protein	hypothetical protein
AOL22_20160	451.704	2.8023	0.291973	9.59783	8.16458e-22	1.43558e-20	STM3776	4037400	4038593	-	nepI	yicM	CDS	purine ribonucleoside efflux pump NepI	MFS transporter
AOL22_13190	1783.18	2.7763	0.33854	8.2008	2.3879e-16	2.74839e-15	STM2451	2611421	2612320	+	hemF	hemF	CDS	oxygen-dependent coproporphyrinogen oxidase	coproporphyrinogen III oxidase
AOL22_02385	699.748	2.74747	0.363499	7.55838	4.08119e-14	4.02627e-13	STM0382	493713	494924	+			CDS	multidrug efflux MFS transporter	multidrug transporter subunit MdtG
AOL22_21500	790.164	2.7402	0.515514	5.31546	1.06387e-07	5.34739e-07	STM4042	4311915	4312574	-			CDS	AzlC family ABC transporter permease	branched-chain amino acid ABC transporter permease
AOL22_04035	95.2299	2.72835	0.398589	6.84501	7.64698e-12	6.02279e-11	STM0706	831185	832864	-	kdpA	kdpA	CDS	potassium-transporting ATPase subunit KdpA	potassium-transporting ATPase subunit KdpA
AOL22_08035	3154.67	2.7281	0.779742	3.49872	0.000467493	0.00130117	STM1524	1609757	1611145	+		yneI	CDS	succinate-semialdehyde dehydrogenase	putative succinate-semialdehyde dehydrogenase
AOL22_18705	2582.89	2.72231	0.255864	10.6397	1.94749e-26	4.31618e-25	STM3494	3709310	3709906	-	nudE	yrfE	CDS	ADP compounds hydrolase NudE	putative NTP pyrophosphohydrolase
AOL22_04830	596.453	2.699	0.261164	10.3345	4.92044e-25	1.04204e-23	STM0860	992563	992988	-			CDS	GntP family permease	hypothetical protein
AOL22_13635	12821.5	2.6887	0.314844	8.53979	1.34471e-17	1.74233e-16	STM2539	2727704	2729554	-	hscA	hscA	CDS	Fe-S protein assembly chaperone HscA	Fe-S protein assembly chaperone HscA
AOL22_06615	5832.77	2.65888	0.49866	5.33205	9.7109e-08	4.92784e-07	STM1251	1344087	1344557	+			CDS	Hsp20 family protein	heat-shock protein
AOL22_10555	124.612	2.65858	0.447841	5.93645	2.91265e-09	1.768e-08		2092513	2092746	+			CDS	hypothetical protein
AOL22_06910	12159.8	2.64854	0.674845	3.92467	8.68498e-05	0.00027868	STM1308	1397132	1397617	+		spy	CDS	ATP-independent periplasmic protein-refolding chaperone	ATP-independent periplasmic protein-refolding chaperone
AOL22_20700	569.393	2.64696	0.517297	5.1169	3.10596e-07	1.46534e-06	STM3881	4151672	4152091	+	rbsD	rbsD	CDS	D-ribose pyranase	D-ribose pyranase
AOL22_14855	10362.7	2.64654	0.333287	7.94073	2.00992e-15	2.19662e-14	STM2782	2958730	2959626	+		mig-14	CDS	antimicrobial resistance protein Mig-14	antimicrobial resistance protein Mig-14
AOL22_18055	43.5881	2.64592	0.411839	6.42464	1.3218e-10	9.14131e-10	STM3366	3592959	3593162	-		yhcR	CDS	DUF1656 domain-containing protein	transporter
AOL22_14260	2664.69	2.64237	0.526013	5.02339	5.07666e-07	2.29946e-06	STM2649	2839077	2839496	+	trxC	trxC	CDS	thioredoxin TrxC	thioredoxin TrxC
AOL22_00050	79.366	2.63349	0.35813	7.35344	1.93168e-13	1.7633e-12	STM0010	10092	10805	-	msyB	htgA	CDS	acidic protein MsyB	hypothetical protein
AOL22_06140	1350.7	2.62474	0.225291	11.6504	2.28268e-31	6.32381e-30	STM1157	1253433	1254008	-		yceI	CDS	YceI family protein	hypothetical protein
AOL22_02665	3809.91	2.6094	0.291429	8.9538	3.4344e-19	5.01992e-18	STM0436	546471	547835	-		yajR	CDS	MFS transporter	putative MFS family transporter
AOL22_02465	2641.68	2.60501	0.25379	10.2644	1.01936e-24	2.13037e-23	STM0398	509670	510965	+	phoR	phoR	CDS	phosphate regulon sensor histidine kinase PhoR	two-component system sensor histidine kinase PhoR
AOL22_04855	2581.59	2.59943	0.237915	10.9259	8.66919e-28	2.03491e-26	STM0865	996959	997567	-	ybjG	ybjG	CDS	undecaprenyl-diphosphate phosphatase	undecaprenyl-diphosphate phosphatase
AOL22_15025	994.209	2.58118	0.298211	8.65556	4.905e-18	6.5104e-17	STM2812	2988575	2989759	+			CDS	MFS transporter	MFS transporter
AOL22_05180	1208.74	2.57963	0.31332	8.23322	1.82245e-16	2.11289e-15	STM0968	1066270	1067418	+		ycaD	CDS	MFS transporter	MFS transporter
AOL22_20705	872.517	2.57116	0.44392	5.79194	6.95799e-09	4.08814e-08	STM3882	4152099	4153604	+	rbsA	rbsA	CDS	ribose ABC transporter ATP-binding protein RbsA	ribose ABC transporter ATP-binding protein RbsA
AOL22_11440	83.2188	2.57	0.72331	3.55312	0.000380696	0.00108382	STM2111	2242994	2243740	-	wcaE	wcaE	CDS	colanic acid biosynthesis glycosyltransferase WcaE	colanic acid biosynthesis glycosyltransferase WcaE
AOL22_20010	226.258	2.5578	0.315985	8.09467	5.74184e-16	6.49878e-15	STM3750	4006921	4008303	-		yicJ	CDS	glycoside-pentoside-hexuronide family transporter	glycoside-pentoside-hexuronide family transporter
AOL22_04225	4195.76	2.54383	0.390716	6.51069	7.48064e-11	5.38448e-10	STM0745	872257	872949	+	tolQ	tolQ	CDS	Tol-Pal system protein TolQ	tol protein%2C membrane-spanning inner membrane protein
AOL22_09825	179.468	2.54383	0.371054	6.85569	7.09683e-12	5.62669e-11	STM1864	1969313	1969927	+			CDS	disulfide bond formation protein B	disulfide bond formation protein B
AOL22_00575	15.2867	2.49379	0.611078	4.08096	4.48492e-05	0.000150497	STM0114	133807	133893	-	leuL	leuL	CDS	leu operon leader peptide	leu operon leader peptide
AOL22_13885	8.75296	2.48191	0.699791	3.54665	0.00039017	0.00110533		2782032	2782097	-			CDS	DUF4113 domain-containing protein
AOL22_09710	16281.4	2.47852	0.24852	9.9731	1.99887e-23	3.8876e-22	STM1844	1948642	1949523	-	htpX	htpX	CDS	protease HtpX	zinc metalloprotease HtpX
AOL22_21070	248.475	2.47552	0.459384	5.38879	7.09327e-08	3.67785e-07	STM3956	4221001	4221468	-		yigI	CDS	thioesterase family protein	putative PaaI protein
AOL22_08830	1543.65	2.47528	0.648407	3.81748	0.000134824	0.000420167	STM1675	1776575	1777288	+	bdcA		CDS	SDR family oxidoreductase	oxidoreductase
AOL22_19495	6742.62	2.47342	0.488813	5.06007	4.19109e-07	1.92952e-06	STM3649	3896454	3896666	+	cspA	cspA	CDS	RNA chaperone/antiterminator CspA	cold-shock protein
AOL22_07420	28.7863	2.46389	0.540944	4.5548	5.24365e-06	2.04971e-05	STM1408	1498607	1498855	+		ssaI	CDS	EscI/YscI/HrpB family type III secretion system inner rod protein	EscI/YscI/HrpB family type III secretion system inner rod protein
AOL22_04220	2948.46	2.44384	0.340076	7.18616	6.66393e-13	5.83707e-12	STM0744	871856	872260	+	ybgC	ybgC	CDS	tol-pal system-associated acyl-CoA thioesterase	tol-pal system-associated acyl-CoA thioesterase
AOL22_10495	107.266	2.44061	0.31707	7.69738	1.38879e-14	1.42929e-13	STM1994	2085211	2085510	-			CDS	hypothetical protein	putative inner membrane protein
AOL22_05775	16.5157	2.43043	0.544756	4.46149	8.13916e-06	3.07314e-05	STM1086	1184077	1184164	+		serT	tRNA	tRNA-Ser	tRNA-Ser
AOL22_09815	514.198	2.42326	0.302675	8.00614	1.18369e-15	1.31783e-14	STM1862	1968098	1969012	+		pagO	CDS	DMT family transporter	EamA family transporter
AOL22_14360	4184.27	2.41826	0.324686	7.44801	9.47604e-14	8.959e-13	STM2670	2861895	2862965	-	aroF	aroF	CDS	3-deoxy-7-phosphoheptulonate synthase AroF	3-deoxy-7-phosphoheptulonate synthase
AOL22_11870	1115.11	2.41345	0.287736	8.38772	4.95658e-17	5.99444e-16	STM2196	2341358	2342725	-			CDS	L-serine ammonia-lyase	L-serine ammonia-lyase
AOL22_14800	217.913	2.40541	0.296853	8.10305	5.35987e-16	6.0809e-15		2944403	2945107	-			CDS	IS6-like element IS26 family transposase
AOL22_08345	10015.2	2.3949	0.337196	7.10239	1.22616e-12	1.04707e-11	STM1583	1678079	1678711	-	steA		CDS	type III secretion system effector SteA	effector protein steA
AOL22_02460	3840.94	2.39015	0.276067	8.65786	4.80713e-18	6.39832e-17	STM0397	508911	509600	+	phoB	phoB	CDS	phosphate response regulator transcription factor PhoB	phosphate regulon transcriptional regulatory protein PhoB
AOL22_10550	30.6428	2.38835	0.505187	4.72766	2.27122e-06	9.28959e-06		2092325	2092438	+			CDS	hypothetical protein
AOL22_18595	7658.79	2.38466	0.320493	7.44061	1.00219e-13	9.45627e-13	STM3472	3681228	3681800	-	ppiA	ppiA	CDS	peptidylprolyl isomerase A	peptidylprolyl isomerase A
AOL22_21495	211.762	2.37079	0.423558	5.59733	2.17684e-08	1.19915e-07	STM4041	4311592	4311915	-			CDS	AzlD domain-containing protein	branched-chain amino acid transport
AOL22_24550	184.319	2.36164	0.442534	5.33662	9.46926e-08	4.82062e-07	STM4504	4932299	4933210	+			CDS	hypothetical protein	hypothetical protein
AOL22_23605	396.267	2.35735	0.509696	4.62502	3.74564e-06	1.49731e-05		4735375	4736856	+			CDS	ATP-dependent helicase
AOL22_11900	717.909	2.35417	0.467501	5.03565	4.76236e-07	2.16533e-06	STM2202	2350208	2351257	+		yeiH	CDS	YeiH family protein	hypothetical protein
AOL22_23520	3608.57	2.35022	0.470064	4.99978	5.73943e-07	2.57034e-06		4716087	4716767	-	silR		CDS	copper/silver response regulator transcription factor SilR
AOL22_09350	2246.75	2.34699	0.581385	4.0369	5.41621e-05	0.000178851	STM1771	1877833	1878933	+	chaA	chaA	CDS	sodium-potassium/proton antiporter ChaA	sodium-potassium/proton antiporter ChaA
AOL22_19210	4084.32	2.34534	0.357636	6.55789	5.45733e-11	3.99581e-10	STM3595	3826179	3827450	-			CDS	phosphatase PAP2 family protein	phosphoesterase PA-phosphatase
AOL22_21755	7970.16	2.34094	0.453107	5.16643	2.38613e-07	1.14616e-06	STM4092	4360308	4360838	-	hslV	hslV	CDS	ATP-dependent protease subunit HslV	HslU--HslV peptidase proteolytic subunit
AOL22_20575	1127.26	2.32985	0.227053	10.2613	1.05322e-24	2.19153e-23	STM3856	4122503	4123462	-	pstC	pstC	CDS	phosphate ABC transporter permease PstC	phosphate ABC transporter permease PstC
AOL22_13735	42471.6	2.32243	0.824028	2.81839	0.00482648	0.0108176	STM2559	2749458	2751602	+		cadA	CDS	lysine decarboxylase CadA	lysine decarboxylase LdcC
AOL22_08650	1314.72	2.3076	0.487097	4.73745	2.16421e-06	8.89003e-06	STM1642	1744012	1744617	+		acpD	CDS	FMN-dependent NADH-azoreductase	FMN-dependent NADH-azoreductase
AOL22_22075	815.699	2.3058	0.206584	11.1615	6.28889e-29	1.57719e-27	STM4157	4435140	4436168	+			CDS	type III secretion system effector arginine glycosyltransferase SseK1	putative cytoplasmic protein
AOL22_16265	10.0366	2.29889	0.635637	3.61667	0.000298417	0.000864936		3239835	3239981	-			CDS	immunoglobulin
AOL22_16585	269.771	2.2983	0.28256	8.13387	4.15806e-16	4.75136e-15	STM3115	3303395	3304102	+		yqgA	CDS	DUF554 domain-containing protein	hypothetical protein
AOL22_04685	93985.7	2.28735	0.283288	8.07429	6.7868e-16	7.6633e-15	STM0833	958919	959434	+	ompX	ompX	CDS	outer membrane protein OmpX	outer membrane protein OmpX
AOL22_08025	450.746	2.28432	0.235166	9.71364	2.63748e-22	4.76046e-21	STM1522	1607476	1608666	-		ydeA	CDS	sugar transporter	sugar transporter
AOL22_23575	402.85	2.28111	0.260437	8.75877	1.97397e-18	2.71065e-17		4730176	4731072	+	pcoB		CDS	copper resistance outer membrane transporter PcoB
AOL22_08450	19.7014	2.27071	0.605902	3.74764	0.000178504	0.000540389	STM1602	1700756	1701706	+	sifB	sifB	CDS	SPI-2 type III secretion system effector SifB	effector protein SifB
AOL22_18825	2233.96	2.26665	0.37577	6.03203	1.61918e-09	1.01119e-08	STM3518	3740352	3741371	-	rtcA	rtcA	CDS	RNA 3'-terminal phosphate cyclase	RNA 3'-terminal-phosphate cyclase
AOL22_04735	2656.31	2.26199	0.308761	7.32603	2.37067e-13	2.14757e-12	STM0842	969845	970654	+		ybiV(1)	CDS	HAD family hydrolase	sugar-phosphatase
AOL22_13890	31.7353	2.26146	0.425017	5.32088	1.03268e-07	5.1961e-07		2782160	2782372	-			CDS	hypothetical protein
AOL22_00370	935.289	2.25498	0.331746	6.79731	1.06593e-11	8.24541e-11	STM0073	85490	86632	-	caiA	caiA	CDS	crotonobetainyl-CoA dehydrogenase	crotonobetainyl-CoA--carnitine CoA-transferase
AOL22_23570	782.13	2.2512	0.209061	10.7681	4.86734e-27	1.10442e-25		4728359	4730176	+	pcoA		CDS	multicopper oxidase PcoA
AOL22_11625	3258.69	2.2416	0.322057	6.96024	3.39682e-12	2.77155e-11	STM2148	2290931	2291245	+	rcnB		CDS	Ni(II)/Co(II) efflux transporter accessory subunit RcnB	heavy metal resistance protein
AOL22_09835	1744.62	2.23563	0.375504	5.95369	2.62168e-09	1.59748e-08	STM1866	1970680	1970946	-			CDS	hypothetical protein
AOL22_12925	699.082	2.22464	0.515799	4.313	1.61051e-05	5.83582e-05		2565271	2565342	+	ypdK		CDS	membrane protein YpdK
AOL22_18575	2829.98	2.21094	0.288817	7.65517	1.93064e-14	1.9657e-13	STM3468	3678462	3679679	-		argD	CDS	aspartate aminotransferase family protein	bifunctional succinylornithine transaminase/acetylornithine transaminase
AOL22_20080	5557.1	2.20961	0.65287	3.38446	0.000713182	0.00191384	STM3761	4019854	4020534	+		slsA	CDS	isochorismatase family protein	hydrolase
AOL22_03665	15666.1	2.20639	0.258962	8.52013	1.59376e-17	2.04146e-16	STM0633	753691	754656	-	lipA	lipA	CDS	lipoyl synthase	lipoyl synthase
AOL22_17375	100.967	2.2056	0.324369	6.79967	1.04858e-11	8.12439e-11	STM3232	3457987	3458472	+		yqjF	CDS	DoxX family protein	putative membrane-associated protein
AOL22_07850	488.672	2.19667	0.263194	8.34619	7.0501e-17	8.41948e-16	STM1490	1575673	1576962	-	clcB		CDS	voltage-gated ClC-type chloride channel ClcB	voltage-gated ClC-type chloride channel ClcB
AOL22_01650	230.55	2.1837	0.382111	5.71483	1.09816e-08	6.30451e-08	STM0323	368638	368713	+		thrW	tRNA	tRNA-Thr	tRNA-Thr
AOL22_23005	2460.66	2.17483	0.393698	5.52411	3.31167e-08	1.77904e-07	STM4286	4620954	4621862	-	lpxO	lpxO	CDS	lipid A hydroxylase LpxO	aspartyl beta-hydroxylase
AOL22_12380	2187.99	2.16777	0.417483	5.19247	2.07526e-07	1.00494e-06	STM2296	2451743	2452348	-	pmrG	ais	CDS	lipopolysaccharide core heptose(II)-phosphate phosphatase	histidine phosphatase family protein
AOL22_21900	1215.17	2.16759	0.236284	9.17364	4.57317e-20	7.14465e-19	STM4121	4399330	4400334	+	argC	argC	CDS	N-acetyl-gamma-glutamyl-phosphate reductase	N-acetyl-gamma-glutamyl-phosphate reductase
AOL22_08130	294.307	2.16698	0.318209	6.80994	9.76425e-12	7.6024e-11	STM1544	1628357	1629913	-		pqaA	CDS	PhoPQ-regulated protein	PhoPQ-regulated protein
AOL22_04795	31.3208	2.1669	0.461772	4.69258	2.69783e-06	1.09499e-05	STM0854	985566	986081	+			CDS	CoA ester lyase	CoA ester lyase
AOL22_13130	1790.34	2.16333	0.25787	8.38921	4.89399e-17	5.93381e-16	STM2440	2601156	2602067	-		cysM	CDS	cysteine synthase B	cysteine synthase B
AOL22_09150	2587.73	2.16012	0.202084	10.6892	1.1432e-26	2.55743e-25	STM1735	1838673	1839212	+		yciB	CDS	septation protein A	septation protein A
AOL22_12560	4235.93	2.1494	0.256905	8.36653	5.93408e-17	7.12239e-16	STM2331	2490671	2491885	+		yfbQ	CDS	pyridoxal phosphate-dependent aminotransferase	aminotransferase
AOL22_11435	64.8607	2.13923	0.891497	2.3996	0.0164132	0.0322662	STM2110	2242424	2242978	-	wcaF	wcaF	CDS	colanic acid biosynthesis acetyltransferase WcaF	colanic acid biosynthesis acetyltransferase WcaF
AOL22_21750	23387.2	2.13495	0.443461	4.81429	1.47728e-06	6.22941e-06	STM4091	4358967	4360298	-	hslU	hslU	CDS	HslU--HslV peptidase ATPase subunit	HslU--HslV peptidase ATPase subunit
AOL22_15070	353.845	2.1296	0.451169	4.72017	2.35645e-06	9.62166e-06	STM2821	2999062	2999138	-			tRNA	tRNA-Arg	tRNA-Arg
AOL22_18955	1463.31	2.12481	0.232983	9.12006	7.50826e-20	1.14669e-18	STM3544	3773305	3774000	-		yhhW	CDS	pirin family protein	quercetin 2%2C3-dioxygenase
AOL22_15585	69.7861	2.12093	0.488023	4.34597	1.38663e-05	5.07084e-05	STM2921	3092320	3092913	+			CDS	UbiX family flavin prenyltransferase	phenolic acid decarboxylase
AOL22_23580	350.562	2.12031	0.222191	9.54272	1.39137e-21	2.41087e-20		4731112	4731492	+	pcoC		CDS	copper resistance system metallochaperone PcoC
AOL22_23560	286.316	2.1152	0.310666	6.80859	9.85631e-12	7.66155e-11		4726649	4727386	-			CDS	peptidase M23
AOL22_23620	2823.61	2.11442	0.39716	5.32384	1.01598e-07	5.13924e-07		4739711	4739786	-			tRNA	tRNA-Phe
AOL22_22240	6925.85	2.11082	0.394934	5.34474	9.05469e-08	4.62427e-07	STM4189	4472094	4473725	+		yjbB	CDS	Na/Pi cotransporter family protein	PNaS family transporter
AOL22_04800	73.2201	2.10916	0.368287	5.72694	1.02258e-08	5.90619e-08	STM0855	985999	986853	+			CDS	electron transfer flavoprotein subunit beta/FixA family protein	putative electron transfer flavoprotein beta subunit
AOL22_04230	2181.65	2.10864	0.490269	4.30099	1.70034e-05	6.12869e-05	STM0746	872953	873381	+	tolR	tolR	CDS	colicin uptake protein TolR	protein TolR
AOL22_20105	1171.56	2.10622	0.290915	7.23997	4.48787e-13	3.98646e-12	STM3765	4025707	4026609	+		yicL	CDS	EamA family transporter	putative permease
AOL22_22080	61.5349	2.10609	0.34868	6.04017	1.53954e-09	9.66523e-09	STM4158	4436491	4436679	+			CDS	hypothetical protein	hypothetical protein
AOL22_07685	1093.54	2.0989	0.337137	6.22565	4.79577e-10	3.13899e-09	STM1459	1542923	1543504	-	rsxA		CDS	electron transport complex subunit RsxA	electron transport complex subunit RsxA
AOL22_12890	599.466	2.08724	0.271105	7.69901	1.37121e-14	1.41731e-13	STM2395	2555442	2556380	-	pgtE	pgtE	CDS	omptin family outer membrane protease PgtE	hypothetical protein
AOL22_00015	5991.86	2.08506	0.228058	9.14269	6.09171e-20	9.36354e-19	STM0003	2801	3730	+	thrB	thrB	CDS	homoserine kinase	homoserine kinase
AOL22_08695	13578	2.07419	0.407172	5.09414	3.50328e-07	1.63338e-06	STM1651	1750700	1754224	+	nifJ	nifJ	CDS	pyruvate:ferredoxin (flavodoxin) oxidoreductase	putative pyruvate-flavodoxin oxidoreductase
AOL22_18110	3316.63	2.0657	0.334269	6.17977	6.41958e-10	4.17317e-09	STM3377	3608144	3609148	+	msrP		CDS	protein-methionine-sulfoxide reductase catalytic subunit MsrP	mononuclear molybdenum enzyme YedY
AOL22_11750	281.853	2.05849	0.328232	6.27146	3.57675e-10	2.36711e-09	STM2172	2317505	2318941	-	mdtQ	yohG	CDS	multidrug resistance outer membrane protein MdtQ	multidrug transporter permease
AOL22_11730	4525.76	2.05662	0.214401	9.59241	8.60487e-22	1.50743e-20	STM2168	2314201	2315148	-		pbpG	CDS	D-alanyl-D-alanine endopeptidase	D-alanyl-D-alanine endopeptidase
AOL22_23325	2992.87	2.04325	0.595599	3.43058	0.000602291	0.00164748		4680258	4680611	+	arsR		CDS	transcriptional regulator
AOL22_00570	685.263	2.04297	0.266959	7.65272	1.96776e-14	1.99497e-13	STM0113	132148	133719	-	leuA	leuA	CDS	2-isopropylmalate synthase	2-isopropylmalate synthase
AOL22_04695	1072.46	2.04162	0.213048	9.58289	9.43689e-22	1.64112e-20		961342	961470	-	mntS		CDS	manganase accumulation protein MntS
AOL22_10235	286.859	2.03612	0.321908	6.32515	2.52983e-10	1.70263e-09	STM1941	2043371	2043703	-			CDS	hypothetical protein	hypothetical protein
AOL22_17870	5267.33	2.0338	0.469663	4.33035	1.48875e-05	5.43594e-05	STM3330	3554566	3559026	+	gltB	gltB	CDS	glutamate synthase large subunit	glutamate synthase large subunit
AOL22_00060	111691	2.03291	0.475434	4.2759	1.90367e-05	6.79475e-05	STM0012	11593	13509	+	dnaK	dnaK	CDS	molecular chaperone DnaK	molecular chaperone DnaK
AOL22_07410	14.3047	2.0325	0.704685	2.88426	0.00392331	0.0089405	STM1406	1498112	1498327	+		ssaG	CDS	type III secretion system needle protein SsaG	secretion system apparatus
AOL22_23515	3242.18	2.03008	0.396272	5.12295	3.00792e-07	1.42331e-06		4714619	4716094	-	silS		CDS	copper/silver sensor histidine kinase SilS
AOL22_12755	5484.26	2.02451	0.299782	6.75327	1.44553e-11	1.10031e-10	STM2369	2529950	2530963	-		usg	CDS	aspartate-semialdehyde dehydrogenase	putative aspartate-semialdehyde dehydrogenase
AOL22_14355	3503.67	2.02439	0.273816	7.39326	1.43271e-13	1.32475e-12	STM2669	2860764	2861885	-	tyrA	tyrA	CDS	bifunctional chorismate mutase/prephenate dehydrogenase	bifunctional chorismate mutase/prephenate dehydrogenase
AOL22_10045	1378.75	2.01362	0.262998	7.65641	1.91198e-14	1.95088e-13	STM1903	2006362	2007180	+		yecE	CDS	DUF72 domain-containing protein	hypothetical protein
AOL22_02365	881.971	2.01194	0.554673	3.62726	0.000286443	0.000832765	STM0378	490842	491150	-		yaiY	CDS	DUF2755 family protein	hypothetical protein
AOL22_20990	60.5076	2.0058	0.34969	5.73594	9.69723e-09	5.62817e-08	STM3940	4209031	4209384	+			CDS	hypothetical protein	hypothetical protein
AOL22_23010	1079.81	2.00343	0.266744	7.51065	5.88323e-14	5.66336e-13	STM4287	4622120	4622584	-	phnO	phnO	CDS	aminoalkylphosphonate N-acetyltransferase	putative regulator in phn operon
AOL22_13625	2770.67	2.00333	0.306715	6.53157	6.50852e-11	4.72761e-10	STM2537	2727155	2727355	-	iscX	yfhJ	CDS	Fe-S cluster assembly protein IscX	Fe-S assembly protein IscX
AOL22_10040	2458.76	2.00171	0.293635	6.81701	9.29519e-12	7.26092e-11	STM1902	2005799	2006365	+		yecD	CDS	hydrolase	hydrolase
AOL22_19205	12740.1	1.99217	0.462652	4.30597	1.66256e-05	6.01525e-05	STM3594	3823955	3825997	-	prlC	prlC	CDS	oligopeptidase A	oligopeptidase A
AOL22_13860	877.923	1.99091	0.27869	7.1438	9.07831e-13	7.86512e-12	STM2584	2778484	2779977	+	gogB	gogB	CDS	type III secretion effector GogB	type III secretion system protein
AOL22_19890	1169.5	1.9801	0.347183	5.70333	1.17489e-08	6.71264e-08	STM3726	3981146	3981955	-	mutM	mutM	CDS	bifunctional DNA-formamidopyrimidine glycosylase/DNA-(apurinic or apyrimidinic site) lyase	DNA-formamidopyrimidine glycosylase
AOL22_20790	1309.71	1.97968	0.501703	3.94592	7.94932e-05	0.000256456	STM3901	4168983	4170629	+		ilvG	CDS	acetolactate synthase 2 catalytic subunit	acetolactate synthase 2 catalytic subunit
AOL22_19250	8392.91	1.97571	0.416009	4.74919	2.04231e-06	8.43294e-06	STM3603	3835589	3837238	+	treF	treF	CDS	alpha%2Calpha-trehalase TreF	alpha%2Calpha-trehalase
AOL22_10475	554.574	1.97262	0.285338	6.91328	4.73567e-12	3.81819e-11	STM1990	2081560	2082480	+	yedA	yedA	CDS	drug/metabolite exporter YedA	drug/metabolite exporter YedA
AOL22_11240	1992.65	1.95679	0.366732	5.33576	9.51461e-08	4.83854e-07	STM2071	2198290	2199189	+	hisG	hisG	CDS	ATP phosphoribosyltransferase	ATP phosphoribosyltransferase
AOL22_20570	1103.11	1.95013	0.212947	9.15782	5.29573e-20	8.21959e-19	STM3855	4121613	4122503	-	pstA	pstA	CDS	phosphate ABC transporter permease PstA	phosphate ABC transporter permease PstA
AOL22_04850	1870.9	1.94645	0.24387	7.98149	1.44576e-15	1.6021e-14	STM0864	996129	996887	-	deoR	deoR	CDS	DNA-binding transcriptional repressor DeoR	DNA-binding transcriptional repressor DeoR
AOL22_03585	13791.2	1.94597	0.28854	6.74418	1.53899e-11	1.16772e-10	STM0617	738818	739624	-		rna	CDS	ribonuclease I	ribonuclease I
AOL22_03025	7937.37	1.943	0.331232	5.86597	4.46509e-09	2.66618e-08	STM0504	622844	623698	-	cnoX	ybbN	CDS	chaperedoxin	co-chaperone YbbN
AOL22_01035	3437.37	1.94053	0.227244	8.5394	1.34926e-17	1.74233e-16	STM0204	240146	240490	+	erpA	yadR	CDS	iron-sulfur cluster insertion protein ErpA	putative HesB-like domain protein
AOL22_21585	9954.23	1.92086	0.29291	6.55784	5.45913e-11	3.99581e-10	STM4058	4328193	4329566	-	cpxA	cpxA	CDS	envelope stress sensor histidine kinase CpxA	two-component system sensor histidine kinase CpxA
AOL22_03885	2167.59	1.91221	0.36368	5.25795	1.45667e-07	7.18534e-07	STM0677	797278	797352	-		glnU	tRNA	tRNA-Gln	tRNA-Gln
AOL22_03970	9213.61	1.91181	0.27598	6.92733	4.28858e-12	3.48128e-11	STM0694	815957	816487	-	fldA	fldA	CDS	flavodoxin FldA	flavodoxin
AOL22_21820	716.711	1.91036	0.268434	7.11672	1.1053e-12	9.47255e-12	STM4104	4376594	4378150	+			CDS	bifunctional metallophosphatase/5'-nucleotidase	multifunctional 2'%2C3'-cyclic-nucleotide 2'-phosphodiesterase/5'-nucleotidase/3'-nucleotidase
AOL22_17750	125.197	1.90105	0.321556	5.91203	3.37912e-09	2.03559e-08	STM3306	3534593	3534880	+	sfsB	nlp	CDS	DNA-binding transcriptional regulator SfsB	transcriptional regulator
AOL22_02620	102.587	1.88506	0.282162	6.68078	2.37678e-11	1.78916e-10	STM0427	538276	539136	-	phnU	phnU	CDS	2-aminoethylphosphonate ABC transporter permease subunit	2-aminoethylphosphonate ABC transporter permease subunit
AOL22_08690	66.8289	1.86771	0.335008	5.57512	2.47354e-08	1.35476e-07	STM1650	1750340	1750639	+			CDS	reverse transcriptase	putative reverse transcriptase
AOL22_03895	2906.12	1.86314	0.367155	5.07453	3.88465e-07	1.79712e-06	STM0679	797469	797545	-		metT	tRNA	tRNA-Met	tRNA-Met
AOL22_09875	9.86837	1.86239	0.646292	2.88165	0.00395599	0.00901066	STM1869	1974098	1974631	-			CDS	DUF2514 domain-containing protein	hypothetical protein
AOL22_06185	1103.74	1.85183	0.287134	6.44935	1.12333e-10	7.86001e-10	STM1166	1259635	1260843	-	mdtH	yceL	CDS	multidrug efflux MFS transporter MdtH	MFS transporter
AOL22_12390	6887.91	1.84937	0.310048	5.96479	2.4495e-09	1.49639e-08	STM2298	2453789	2454772	+	arnC	pmrF	CDS	undecaprenyl-phosphate 4-deoxy-4-formamido-L-arabinose transferase	undecaprenyl-phosphate 4-deoxy-4-formamido-L-arabinose transferase
AOL22_24015	432.094	1.84675	0.337474	5.47227	4.44313e-08	2.36026e-07	STM4399	4809500	4810162	-	ytfE	ytfE	CDS	iron-sulfur cluster repair protein YtfE	iron-sulfur cluster repair di-iron protein
AOL22_20785	212.433	1.84295	0.478158	3.85427	0.000116076	0.000365807	STM3900	4168745	4168843	+	ilvL	ilvL	CDS	ilv operon leader peptide	ilvG operon leader peptide
AOL22_04360	197.999	1.84063	0.289488	6.35823	2.04089e-10	1.39325e-09	STM0770	893089	894168	+			CDS	iron ABC transporter permease	iron ABC transporter permease
AOL22_13105	1837.11	1.83825	0.226273	8.12402	4.50991e-16	5.14108e-15	STM2435	2597059	2597925	-	pdxK	pdxK	CDS	pyridoxine/pyridoxal/pyridoxamine kinase	bifunctional pyridoxal kinase/hydroxymethylpyrimidine kinase
AOL22_07425	72.6566	1.83562	0.502668	3.65174	0.000260466	0.000764236	STM1409	1498852	1499601	+	ssaJ	ssaJ	CDS	SPI-2 type III secretion system apparatus lipoprotein SsaJ	EscJ/YscJ/HrcJ family type III secretion inner membrane ring protein
AOL22_07680	632.294	1.83445	0.503424	3.64394	0.000268494	0.000784411	STM1458	1542345	1542923	-	rsxB	ydgM	CDS	electron transport complex subunit RsxB	electron transport complex subunit RsxB
AOL22_18475	1302.61	1.83048	0.372321	4.91641	8.81469e-07	3.8358e-06	STM3449	3662839	3663126	-	tusB	yheL	CDS	sulfurtransferase complex subunit TusB	sulfurtransferase TusB
AOL22_09850	2235.54	1.82753	0.325935	5.60706	2.05798e-08	1.14159e-07	STM1867	1971770	1971970	+		pagK	CDS	phage virulence factor	phage virulence factor
AOL22_03950	215.833	1.8258	0.268734	6.7941	1.08992e-11	8.41731e-11	STM0690	811555	812694	-	tcuB	citB	CDS	tricarballylate utilization protein TcuB	tricarballylate utilization protein B
AOL22_04085	360.964	1.82149	0.450879	4.03987	5.34806e-05	0.000176969	STM0716	840457	841023	+			CDS	DNA recombinase	DNA recombinase
AOL22_10865	27.2448	1.81993	0.418211	4.3517	1.35087e-05	4.95147e-05	STM2003	2132195	2132485	+			CDS	DUF4102 domain-containing protein
AOL22_12395	20880.2	1.81907	0.281047	6.47248	9.64056e-11	6.80552e-10	STM2299	2454769	2456751	+	arnA	yfbG	CDS	bifunctional UDP-4-amino-4-deoxy-L-arabinose formyltransferase/UDP-glucuronic acid oxidase ArnA	bifunctional UDP-glucuronic acid oxidase/UDP-4-amino-4-deoxy-L-arabinose formyltransferase
AOL22_12405	3267.6	1.81842	0.291866	6.23033	4.65465e-10	3.05501e-09	STM2301	2457644	2459290	+	arnT	pqaB	CDS	lipid IV(A) 4-amino-4-deoxy-L-arabinosyltransferase	4-amino-4-deoxy-L-arabinose lipid A transferase
AOL22_05770	20155.9	1.81833	0.320695	5.66997	1.42826e-08	8.08271e-08	STM1085	1183023	1183682	-	yccA	yccA	CDS	FtsH protease modulator YccA	BAX inhibitor protein
AOL22_12385	7875.06	1.81778	0.311723	5.83138	5.49704e-09	3.25788e-08	STM2297	2452647	2453786	+	arnB	yfbE	CDS	UDP-4-amino-4-deoxy-L-arabinose aminotransferase	putative DegT/DnrJ/EryC1/StrS family
AOL22_19580	833.493	1.81689	0.404875	4.48753	7.2053e-06	2.74447e-05	STM3665	3912747	3913997	+	avtA	avtA	CDS	valine--pyruvate transaminase	valine--pyruvate transaminase
AOL22_23030	700.903	1.81412	0.245028	7.40371	1.32436e-13	1.23253e-12		4625644	4625733	+	pmrR		CDS	LpxT activity modulator PmrR
AOL22_10245	2755.16	1.81135	0.392357	4.61658	3.90115e-06	1.55426e-05	STM1943	2044051	2044124	-		cysT	tRNA	tRNA-Cys	tRNA-Cys
AOL22_11470	54.4523	1.80923	0.83685	2.16195	0.0306218	0.0557132	STM2117	2249732	2250181	-	wzb	wzb	CDS	low molecular weight protein-tyrosine-phosphatase Wzb	protein tyrosine phosphatase
AOL22_13630	3777.9	1.80625	0.324292	5.56981	2.55016e-08	1.39512e-07	STM2538	2727367	2727702	-	fdx	fdx	CDS	ISC system 2Fe-2S type ferredoxin	ISC system 2Fe-2S type ferredoxin
AOL22_20670	2697.63	1.80009	0.330662	5.44389	5.21297e-08	2.75386e-07	STM3875	4144179	4144622	-	mioC	mioC	CDS	FMN-binding protein MioC	FMN-binding protein MioC
AOL22_07430	45.7424	1.79711	0.442644	4.05994	4.90852e-05	0.000163104	STM1410	1499619	1500167	+			CDS	cytoplasmic protein	hypothetical protein
AOL22_15590	464.2	1.78895	0.354296	5.04931	4.43419e-07	2.02967e-06	STM2922	3092913	3094340	+			CDS	UbiD family decarboxylase	phenolic acid decarboxylase
AOL22_17395	530.705	1.78146	0.246602	7.224	5.04803e-13	4.45442e-12	STM3236	3461055	3461756	+		yhaK	CDS	pirin family protein	hypothetical protein
AOL22_18125	12681.4	1.77736	0.243172	7.30906	2.69017e-13	2.4215e-12	STM3379	3610141	3610611	+	accB	accB	CDS	acetyl-CoA carboxylase biotin carboxyl carrier protein	acetyl-CoA carboxylase biotin carboxyl carrier subunit
AOL22_22420	290.421	1.77429	0.622067	2.85224	0.00434117	0.00980828	STM4223	4502338	4503006	+		yjbF	CDS	YjbF family lipoprotein	putative outer membrane lipoprotein
AOL22_11475	154.265	1.76732	0.765149	2.30977	0.0209008	0.0402881	STM2118	2250187	2251326	-		wza	CDS	polysaccharide export protein	polysaccharide exporter Wza
AOL22_23045	5082.02	1.76711	0.17713	9.97632	1.93516e-23	3.7791e-22	STM4293	4627486	4629129	-	eptA	yjdB	CDS	phosphoethanolamine transferase EptA	phosphoethanolamine transferase EptA
AOL22_12400	5634	1.76676	0.272986	6.47199	9.67206e-11	6.81766e-10	STM2300	2456748	2457647	+			CDS	4-deoxy-4-formamido-L-arabinose- phosphoundecaprenol deformylase	4-deoxy-4-formamido-L-arabinose-phosphoundecaprenol deformylase
AOL22_13495	2479.51	1.76666	0.235628	7.49766	6.4966e-14	6.21612e-13	STM2512	2675584	2676933	+	xseA	xseA	CDS	exodeoxyribonuclease VII large subunit	exodeoxyribonuclease VII large subunit
AOL22_20005	969.302	1.76412	0.272427	6.47555	9.44685e-11	6.67867e-10	STM3749	4004591	4006909	-	yicI	yicI	CDS	alpha-xylosidase	putative alpha-xylosidase
AOL22_03890	3164.46	1.75557	0.355444	4.93909	7.8488e-07	3.4343e-06	STM0678	797376	797460	-		leuW	tRNA	tRNA-Leu	tRNA-Leu
AOL22_00020	7511.98	1.7459	0.23056	7.57242	3.66333e-14	3.62153e-13	STM0004	3734	5020	+	thrC	thrC	CDS	threonine synthase	threonine synthase
AOL22_00055	93.4164	1.74384	0.356179	4.89595	9.78315e-07	4.22253e-06	STM0011	10841	11245	-		yaaI	CDS	DUF2541 family protein	hypothetical protein
AOL22_14965	1248.47	1.73851	0.510322	3.40669	0.000657548	0.00178024	STM2801	2977944	2978294	-		ygaC	CDS	DUF2002 family protein	hypothetical protein
AOL22_05365	3750.51	1.73452	0.188306	9.21113	3.22711e-20	5.17751e-19	STM1004	1113493	1114695	-	pncB	pncB	CDS	nicotinate phosphoribosyltransferase	nicotinate phosphoribosyltransferase
AOL22_21910	3404.54	1.73427	0.194545	8.91452	4.89924e-19	7.03159e-18	STM4123	4401236	4402612	+	argH	argH	CDS	argininosuccinate lyase	argininosuccinate lyase
AOL22_12745	2148.59	1.7238	0.381957	4.51308	6.38933e-06	2.46388e-05	STM2367	2528430	2529089	-		dedA	CDS	DedA family protein	hypothetical protein
AOL22_16905	1563.6	1.72353	0.325762	5.29076	1.21807e-07	6.05226e-07	STM3179	3370975	3371556	+		mdaB	CDS	NAD(P)H-dependent oxidoreductase	NADPH quinone reductase MdaB
AOL22_04900	671.476	1.72068	0.352028	4.88791	1.01913e-06	4.38679e-06	STM0873	1004892	1005182	+		ybjC	CDS	DUF1418 family protein	hypothetical protein
AOL22_20565	2095.81	1.71729	0.224494	7.64962	2.01573e-14	2.03494e-13	STM3854	4120753	4121526	-	pstB	pstB	CDS	phosphate ABC transporter ATP-binding protein PstB	phosphate ABC transporter ATP-binding protein
AOL22_02640	172.246	1.71643	0.266409	6.44284	1.17255e-10	8.15648e-10	STM0431	542324	543427	+	phnW	phnW	CDS	2-aminoethylphosphonate--pyruvate transaminase	2-aminoethylphosphonate--pyruvate transaminase
AOL22_12750	2815.02	1.71308	0.426251	4.01894	5.84602e-05	0.00019198	STM2368	2529138	2529950	-	truA	truA	CDS	tRNA pseudouridine(38-40) synthase TruA	tRNA pseudouridine(38-40) synthase TruA
AOL22_21590	9735.44	1.70656	0.273877	6.23111	4.63135e-10	3.04391e-09	STM4059	4329563	4330261	-	cpxR	cpxR	CDS	envelope stress response regulator transcription factor CpxR	DNA-binding response regulator
AOL22_04030	177.178	1.70529	0.319189	5.34258	9.16305e-08	4.66972e-07	STM0705	829116	831164	-	kdpB	kdpB	CDS	potassium-transporting ATPase subunit KdpB	potassium-transporting ATPase subunit B
AOL22_16110	712.655	1.69854	0.310504	5.47028	4.49322e-08	2.38421e-07	STM3023	3212553	3212825	-	rcnR	yohL	CDS	Ni(II)/Co(II)-binding transcriptional repressor RcnR	transcriptional regulator
AOL22_02645	108.402	1.69833	0.308953	5.49705	3.86206e-08	2.06309e-07	STM0432	543437	544246	+		phnX	CDS	phosphonoacetaldehyde hydrolase	2-aminoethylphosphonate transport
AOL22_02980	1944.08	1.69825	0.1951	8.70454	3.18864e-18	4.31643e-17	STM0495	614232	614711	-	ybaK	ybaK	CDS	Cys-tRNA(Pro)/Cys-tRNA(Cys) deacylase YbaK	aminoacyl-tRNA deacylase
AOL22_03880	2405.42	1.6976	0.326605	5.19772	2.01746e-07	9.78939e-07	STM0676	797168	797242	-		glnW	tRNA	tRNA-Gln	tRNA-Gln
AOL22_10850	398.161	1.69727	0.20467	8.29273	1.10682e-16	1.30545e-15		2130848	2130937	-			tRNA	tRNA-Ser
AOL22_08595	15.5552	1.69547	0.605324	2.80092	0.00509565	0.0113568	STM1631	1729868	1731094	+	sseJ	sseJ	CDS	SPI-2 type III secretion system effector SseJ	pathogenicity island 2 effector protein SseJ
AOL22_14515	1094.22	1.69461	0.228664	7.41094	1.25411e-13	1.17173e-12	STM2747	2904047	2904865	+			CDS	DUF4435 domain-containing protein	putative cytoplasmic protein
AOL22_04840	8860.84	1.69453	0.229612	7.38	1.58284e-13	1.45603e-12	STM0862	994012	994638	-		yliJ	CDS	glutathione S-transferase family protein	putative glutathione S-transferase
AOL22_18860	864.474	1.69335	0.312206	5.42381	5.83413e-08	3.04153e-07	STM3525	3748218	3748544	-	glpE	glpE	CDS	thiosulfate sulfurtransferase GlpE	thiosulfate sulfurtransferase
AOL22_02225	127.777	1.69249	0.268135	6.31209	2.75298e-10	1.845e-09	STM0350	450535	451992	-	mdsC		CDS	multidrug efflux transporter outer membrane subunit MdsC	homology to outer membrane efflux protein
AOL22_17875	2056.66	1.68478	0.507569	3.3193	0.00090242	0.00238626	STM3331	3559036	3560454	+		gltD	CDS	glutamate synthase small subunit	glutamate synthase small subunit
AOL22_18745	15272.8	1.68297	0.197704	8.51258	1.70111e-17	2.16154e-16	STM3502	3719618	3720337	-	ompR	ompR	CDS	two-component system response regulator OmpR	two-component system response regulator OmpR
AOL22_03875	1241.62	1.67515	0.337941	4.95693	7.16166e-07	3.14809e-06	STM0675	797076	797152	-		metU	tRNA	tRNA-Met	tRNA-OTHER
AOL22_03685	7362.47	1.67442	0.290551	5.76292	8.26725e-09	4.81582e-08	STM0637	757230	758441	-	dacA	dacA	CDS	D-alanyl-D-alanine carboxypeptidase DacA	serine-type D-Ala-D-Ala carboxypeptidase
AOL22_02920	1507.19	1.6681	0.261313	6.38353	1.73046e-10	1.18472e-09	STM0483	599071	599622	+		apt	CDS	adenine phosphoribosyltransferase	adenine phosphoribosyltransferase
AOL22_25025	33.4778	1.66531	0.446569	3.72913	0.000192142	0.000577639	STM4599	5030027	5030167	+		yjjY	CDS	hypothetical protein	hypothetical protein
AOL22_11990	1637.06	1.66439	0.227561	7.31404	2.59236e-13	2.33951e-12	STM2220	2370425	2370769	-		yejG	CDS	hypothetical protein	hypothetical protein
AOL22_13895	41.1574	1.6592	0.439977	3.77109	0.000162533	0.000497092	STM2585A	2782479	2782706	+			CDS	phage virulence factor	Gifsy-1 prophage protein
AOL22_22485	1041.34	1.65826	0.298838	5.54903	2.87258e-08	1.56076e-07	STM4236	4518579	4518947	+		dgkA	CDS	diacylglycerol kinase	diacylglycerol kinase
AOL22_21440	767.153	1.6571	0.377398	4.39085	1.12909e-05	4.19012e-05	STM4031	4299909	4300220	-			CDS	type II toxin-antitoxin system HigB family toxin	hypothetical protein
AOL22_00360	642.639	1.64866	0.284909	5.7866	7.18264e-09	4.21494e-08	STM0071	82545	84098	-	caiC	caiC	CDS	crotonobetaine/carnitine-CoA ligase	crotonobetaine/carnitine-CoA ligase
AOL22_15660	2862.1	1.6479	0.274851	5.99563	2.02698e-09	1.25111e-08	STM2936	3104688	3105734	+		iap	CDS	aminopeptidase	aminopeptidase
AOL22_11515	11.7905	1.64489	0.551995	2.97989	0.0028835	0.00674516		2262618	2262677	-			CDS	type I toxin-antitoxin system Ibs family toxin
AOL22_09760	815.087	1.63948	0.374746	4.37492	1.21476e-05	4.47988e-05	STM1854	1960146	1960310	-			CDS	hypothetical protein	hypothetical protein
AOL22_04805	70.8049	1.63832	0.297746	5.50242	3.74622e-08	2.00796e-07	STM0856	986864	987811	+			CDS	electron transfer flavoprotein subunit alpha	electron transfer flavoprotein subunit alpha
AOL22_04470	6070.66	1.63677	0.333401	4.90933	9.13898e-07	3.95524e-06	STM0792	916933	917409	-		ybhB	CDS	kinase inhibitor	kinase inhibitor
AOL22_19750	5324.61	1.63656	0.233992	6.99408	2.67014e-12	2.20889e-11	STM3699	3954133	3954954	-	cysE	cysE	CDS	serine O-acetyltransferase	serine O-acetyltransferase
AOL22_18740	6715.51	1.63468	0.339883	4.80953	1.51285e-06	6.37377e-06	STM3501	3718269	3719621	-	envZ	envZ	CDS	two-component system sensor histidine kinase EnvZ	two-component system sensor histidine kinase EnvZ
AOL22_19475	10509.4	1.62749	0.571473	2.84789	0.00440096	0.00992117	STM3645	3892821	3893483	+		yiaD	CDS	OmpA family lipoprotein	OmpA family lipoprotein
AOL22_00410	887.085	1.62522	0.274584	5.91886	3.24188e-09	1.95539e-08	STM0081	94112	94528	+			CDS	hypothetical protein	hypothetical protein
AOL22_18180	43.3626	1.61843	0.46026	3.51633	0.000437559	0.00122573	STM3390	3621150	3622307	+		acrE	CDS	efflux RND transporter periplasmic adaptor subunit	multidrug exporter AcrE
AOL22_13100	661.481	1.61722	0.306713	5.27275	1.34395e-07	6.65688e-07	STM2434	2596823	2597062	-			CDS	cytoplasmic protein	hypothetical protein
AOL22_18115	1669.2	1.61614	0.313729	5.15138	2.58575e-07	1.2383e-06	STM3378	3609149	3609748	+	msrQ		CDS	protein-methionine-sulfoxide reductase heme-binding subunit MsrQ	sulfoxide reductase heme-binding subunit YedZ
AOL22_00580	104.371	1.61528	0.304792	5.29961	1.16053e-07	5.78988e-07	STM0115	134550	135494	+	leuO	leuO	CDS	transcriptional regulator LeuO	transcriptional regulator LeuO
AOL22_22820	4245.82	1.61441	0.236155	6.83623	8.13048e-12	6.372e-11	STM4248	4562405	4563598	+		tyrB	CDS	aromatic amino acid transaminase	aromatic amino acid aminotransferase
AOL22_16460	9964.71	1.61011	0.358606	4.48991	7.12524e-06	2.7205e-05	STM3090	3279754	3280908	+	metK	metK	CDS	methionine adenosyltransferase	methionine adenosyltransferase
AOL22_02990	292.241	1.60836	0.373664	4.3043	1.67512e-05	6.0515e-05	STM0497	615793	616620	-			CDS	DUF1311 domain-containing protein	hypothetical protein
AOL22_07545	2746	1.59749	0.310415	5.14633	2.65636e-07	1.26957e-06	STM1432	1518696	1519550	-		ydhO	CDS	NlpC/P60 family protein	putative cell wall-associated hydrolase
AOL22_05050	2531.93	1.5971	0.183021	8.72635	2.63028e-18	3.58094e-17	STM0941	1035273	1036391	+	macA	ybjY	CDS	macrolide transporter subunit MacA	macrolide transporter subunit MacA
AOL22_09275	137.842	1.59437	0.393937	4.04726	5.18198e-05	0.000171712		1861566	1861696	+			ncRNA	RtT sRNA
AOL22_04235	2835.42	1.59188	0.506496	3.14293	0.00167267	0.00416638	STM0747	873446	874669	+	tolA	tolA	CDS	cell envelope integrity protein TolA	cell envelope integrity protein TolA
AOL22_18130	26574.6	1.59055	0.347968	4.57096	4.85487e-06	1.90242e-05	STM3380	3610622	3611971	+	accC	accC	CDS	acetyl-CoA carboxylase biotin carboxylase subunit	acetyl-CoA carboxylase biotin carboxylase subunit
AOL22_14945	2556.81	1.58546	0.41608	3.81047	0.0001387	0.00043112		2976091	2976270	+			CDS	hypothetical protein
AOL22_12415	462.917	1.58251	0.371562	4.25909	2.05261e-05	7.28813e-05	STM2303	2459622	2459999	+	arnF		CDS	4-amino-4-deoxy-L-arabinose-phosphoundecaprenol flippase subunit ArnF	4-amino-4-deoxy-L-arabinose-phospho-UDP flippase
AOL22_24020	231.448	1.57698	0.479155	3.29117	0.00099771	0.00261933	STM4400	4810265	4811230	-		ytfF	CDS	DMT family transporter	EamA family transporter
AOL22_16910	3294.73	1.57495	0.295319	5.33306	9.65694e-08	4.90569e-07	STM3180	3371588	3371902	+		ygiN	CDS	antibiotic biosynthesis monooxygenase	monooxygenase
AOL22_08435	1966.95	1.5744	0.31107	5.06124	4.16532e-07	1.92087e-06	STM1599	1698529	1699299	-		pdgL	CDS	D-alanyl-D-alanine dipeptidase	D-alanyl-D-alanine dipeptidase
AOL22_14240	106.023	1.57288	0.427504	3.67923	0.000233943	0.000691954	STM2645	2835680	2836267	+	eamB	yfiK	CDS	cysteine/O-acetylserine transporter	amino acid transporter
AOL22_20770	1709.75	1.57265	0.270397	5.81608	6.02453e-09	3.56607e-08	STM3897	4165555	4166403	-	hdfR	yifA	CDS	HTH-type transcriptional regulator HdfR	putative LysR family transcriptional regulator
AOL22_20960	842.408	1.57025	0.456651	3.43863	0.000584663	0.0016011	STM3934	4201274	4201350	+		proM	tRNA	tRNA-Pro	tRNA-Pro
AOL22_20285	2052.13	1.56988	0.326608	4.80663	1.53499e-06	6.45564e-06	STM3798	4059704	4060888	+	emrD	emrD	CDS	multidrug efflux MFS transporter EmrD	multidrug transporter EmrD
AOL22_21825	391.002	1.56521	0.347981	4.49799	6.86003e-06	2.62555e-05	STM4105	4378345	4379235	+	metF	metF	CDS	methylenetetrahydrofolate reductase	methylenetetrahydrofolate reductase [NAD(P)H]
AOL22_00365	845.353	1.56365	0.298006	5.24706	1.54543e-07	7.59171e-07	STM0072	84161	85378	-	caiB	caiB	CDS	L-carnitine CoA-transferase	L-carnitine CoA-transferase
[truncated: 4,353 more rows]
