# Supplementary material for: The Role of Salmonella Genomic Island 4 in Metal Tolerance of Salmonella enterica Serovar I 4,[5],12:i:- Pork Outbreak Isolate USDA15WA-1
Source: Genes (Basel). 2020 Oct 30;11(11):1291. doi: 10.3390/genes11111291 (PMC7716197; doi:10.3390/genes11111291)
Supplement: Supplementary file 1 [file genes-11-01291-s001.zip › genes-963783-suppl/Table S5 092320.xlsx]

## Sheet: Combined_UpRegulated_Genes
GO.ID	Term	pval	GO_aspect	Annotated	Significant	Expected	Annotated_gene_names	Significant_gene_names
GO:0015891	siderophore transport	9.8e-08	Biological Process	7	7	0.7	fhuA, foxA, fepA, entS, fhuE, tonB, iroN	fhuA, foxA, fepA, entS, fhuE, tonB, iroN
GO:0016226	iron-sulfur cluster assembly	3.6e-07	Biological Process	10	8	1.01	sufB, sufD, sufE, iscX, hscA, iscU, nifS, csdA, nfuA, cyaY	sufB, sufD, sufE, iscX, hscA, iscU, nifS, nfuA
GO:0019829	ATPase-coupled cation transmembrane transporter activity	6.4e-05	Molecular Function	12	7	1.26	golT, copA, kdpC, kdpB, kdpA, kdpF, ssaN, znuC, zntA, mgtA, silP, mgtA	golT, copA, kdpB, kdpA, zntA, mgtA, silP
GO:0019290	siderophore biosynthetic process	0.0001	Biological Process	4	4	0.4	entD, entE, dhbA, entH	entD, entE, dhbA, entH
GO:0097428	protein maturation by iron-sulfur cluster transfer	0.0001	Biological Process	4	4	0.4	erpA, sufA, hscB, iscA	erpA, sufA, hscB, iscA
GO:0045454	cell redox homeostasis	0.00011	Biological Process	26	10	2.62	bcfH, lpdA, AOL22_02485, cnoX, AOL22_03320, ahpC, ahpF, grxA, scsC, scsD, grxB, ydhD, tpx, dsbE, bcp, trxC, AOL22_14680, nrdH, dsbC, gorA, grxC, dsbE, trxA, dsbA, udhA, dsbD	cnoX, ahpC, ahpF, grxA, scsC, scsD, trxC, AOL22_14680, nrdH, gorA
GO:0015419	ATPase-coupled sulfate transmembrane transporter activity	0.00012	Molecular Function	4	4	0.42	cysW, cysT, cysP, sbp	cysW, cysT, cysP, sbp
GO:0006817	phosphate ion transport	0.00018	Biological Process	7	5	0.7	phoB, pitA, pstB, pstA, pstC, pstS, yjbB	phoB, pstA, pstC, pstS, yjbB
GO:0005506	iron ion binding	0.00043	Molecular Function	34	11	3.56	fixX, fhuA, foxA, cyoB, fepA, fes, dps, hpaD, fhuE, ydiT, AOL22_08075, cybH, nifJ, hyaC, ftnB, ftnA, napH, napF, ispG, iscA, iscU, iroD, iroN, csiD, luxS, norV, yggX, ygiD, bfr, nfuA, torC, cyaY, thiH, cybC	fhuA, foxA, fepA, fes, fhuE, nifJ, iscA, iscU, iroD, iroN, nfuA
GO:0008272	sulfate transport	0.00046	Biological Process	5	4	0.5	dauA, cysW, cysT, cysP, sbp	cysW, cysT, cysP, sbp
GO:0016020	membrane	0.00061	Cellular Component	772	109	91.12	yaaJ, satP, bcfC, AOL22_00175, nhaA, AOL22_00215, lspA, AOL22_00285, citN, caiT, yaaU, kefC, lptD, thiQ, thiP, ftsL, mraY, ftsW, secA, AOL22_00760, aroP, kdgT, gcd, yadH, stiC, yadI, fhuA, fhuB, stfC, clcA, AOL22_01075, cdsA, rseP, bamA, rcsF, metI, AOL22_01300, mltD, safC, pagN, phoE, AOL22_02115, stbC, AOL22_02205, mdsC, mdsB, mdsA, golT, AOL22_02255, cydB, foxA, yahN, yaiU, sbmA, yaiY, AOL22_0…	fhuA, fhuB, AOL22_01300, mdsC, mdsB, mdsA, golT, foxA, yaiY, AOL22_02385, phoR, phnV, phnU, phnT, yajR, acrA, copA, fepA, fepG, fepD, entS, crcB, kdpB, kdpA, ybgH, AOL22_04360, ompX, ybjG, ycaD, yccA, scsB, AOL22_06145, mdtH, fhuE, AOL22_06625, ydjN, clcB, ydeE, ydeA, ompC, tehA, yciB, AOL22_09705, pagO, AOL22_09825, mrdA, yedA, wza, mdtQ, yohJ, cirA, yeiH, yojI, pgtE, lpxP, mntH, cysA, cysW, cys…
GO:0030001	metal ion transport	0.00094	Biological Process	81	26	8.15	yaaJ, nhaA, AOL22_00215, AOL22_00275, oadA, kefF, kefC, AOL22_00760, fhuA, golT, golB, foxA, ybaL, copA, fepA, fes, entS, citT, kdpC, kdpB, kdpA, zitB, oadA, dcoB, modC, AOL22_04885, AOL22_05360, putP, fhuE, zntB, tonB, AOL22_09185, ycgO, nhaB, znuA, znuC, cbiO, cboQ, cbiN, cbiM, ccmF, ccmD, ccmC, ccmB, yfbS, AOL22_13695, merE, AOL22_14680, merP, AOL22_14695, iroD, iroN, nxiA, sitA, yohM, AOL22_1…	fhuA, golT, golB, foxA, copA, fepA, fes, entS, kdpB, kdpA, fhuE, tonB, merE, AOL22_14680, merP, AOL22_14695, iroD, iroN, sitA, yohM, AOL22_16835, kefB, kefG, zntA, yicJ, mgtA
GO:0015694	mercury ion transport	0.00101	Biological Process	3	3	0.3	merE, merP, AOL22_14695	merE, merP, AOL22_14695
GO:0030091	protein repair	0.00101	Biological Process	3	3	0.3	msrP, msrQ, ytfE	msrP, msrQ, ytfE
GO:0016668	oxidoreductase activity, acting on a sulfur group of donors, NAD(P) as acceptor	0.00107	Molecular Function	9	5	0.94	lpdA, AOL22_03320, ahpF, trxB, AOL22_14680, cysI, cysJ, gorA, dsbD	ahpF, AOL22_14680, cysI, cysJ, gorA
GO:0015097	mercury ion transmembrane transporter activity	0.00114	Molecular Function	3	3	0.31	merE, merP, AOL22_14695	merE, merP, AOL22_14695
GO:0006526	arginine biosynthetic process	0.00128	Biological Process	6	4	0.6	argA, argG, argE, argC, argB, argH	argE, argC, argB, argH
GO:0015035	protein disulfide oxidoreductase activity	0.00275	Molecular Function	15	6	1.57	bcfH, ahpF, grxA, scsC, grxB, ydhD, dsbB, AOL22_09825, trxC, nrdH, AOL22_16970, dsbI, grxC, trxA, dsbA	ahpF, grxA, scsC, AOL22_09825, trxC, nrdH
GO:0009628	response to abiotic stimulus	0.00276	Biological Process	11	5	1.11	dnaJ, AOL22_07825, clcB, hdeB, treA, lpxP, clpB, deaD, hslR, rpoH, treF	AOL22_07825, clcB, lpxP, clpB, treF
GO:0005507	copper ion binding	0.00329	Molecular Function	11	5	1.15	cueO, golS, cyoA, cueR, yobA, cutC, ftsP, pcoA, pcoB, pcoC, cutA	cueO, golS, pcoA, pcoB, pcoC
GO:0009082	branched-chain amino acid biosynthetic process	0.0033	Biological Process	16	6	1.61	leuD, leuC, leuB, leuA, leuL, ilvI, ilvN, leuC, leuD, asd, ilvB, ilvL, ilvG, ilvD, ilvA, ilvC	leuA, leuL, ilvG, ilvD, ilvA, ilvC
GO:0000103	sulfate assimilation	0.00374	Biological Process	4	3	0.4	cysZ, cysC, cysH, cysJ	cysC, cysH, cysJ
GO:0006535	cysteine biosynthetic process from serine	0.00374	Biological Process	4	3	0.4	wcaB, cysK, cysM, cysE	cysK, cysM, cysE
GO:0008289	lipid binding	0.00419	Molecular Function	4	3	0.42	mdsC, mdtQ, lptA, silC	mdsC, mdtQ, silC
GO:1901607	alpha-amino acid biosynthetic process	0.00589	Biological Process	65	19	6.54	thrL, thrA, dapB, folA, leuD, leuC, leuB, leuA, leuL, panD, mtnN, dapD, proB, proA, leuC, leuD, proC, asnB, serC, putA, selD, trpD, trpB, AOL22_11235, hisG, hisD, hisC, hisB, hisH, hisA, hisF, hisI, wcaB, serB, cysK, cysM, aegA, dapE, dapA, glyA, pheA, tyrA, cysJ, argA, lysA, argG, gltB, gltD, asd, cysE, asnA, ilvA, dapF, metE, glnA, metL, metF, argE, argC, argB, argH, metA, metH, lysC, serB	folA, leuA, leuL, hisG, hisD, cysK, cysM, tyrA, cysJ, gltB, gltD, cysE, ilvA, metF, argE, argC, argB, argH, metA
GO:0006534	cysteine metabolic process	0.00991	Biological Process	6	5	0.6	sufS, wcaB, cysK, cysM, cysJ, cysE	sufS, cysK, cysM, cysJ, cysE
GO:0009238	enterobactin metabolic process	0.0101	Biological Process	2	2	0.2	entD, entH	entD, entH
GO:0009239	enterobactin biosynthetic process	0.0101	Biological Process	2	2	0.2	entD, entH	entD, entH
GO:0009712	catechol-containing compound metabolic process	0.0101	Biological Process	2	2	0.2	entD, entH	entD, entH
GO:0009713	catechol-containing compound biosynthetic process	0.0101	Biological Process	2	2	0.2	entD, entH	entD, entH
GO:0010447	response to acidic pH	0.0101	Biological Process	2	2	0.2	AOL22_07825, clcB	AOL22_07825, clcB
GO:0019419	sulfate reduction	0.0101	Biological Process	2	2	0.2	cysD, cysH	cysD, cysH
GO:0019540	siderophore biosynthetic process from catechol	0.0101	Biological Process	2	2	0.2	entD, entH	entD, entH
GO:0046189	phenol-containing compound biosynthetic process	0.0101	Biological Process	2	2	0.2	entD, entH	entD, entH
GO:0004124	cysteine synthase activity	0.01092	Molecular Function	2	2	0.21	cysK, cysM	cysK, cysM
GO:0004783	sulfite reductase (NADPH) activity	0.01092	Molecular Function	2	2	0.21	cysI, cysJ	cysI, cysJ
GO:0008849	enterochelin esterase activity	0.01092	Molecular Function	2	2	0.21	fes, iroD	fes, iroD
GO:0009975	cyclase activity	0.01092	Molecular Function	2	2	0.21	rtcA, cyaA	rtcA, cyaA
GO:0015343	siderophore transmembrane transporter activity	0.01092	Molecular Function	2	2	0.21	entS, tonB	entS, tonB
GO:0000502	proteasome complex	0.01385	Cellular Component	2	2	0.24	hslU, hslV	hslU, hslV
GO:0009376	HslUV protease complex	0.01385	Cellular Component	2	2	0.24	hslU, hslV	hslU, hslV
GO:0031597	cytosolic proteasome complex	0.01385	Cellular Component	2	2	0.24	hslU, hslV	hslU, hslV
GO:1905368	peptidase complex	0.01385	Cellular Component	2	2	0.24	hslU, hslV	hslU, hslV
GO:1905369	endopeptidase complex	0.01385	Cellular Component	2	2	0.24	hslU, hslV	hslU, hslV
GO:0043650	dicarboxylic acid biosynthetic process	0.01602	Biological Process	6	3	0.6	pabC, nudB, lpxP, aegA, gltB, gltD	lpxP, gltB, gltD
GO:1901681	sulfur compound binding	0.01739	Molecular Function	21	6	2.2	tbpA, ilvI, ftsI, mrcB, gcl, mrdA, sucA, poxB, nifJ, fadR, ftsI, mrdA, menD, AOL22_12945, cysP, pbpC, mrcA, ilvB, ilvG, sbp, iolD	nifJ, ftsI, mrdA, cysP, ilvG, sbp
GO:0015662	ion transmembrane transporter activity, phosphorylative mechanism	0.01784	Molecular Function	6	3	0.63	kdpC, kdpB, kdpA, kdpF, mgtA, mgtA	kdpB, kdpA, mgtA
GO:0005829	cytosol	0.02212	Cellular Component	10	4	1.18	leuD, acnB, leuD, grxB, nrdF, eno, gshB, hslU, hslV, metF	nrdF, hslU, hslV, metF
GO:0010038	response to metal ion	0.02528	Biological Process	10	6	1.01	yobA, merE, merD, AOL22_14680, merP, AOL22_14695, merR, nikR, pcoC, cutA	merE, merD, AOL22_14680, merP, AOL22_14695, pcoC
GO:0000097	sulfur amino acid biosynthetic process	0.02531	Biological Process	11	6	1.11	mtnN, wcaB, cysK, cysM, cysJ, asd, cysE, metE, metF, metA, metH	cysK, cysM, cysJ, cysE, metF, metA
GO:0046689	response to mercury ion	0.02774	Biological Process	6	5	0.6	merE, merD, AOL22_14680, merP, AOL22_14695, merR	merE, merD, AOL22_14680, merP, AOL22_14695
GO:0006537	glutamate biosynthetic process	0.02828	Biological Process	3	2	0.3	aegA, gltB, gltD	gltB, gltD
GO:0009267	cellular response to starvation	0.02828	Biological Process	3	2	0.3	cstA, psiE, btsT	psiE, btsT
GO:0009268	response to pH	0.02828	Biological Process	3	2	0.3	AOL22_07825, clcB, hdeB	AOL22_07825, clcB
GO:0031669	cellular response to nutrient levels	0.02828	Biological Process	3	2	0.3	cstA, psiE, btsT	psiE, btsT
GO:0035435	phosphate ion transmembrane transport	0.02828	Biological Process	3	2	0.3	pstB, pstA, pstS	pstA, pstS
GO:0098661	inorganic anion transmembrane transport	0.02828	Biological Process	3	2	0.3	pstB, pstA, pstS	pstA, pstS
GO:0016413	O-acetyltransferase activity	0.03048	Molecular Function	3	2	0.31	wcaB, yiaH, cysE	yiaH, cysE
GO:0016671	oxidoreductase activity, acting on a sulfur group of donors, disulfide as acceptor	0.03048	Molecular Function	3	2	0.31	msrB, cysH, msrA	cysH, msrA
GO:0019213	deacetylase activity	0.03048	Molecular Function	3	2	0.31	lpxC, nagA, argE	lpxC, argE
GO:0031071	cysteine desulfurase activity	0.03048	Molecular Function	3	2	0.31	sufS, nifS, csdA	sufS, nifS
GO:0045340	mercury ion binding	0.03048	Molecular Function	3	2	0.31	AOL22_14680, merP, merR	AOL22_14680, merP
GO:0051087	chaperone binding	0.03048	Molecular Function	3	2	0.31	djlA, hscB, grpE	hscB, grpE
GO:0060590	ATPase regulator activity	0.03048	Molecular Function	3	2	0.31	sbmC, hscB, grpE	hscB, grpE
GO:0042626	ATPase-coupled transmembrane transporter activity	0.03145	Molecular Function	47	18	4.92	thiQ, tbpA, golT, sbmA, mdlA, mdlB, copA, gltL, kdpC, kdpB, kdpA, kdpF, modA, glnQ, potG, artP, cydC, cydD, msbA, potA, ssaN, znuC, znuB, yecC, mglA, yojI, hisP, cysA, cysW, cysT, cysP, AOL22_14460, iroC, sitC, sitD, ugpC, zntA, mgtA, pstB, rbsA, sbp, malK, AOL22_22890, arsA, arsA, silP, mgtA	golT, copA, kdpB, kdpA, yojI, cysA, cysW, cysT, cysP, iroC, sitC, sitD, zntA, mgtA, rbsA, sbp, arsA, silP
GO:0016021	integral component of membrane	0.0328	Cellular Component	444	63	52.4	satP, nhaA, citN, yaaU, kefC, thiQ, thiP, ftsL, mraY, ftsW, aroP, kdgT, gcd, yadI, clcA, AOL22_01075, rseP, AOL22_01300, pagN, AOL22_02115, AOL22_02205, mdsB, golT, AOL22_02255, yahN, sbmA, yaiY, AOL22_02385, araJ, phoR, brnQ, proY, phnT, yajR, cyoE, cyoD, cyoB, cyoA, ampG, mdlA, mdlB, acrB, ybaL, fsr, copA, AOL22_03105, rfbI, pheP, AOL22_03355, AOL22_03370, AOL22_03375, AOL22_03385, AOL22_03565,…	AOL22_01300, mdsB, golT, yaiY, AOL22_02385, phoR, phnT, yajR, copA, crcB, kdpB, ybgH, ompX, ycaD, yccA, AOL22_06145, mdtH, AOL22_06625, ydjN, ydeE, ydeA, tehA, yciB, AOL22_09705, pagO, yedA, yohJ, yeiH, yojI, lpxP, cysW, cysT, acrD, iroC, yqaE, AOL22_15025, sitC, sitD, yohM, AOL22_16155, ygjT, msrQ, kefB, tsgA, envZ, feoB, zntA, mgtA, nepI, pstA, pstC, pstS, rhtC, cpxA, psiE, ubiA, AOL22_22935, e…
GO:0031224	intrinsic component of membrane	0.03445	Cellular Component	445	63	52.52	satP, nhaA, citN, yaaU, kefC, thiQ, thiP, ftsL, mraY, ftsW, aroP, kdgT, gcd, yadI, clcA, AOL22_01075, rseP, AOL22_01300, pagN, AOL22_02115, AOL22_02205, mdsB, golT, AOL22_02255, yahN, sbmA, yaiY, AOL22_02385, araJ, phoR, brnQ, proY, phnT, yajR, cyoE, cyoD, cyoB, cyoA, ampG, mdlA, mdlB, acrB, ybaL, fsr, copA, AOL22_03105, rfbI, pheP, AOL22_03355, AOL22_03370, AOL22_03375, AOL22_03385, AOL22_03565,…	AOL22_01300, mdsB, golT, yaiY, AOL22_02385, phoR, phnT, yajR, copA, crcB, kdpB, ybgH, ompX, ycaD, yccA, AOL22_06145, mdtH, AOL22_06625, ydjN, ydeE, ydeA, tehA, yciB, AOL22_09705, pagO, yedA, yohJ, yeiH, yojI, lpxP, cysW, cysT, acrD, iroC, yqaE, AOL22_15025, sitC, sitD, yohM, AOL22_16155, ygjT, msrQ, kefB, tsgA, envZ, feoB, zntA, mgtA, nepI, pstA, pstC, pstS, rhtC, cpxA, psiE, ubiA, AOL22_22935, e…
GO:0004175	endopeptidase activity	0.03703	Molecular Function	31	7	3.24	lspA, degP, rseP, AOL22_01740, clpP, lon, ybeY, ycaL, lonH, AOL22_07820, dcp, sohB, htpX, ptrB, mepA, pgtE, AOL22_13405, ptr, yggG, tsaD, AOL22_17525, ftsH, degQ, degS, hopD, glpG, prlC, hslV, lexA, AOL22_22620, brxL	degP, lon, htpX, pgtE, yggG, prlC, hslV
GO:1904949	ATPase complex	0.03831	Cellular Component	3	2	0.35	ruvA, hslU, hslV	hslU, hslV
GO:0006979	response to oxidative stress	0.03852	Biological Process	8	3	0.81	ahpC, ahpF, trxB, katE, btuE, osmC, katG, soxR	ahpC, ahpF, soxR
GO:0008374	O-acyltransferase activity	0.04262	Molecular Function	8	3	0.84	lpxA, wcaB, aas, plsC, yiaH, cysE, metA, plsB	yiaH, cysE, metA
GO:0010035	response to inorganic substance	0.05222	Biological Process	12	6	1.21	trxB, tehB, yobA, merE, merD, AOL22_14680, merP, AOL22_14695, merR, nikR, pcoC, cutA	merE, merD, AOL22_14680, merP, AOL22_14695, pcoC
GO:0006857	oligopeptide transport	0.05283	Biological Process	4	2	0.4	ybgH, dtpA, yjdL, dtpB	ybgH, yjdL
GO:0018958	phenol-containing compound metabolic process	0.05283	Biological Process	4	2	0.4	entD, entH, hpaG, hpaE	entD, entH
GO:0031667	response to nutrient levels	0.05283	Biological Process	4	2	0.4	cstA, sspA, psiE, btsT	psiE, btsT
GO:0042594	response to starvation	0.05283	Biological Process	4	2	0.4	cstA, sspA, psiE, btsT	psiE, btsT
GO:0046685	response to arsenic-containing substance	0.05283	Biological Process	4	2	0.4	arsD, arsA, arsA, AOL22_23360	arsD, arsA
GO:1901617	organic hydroxy compound biosynthetic process	0.05358	Biological Process	9	3	0.91	entD, entH, pdxH, pdxY, pdxB, pdxK, pdxJ, epd, gph	entD, entH, pdxK
GO:0005315	inorganic phosphate transmembrane transporter activity	0.05678	Molecular Function	4	2	0.42	pitA, pstB, pstA, pstC	pstA, pstC
GO:0008556	potassium transmembrane transporter activity, phosphorylative mechanism	0.05678	Molecular Function	4	2	0.42	kdpC, kdpB, kdpA, kdpF	kdpB, kdpA
GO:0060589	nucleoside-triphosphatase regulator activity	0.05678	Molecular Function	4	2	0.42	sbmC, hscB, grpE, yihI	hscB, grpE
GO:0015399	primary active transmembrane transporter activity	0.05686	Molecular Function	51	18	5.34	thiQ, tbpA, golT, sbmA, secD, secF, mdlA, mdlB, copA, gltL, kdpC, kdpB, kdpA, kdpF, modA, glnQ, potG, artP, cydC, cydD, msbA, potA, ssaN, znuC, znuB, yecC, mglA, yojI, hisP, cysA, cysW, cysT, cysP, AOL22_14460, iroC, sitC, sitD, secG, ugpC, zntA, mgtA, pstB, rbsA, sbp, secE, malK, AOL22_22890, arsA, arsA, silP, mgtA	golT, copA, kdpB, kdpA, yojI, cysA, cysW, cysT, cysP, iroC, sitC, sitD, zntA, mgtA, rbsA, sbp, arsA, silP
GO:0015079	potassium ion transmembrane transporter activity	0.05909	Molecular Function	9	3	0.94	kefC, kdpC, kdpB, kdpA, kdpF, AOL22_09185, trkA, kefB, kup	kdpB, kdpA, kefB
GO:0051537	2 iron, 2 sulfur cluster binding	0.05909	Molecular Function	9	3	0.94	prpD, rfbI, yfaE, fdx, asrB, nirD, soxR, frdB, fhuF	fdx, soxR, fhuF
GO:0006508	proteolysis	0.06218	Biological Process	66	11	6.64	lspA, degP, map, rseP, AOL22_01475, AOL22_01485, AOL22_01505, pepD, AOL22_01740, clpP, lon, dacA, dacC, ycaL, lonH, pipD, pepT, sppA, orf32, AOL22_07820, dcp, hybD, pdgL, ydcP, mpaA, sohB, AOL22_09440, htpX, prc, ptrB, dacD, yegQ, pbpG, mepA, pgtE, dapE, AOL22_13405, pepB, lepB, AOL22_14000, clpB, AOL22_14460, ptr, yggG, hybD, AOL22_17525, yhbU, yhbV, ftsH, dacB, degQ, degS, tldD, glpG, panM, prl…	degP, AOL22_01505, lon, htpX, dacD, pgtE, clpB, yggG, prlC, hslV, argE
GO:0016887	ATPase activity	0.06612	Molecular Function	103	16	10.78	thiQ, yadG, hrpB, fhuC, metN, AOL22_02030, phnT, lon, mdlA, mdlB, fetA, ybbA, sfbB, fepC, gltL, AOL22_04120, AOL22_04365, modF, modC, ybhF, glnQ, ybiT, gsiA, potG, artP, macB, clpA, cydC, cydD, msbA, uup, lonH, lolD, potA, AOL22_06650, AOL22_06655, btuD, sufC, ssaN, osmV, AOL22_08615, hrpA, dbpA, sapD, sapF, oppF, oppD, minD, znuC, ruvB, ruvA, yecC, fliI, cbiO, yehX, mglA, yejF, ccmA, yojI, gyrA,…	fhuC, metN, phnT, lon, ybbA, fepC, modF, sufC, yojI, cysA, hscA, iroC, sitB, rbsA, hslU, arsA
GO:0006813	potassium ion transport	0.06922	Biological Process	16	4	1.61	kefF, kefC, ybaL, kdpC, kdpB, kdpA, AOL22_04885, AOL22_09185, ycgO, yfbS, trkA, kefB, kefG, yidE, kup, trkH	kdpB, kdpA, kefB, kefG
GO:0048037	cofactor binding	0.07386	Molecular Function	272	36	28.47	thrA, thrC, AOL22_00185, caiA, fixB, fixC, folA, pdxA, leuC, leuB, ilvI, lpdA, acnB, AOL22_00830, gcd, hemL, erpA, btuF, ispC, yafH, proA, leuC, prpD, ribD, panE, cyoB, gcl, glxR, fdrA, AOL22_03320, ybdL, ahpF, lipA, cobD, corC, miaB, ubiF, fldA, AOL22_03995, sdhD, sdhA, sdhB, sucA, sucD, nadA, bioA, bioB, bioF, moaA, pflE, rimO, AOL22_04805, AOL22_04815, AOL22_05005, poxB, hcr, hcp, dmsA, pflA, …	thrC, caiA, folA, erpA, ahpF, lipA, fldA, AOL22_04805, AOL22_06805, sufA, sufS, nifJ, hisD, udg, AOL22_11870, arnA, yfbQ, fdx, iscA, iscU, nifS, AOL22_14680, AOL22_15590, cysI, cysJ, gltD, msrP, argD, nfuA, gorA, mioC, ilvG, ilvA, argC, soxR, fhuF
GO:0070011	peptidase activity, acting on L-amino acid peptides	0.08242	Molecular Function	59	10	6.17	lspA, degP, map, rseP, AOL22_01740, clpP, lon, dacA, ybeY, dacC, clpA, ycaL, pepN, lonH, pipD, pepT, sppA, AOL22_07820, dcp, pdgL, mpaA, sohB, htpX, prc, ptrB, mtfA, dacD, pbpG, mepA, pgtE, dapE, AOL22_13405, pepB, lepB, ptr, pepP, yggG, tsaD, AOL22_17525, ftsH, dacB, degQ, degS, tldD, hopD, glpG, ggt, prlC, hslU, hslV, argE, pepE, lexA, AOL22_22620, yjfP, pmbA, pepA, brxL, iadA	degP, lon, htpX, dacD, pgtE, yggG, prlC, hslU, hslV, argE
GO:0006790	sulfur compound metabolic process	0.09081	Biological Process	60	22	6.04	citE, citF, mtnN, thiL, thiI, tesB, citF, citE, lipA, lipB, bioA, bioB, bioF, bioC, bioD, thiK, sufB, sufD, sufS, sufE, bioD, wcaB, thiD, thiM, cysZ, cysK, cysM, iscX, hscA, iscU, nifS, gshA, cysC, cysN, cysD, cysH, cysJ, csdA, metK, gshB, AOL22_16600, bioH, nfuA, asd, ggt, gorA, cysE, cyaY, metE, yihT, yihU, metJ, metF, thiH, thiG, thiE, thiC, metA, metH, acs	lipA, sufB, sufD, sufS, sufE, cysK, cysM, iscX, hscA, iscU, nifS, cysC, cysN, cysD, cysH, cysJ, AOL22_16600, nfuA, gorA, cysE, metF, metA
GO:0050662	coenzyme binding	0.09303	Molecular Function	166	23	17.37	thrA, thrC, caiA, fixB, fixC, folA, pdxA, leuB, ilvI, lpdA, AOL22_00830, hemL, ispC, yafH, proA, ribD, panE, gcl, glxR, AOL22_03320, ybdL, ahpF, cobD, corC, ubiF, fldA, sdhA, sucA, bioA, bioF, AOL22_04805, AOL22_04815, AOL22_05005, poxB, aspC, dpaL, AOL22_05645, hpaC, hpaB, wrbA, ghrA, solA, fabG, pabC, cobB, icdA, gapA, astC, ydiS, ydiR, ydiO, ydiJ, sufS, nemA, pdxH, rsxG, pntB, ydfI, AOL22_0814…	thrC, caiA, folA, ahpF, fldA, AOL22_04805, sufS, nifJ, hisD, udg, arnA, yfbQ, nifS, AOL22_14680, cysI, cysJ, msrP, argD, gorA, mioC, ilvG, ilvA, argC
GO:0016667	oxidoreductase activity, acting on a sulfur group of donors	0.09304	Molecular Function	34	13	3.56	bcfH, lpdA, AOL22_03320, ahpF, grxA, trxB, dmsA, scsC, grxB, msrB, ydhD, AOL22_07890, AOL22_07895, dsbB, AOL22_09825, dsbE, AOL22_13590, trxC, AOL22_14680, nrdH, cysH, cysI, cysJ, AOL22_16970, dsbI, msrP, gorA, grxC, dsbE, trxA, dsbA, AOL22_23105, dsbD, msrA	ahpF, grxA, scsC, AOL22_09825, trxC, AOL22_14680, nrdH, cysH, cysI, cysJ, msrP, gorA, msrA
GO:0004222	metalloendopeptidase activity	0.09934	Molecular Function	11	3	1.15	rseP, ybeY, ycaL, dcp, htpX, AOL22_13405, ptr, yggG, tsaD, ftsH, prlC	htpX, yggG, prlC
GO:0008484	sulfuric ester hydrolase activity	0.09934	Molecular Function	11	3	1.15	AOL22_00180, AOL22_00420, ybiP, AOL22_04960, pbgA, AOL22_16620, eptB, AOL22_21350, cptA, eptA, opgB	AOL22_00420, cptA, eptA
GO:0016783	sulfurtransferase activity	0.09934	Molecular Function	11	3	1.15	thiI, lipA, bioB, mnmA, sufS, sseA, nifS, csdA, tusD, glpE, fdhD	lipA, sufS, nifS
GO:0050787	detoxification of mercury ion	0.09966	Biological Process	4	4	0.4	merE, AOL22_14680, merP, AOL22_14695	merE, AOL22_14680, merP, AOL22_14695
GO:0061687	detoxification of inorganic compound	0.09966	Biological Process	4	4	0.4	merE, AOL22_14680, merP, AOL22_14695	merE, AOL22_14680, merP, AOL22_14695
GO:0019344	cysteine biosynthetic process	0.0997	Biological Process	5	4	0.5	wcaB, cysK, cysM, cysJ, cysE	cysK, cysM, cysJ, cysE
GO:0006168	adenine salvage	0.10067	Biological Process	1	1	0.1	apt	apt
GO:0006171	cAMP biosynthetic process	0.10067	Biological Process	1	1	0.1	cyaA	cyaA
GO:0006216	cytidine catabolic process	0.10067	Biological Process	1	1	0.1	cdd	cdd
GO:0006570	tyrosine metabolic process	0.10067	Biological Process	1	1	0.1	tyrA	tyrA
GO:0006571	tyrosine biosynthetic process	0.10067	Biological Process	1	1	0.1	tyrA	tyrA
GO:0006878	cellular copper ion homeostasis	0.10067	Biological Process	1	1	0.1	pcoB	pcoB
GO:0006915	apoptotic process	0.10067	Biological Process	1	1	0.1	yccA	yccA
GO:0008219	cell death	0.10067	Biological Process	1	1	0.1	yccA	yccA
GO:0009092	homoserine metabolic process	0.10067	Biological Process	1	1	0.1	metA	metA
GO:0009187	cyclic nucleotide metabolic process	0.10067	Biological Process	1	1	0.1	cyaA	cyaA
GO:0009190	cyclic nucleotide biosynthetic process	0.10067	Biological Process	1	1	0.1	cyaA	cyaA
GO:0009972	cytidine deamination	0.10067	Biological Process	1	1	0.1	cdd	cdd
GO:0010941	regulation of cell death	0.10067	Biological Process	1	1	0.1	yccA	yccA
GO:0012501	programmed cell death	0.10067	Biological Process	1	1	0.1	yccA	yccA
GO:0015700	arsenite transport	0.10067	Biological Process	1	1	0.1	arsB	arsB
GO:0015821	methionine transport	0.10067	Biological Process	1	1	0.1	metN	metN
GO:0015860	purine nucleoside transmembrane transport	0.10067	Biological Process	1	1	0.1	nepI	nepI
GO:0016036	cellular response to phosphate starvation	0.10067	Biological Process	1	1	0.1	psiE	psiE
GO:0019279	L-methionine biosynthetic process from L-homoserine via cystathionine	0.10067	Biological Process	1	1	0.1	metA	metA
GO:0019281	L-methionine biosynthetic process from homoserine via O-succinyl-L-homoserine and cystathionine	0.10067	Biological Process	1	1	0.1	metA	metA
GO:0019357	nicotinate nucleotide biosynthetic process	0.10067	Biological Process	1	1	0.1	pncB	pncB
GO:0019379	sulfate assimilation, phosphoadenylyl sulfate reduction by phosphoadenylyl-sulfate reductase (thioredoxin)	0.10067	Biological Process	1	1	0.1	cysH	cysH
GO:0033223	2-aminoethylphosphonate transport	0.10067	Biological Process	1	1	0.1	phnU	phnU
GO:0036103	Kdo2-lipid A metabolic process	0.10067	Biological Process	1	1	0.1	lpxP	lpxP
GO:0036104	Kdo2-lipid A biosynthetic process	0.10067	Biological Process	1	1	0.1	lpxP	lpxP
GO:0042450	arginine biosynthetic process via ornithine	0.10067	Biological Process	1	1	0.1	argH	argH
GO:0042930	enterobactin transport	0.10067	Biological Process	1	1	0.1	entS	entS
GO:0042938	dipeptide transport	0.10067	Biological Process	1	1	0.1	ybgH	ybgH
GO:0042940	D-amino acid transport	0.10067	Biological Process	1	1	0.1	metN	metN
GO:0042981	regulation of apoptotic process	0.10067	Biological Process	1	1	0.1	yccA	yccA
GO:0043066	negative regulation of apoptotic process	0.10067	Biological Process	1	1	0.1	yccA	yccA
GO:0043067	regulation of programmed cell death	0.10067	Biological Process	1	1	0.1	yccA	yccA
GO:0043069	negative regulation of programmed cell death	0.10067	Biological Process	1	1	0.1	yccA	yccA
GO:0043096	purine nucleobase salvage	0.10067	Biological Process	1	1	0.1	apt	apt
GO:0044257	cellular protein catabolic process	0.10067	Biological Process	1	1	0.1	hslV	hslV
GO:0044341	sodium-dependent phosphate transport	0.10067	Biological Process	1	1	0.1	yjbB	yjbB
GO:0044571	[2Fe-2S] cluster assembly	0.10067	Biological Process	1	1	0.1	nifS	nifS
GO:0046058	cAMP metabolic process	0.10067	Biological Process	1	1	0.1	cyaA	cyaA
GO:0046083	adenine metabolic process	0.10067	Biological Process	1	1	0.1	apt	apt
GO:0046084	adenine biosynthetic process	0.10067	Biological Process	1	1	0.1	apt	apt
GO:0046087	cytidine metabolic process	0.10067	Biological Process	1	1	0.1	cdd	cdd
GO:0046131	pyrimidine ribonucleoside metabolic process	0.10067	Biological Process	1	1	0.1	cdd	cdd
GO:0046133	pyrimidine ribonucleoside catabolic process	0.10067	Biological Process	1	1	0.1	cdd	cdd
GO:0046135	pyrimidine nucleoside catabolic process	0.10067	Biological Process	1	1	0.1	cdd	cdd
GO:0046497	nicotinate nucleotide metabolic process	0.10067	Biological Process	1	1	0.1	pncB	pncB
GO:0046654	tetrahydrofolate biosynthetic process	0.10067	Biological Process	1	1	0.1	folE	folE
GO:0048473	D-methionine transport	0.10067	Biological Process	1	1	0.1	metN	metN
GO:0051603	proteolysis involved in cellular protein catabolic process	0.10067	Biological Process	1	1	0.1	hslV	hslV
GO:0052652	cyclic purine nucleotide metabolic process	0.10067	Biological Process	1	1	0.1	cyaA	cyaA
GO:0060548	negative regulation of cell death	0.10067	Biological Process	1	1	0.1	yccA	yccA
GO:0071266	'de novo' L-methionine biosynthetic process	0.10067	Biological Process	1	1	0.1	metA	metA
GO:0072529	pyrimidine-containing compound catabolic process	0.10067	Biological Process	1	1	0.1	cdd	cdd
GO:0072530	purine-containing compound transmembrane transport	0.10067	Biological Process	1	1	0.1	nepI	nepI
GO:0051536	iron-sulfur cluster binding	0.10111	Molecular Function	85	13	8.9	AOL22_00185, leuC, acnB, erpA, leuC, prpD, lipA, miaB, sdhB, nadA, bioB, moaA, pflE, rimO, hcr, hcp, dmsA, pflA, AOL22_05645, AOL22_06805, ydiJ, sufA, nth, rsxC, rsxB, AOL22_07890, AOL22_07895, AOL22_08105, fdxH, fdnG, narZ, narG, AOL22_09425, sdaA, pduS, phsA, rfbI, AOL22_11820, AOL22_11870, napA, yfaE, glpC, nuoI, nuoG, nuoF, nuoB, trmG/rlmN, AOL22_13590, fdx, iscA, iscU, asrA, asrB, asrC, hycG…	erpA, lipA, AOL22_06805, sufA, AOL22_11870, fdx, iscA, iscU, cysI, gltD, nfuA, soxR, fhuF
GO:0051540	metal cluster binding	0.10111	Molecular Function	85	13	8.9	AOL22_00185, leuC, acnB, erpA, leuC, prpD, lipA, miaB, sdhB, nadA, bioB, moaA, pflE, rimO, hcr, hcp, dmsA, pflA, AOL22_05645, AOL22_06805, ydiJ, sufA, nth, rsxC, rsxB, AOL22_07890, AOL22_07895, AOL22_08105, fdxH, fdnG, narZ, narG, AOL22_09425, sdaA, pduS, phsA, rfbI, AOL22_11820, AOL22_11870, napA, yfaE, glpC, nuoI, nuoG, nuoF, nuoB, trmG/rlmN, AOL22_13590, fdx, iscA, iscU, asrA, asrB, asrC, hycG…	erpA, lipA, AOL22_06805, sufA, AOL22_11870, fdx, iscA, iscU, cysI, gltD, nfuA, soxR, fhuF
GO:0000099	sulfur amino acid transmembrane transporter activity	0.10466	Molecular Function	1	1	0.1	metN	metN
GO:0000702	oxidized base lesion DNA N-glycosylase activity	0.10466	Molecular Function	1	1	0.1	mutM	mutM
GO:0000774	adenyl-nucleotide exchange factor activity	0.10466	Molecular Function	1	1	0.1	grpE	grpE
GO:0001671	ATPase activator activity	0.10466	Molecular Function	1	1	0.1	hscB	hscB
GO:0003852	2-isopropylmalate synthase activity	0.10466	Molecular Function	1	1	0.1	leuA	leuA
GO:0003879	ATP phosphoribosyltransferase activity	0.10466	Molecular Function	1	1	0.1	hisG	hisG
GO:0003934	GTP cyclohydrolase I activity	0.10466	Molecular Function	1	1	0.1	folE	folE
GO:0003963	RNA-3'-phosphate cyclase activity	0.10466	Molecular Function	1	1	0.1	rtcA	rtcA
GO:0003979	UDP-glucose 6-dehydrogenase activity	0.10466	Molecular Function	1	1	0.1	udg	udg
GO:0003991	acetylglutamate kinase activity	0.10466	Molecular Function	1	1	0.1	argB	argB
GO:0003999	adenine phosphoribosyltransferase activity	0.10466	Molecular Function	1	1	0.1	apt	apt
GO:0004016	adenylate cyclase activity	0.10466	Molecular Function	1	1	0.1	cyaA	cyaA
GO:0004020	adenylylsulfate kinase activity	0.10466	Molecular Function	1	1	0.1	cysC	cysC
GO:0004056	argininosuccinate lyase activity	0.10466	Molecular Function	1	1	0.1	argH	argH
GO:0004089	carbonate dehydratase activity	0.10466	Molecular Function	1	1	0.1	yadF	yadF
GO:0004126	cytidine deaminase activity	0.10466	Molecular Function	1	1	0.1	cdd	cdd
GO:0004146	dihydrofolate reductase activity	0.10466	Molecular Function	1	1	0.1	folA	folA
GO:0004160	dihydroxy-acid dehydratase activity	0.10466	Molecular Function	1	1	0.1	ilvD	ilvD
GO:0004298	threonine-type endopeptidase activity	0.10466	Molecular Function	1	1	0.1	hslV	hslV
GO:0004324	ferredoxin-NADP+ reductase activity	0.10466	Molecular Function	1	1	0.1	fpr	fpr
GO:0004362	glutathione-disulfide reductase activity	0.10466	Molecular Function	1	1	0.1	gorA	gorA
GO:0004399	histidinol dehydrogenase activity	0.10466	Molecular Function	1	1	0.1	hisD	hisD
GO:0004413	homoserine kinase activity	0.10466	Molecular Function	1	1	0.1	thrB	thrB
GO:0004452	isopentenyl-diphosphate delta-isomerase activity	0.10466	Molecular Function	1	1	0.1	idi	idi
GO:0004455	ketol-acid reductoisomerase activity	0.10466	Molecular Function	1	1	0.1	ilvC	ilvC
GO:0004463	leukotriene-A4 hydrolase activity	0.10466	Molecular Function	1	1	0.1	entB	entB
GO:0004489	methylenetetrahydrofolate reductase (NAD(P)H) activity	0.10466	Molecular Function	1	1	0.1	metF	metF
GO:0004516	nicotinate phosphoribosyltransferase activity	0.10466	Molecular Function	1	1	0.1	pncB	pncB
GO:0004604	phosphoadenylyl-sulfate reductase (thioredoxin) activity	0.10466	Molecular Function	1	1	0.1	cysH	cysH
GO:0004665	prephenate dehydrogenase (NADP+) activity	0.10466	Molecular Function	1	1	0.1	tyrA	tyrA
GO:0004674	protein serine/threonine kinase activity	0.10466	Molecular Function	1	1	0.1	yihE	yihE
GO:0004779	sulfate adenylyltransferase activity	0.10466	Molecular Function	1	1	0.1	cysD	cysD
GO:0004781	sulfate adenylyltransferase (ATP) activity	0.10466	Molecular Function	1	1	0.1	cysD	cysD
GO:0005381	iron ion transmembrane transporter activity	0.10466	Molecular Function	1	1	0.1	feoB	feoB
GO:0008113	peptide-methionine (S)-S-oxide reductase activity	0.10466	Molecular Function	1	1	0.1	msrA	msrA
GO:0008534	oxidized purine nucleobase lesion DNA N-glycosylase activity	0.10466	Molecular Function	1	1	0.1	mutM	mutM
GO:0008667	2,3-dihydro-2,3-dihydroxybenzoate dehydrogenase activity	0.10466	Molecular Function	1	1	0.1	dhbA	dhbA
GO:0008668	(2,3-dihydroxybenzoyl)adenylate synthase activity	0.10466	Molecular Function	1	1	0.1	entE	entE
GO:0008759	UDP-3-O-[3-hydroxymyristoyl] N-acetylglucosamine deacetylase activity	0.10466	Molecular Function	1	1	0.1	lpxC	lpxC
GO:0008777	acetylornithine deacetylase activity	0.10466	Molecular Function	1	1	0.1	argE	argE
GO:0008785	alkyl hydroperoxide reductase activity	0.10466	Molecular Function	1	1	0.1	ahpF	ahpF
GO:0008813	chorismate lyase activity	0.10466	Molecular Function	1	1	0.1	ubiC	ubiC
GO:0008899	homoserine O-succinyltransferase activity	0.10466	Molecular Function	1	1	0.1	metA	metA
GO:0008908	isochorismatase activity	0.10466	Molecular Function	1	1	0.1	entB	entB
GO:0008937	ferredoxin-NAD(P) reductase activity	0.10466	Molecular Function	1	1	0.1	fpr	fpr
GO:0008951	palmitoleoyl [acyl-carrier-protein]-dependent acyltransferase activity	0.10466	Molecular Function	1	1	0.1	lpxP	lpxP
GO:0008977	prephenate dehydrogenase (NAD+) activity	0.10466	Molecular Function	1	1	0.1	tyrA	tyrA
GO:0015037	peptide disulfide oxidoreductase activity	0.10466	Molecular Function	1	1	0.1	gorA	gorA
GO:0015038	glutathione disulfide oxidoreductase activity	0.10466	Molecular Function	1	1	0.1	gorA	gorA
GO:0015093	ferrous iron transmembrane transporter activity	0.10466	Molecular Function	1	1	0.1	feoB	feoB
GO:0015105	arsenite transmembrane transporter activity	0.10466	Molecular Function	1	1	0.1	arsB	arsB
GO:0015211	purine nucleoside transmembrane transporter activity	0.10466	Molecular Function	1	1	0.1	nepI	nepI
GO:0015930	glutamate synthase activity	0.10466	Molecular Function	1	1	0.1	gltB	gltB
GO:0016152	mercury (II) reductase activity	0.10466	Molecular Function	1	1	0.1	AOL22_14680	AOL22_14680
GO:0016723	oxidoreductase activity, oxidizing metal ions, NAD or NADP as acceptor	0.10466	Molecular Function	1	1	0.1	AOL22_14680	AOL22_14680
GO:0016750	O-succinyltransferase activity	0.10466	Molecular Function	1	1	0.1	metA	metA
GO:0016801	hydrolase activity, acting on ether bonds	0.10466	Molecular Function	1	1	0.1	entB	entB
GO:0016803	ether hydrolase activity	0.10466	Molecular Function	1	1	0.1	entB	entB
GO:0016872	intramolecular lyase activity	0.10466	Molecular Function	1	1	0.1	rbsD	rbsD
GO:0016892	endoribonuclease activity, producing 3'-phosphomonoesters	0.10466	Molecular Function	1	1	0.1	rna	rna
GO:0016992	lipoate synthase activity	0.10466	Molecular Function	1	1	0.1	lipA	lipA
GO:0031992	energy transducer activity	0.10466	Molecular Function	1	1	0.1	tonB	tonB
GO:0033897	ribonuclease T2 activity	0.10466	Molecular Function	1	1	0.1	rna	rna
GO:0042301	phosphate ion binding	0.10466	Molecular Function	1	1	0.1	pstS	pstS
GO:0042931	enterobactin transmembrane transporter activity	0.10466	Molecular Function	1	1	0.1	entS	entS
GO:0042943	D-amino acid transmembrane transporter activity	0.10466	Molecular Function	1	1	0.1	metN	metN
GO:0043865	methionine transmembrane transporter activity	0.10466	Molecular Function	1	1	0.1	metN	metN
GO:0048474	D-methionine transmembrane transporter activity	0.10466	Molecular Function	1	1	0.1	metN	metN
GO:0070003	threonine-type peptidase activity	0.10466	Molecular Function	1	1	0.1	hslV	hslV
GO:0055114	oxidation-reduction process	0.11463	Biological Process	340	41	34.23	thrA, tal, dapB, caiA, fixC, folA, pdxA, leuB, guaC, aceE, lpdA, acnB, AOL22_00830, cueO, gcd, ispC, dkgB, yafH, proA, AOL22_02275, cydB, prpC, proC, AOL22_02485, ribD, yajO, panE, cyoC, cyoB, cyoA, glxR, allD, folD, AOL22_03320, dhbA, ybdH, ahpC, ahpF, AOL22_03555, AOL22_03565, ybdR, corC, ubiF, tcuA, gltA, sdhC, sdhD, sdhA, sdhB, sucA, odhB, sucC, cydA, cydB, ybhE, dps, pflE, AOL22_04815, AOL22…	caiA, folA, cueO, dhbA, ahpC, ahpF, tcuA, nfsA, scsB, AOL22_06145, AOL22_06625, yneI, acpD, nifJ, hisD, udg, arnA, hemF, tyrA, AOL22_14680, nrdE, nrdF, cysD, cysH, cysI, cysJ, yqjH, yhbW, gltB, gltD, msrP, gorA, AOL22_20590, ilvC, sodA, fpr, metF, argC, arsC, pcoA, msrA
GO:0009086	methionine biosynthetic process	0.11541	Biological Process	6	2	0.6	mtnN, asd, metE, metF, metA, metH	metF, metA
GO:0009266	response to temperature stimulus	0.11541	Biological Process	6	2	0.6	dnaJ, lpxP, clpB, deaD, hslR, rpoH	lpxP, clpB
GO:0005839	proteasome core complex	0.11803	Cellular Component	1	1	0.12	hslV	hslV
GO:0005971	ribonucleoside-diphosphate reductase complex	0.11803	Cellular Component	1	1	0.12	nrdF	nrdF
GO:0009337	sulfite reductase complex (NADPH)	0.11803	Cellular Component	1	1	0.12	cysI	cysI
GO:0009366	enterobactin synthetase complex	0.11803	Cellular Component	1	1	0.12	entD	entD
GO:0000150	recombinase activity	0.12336	Molecular Function	6	2	0.63	AOL22_01955, AOL22_09830, AOL22_13890, AOL22_14590, xerD, AOL22_22775	AOL22_09830, AOL22_13890
GO:0016646	oxidoreductase activity, acting on the CH-NH group of donors, NAD or NADP as acceptor	0.12336	Molecular Function	6	2	0.63	folA, proC, folD, putA, queF, metF	folA, metF
GO:0016790	thiolester hydrolase activity	0.12336	Molecular Function	6	2	0.63	gloB, tesB, entH, ybgC, menI, fghA	entH, ybgC
GO:0016886	ligase activity, forming phosphoric ester bonds	0.12336	Molecular Function	6	2	0.63	thpR, AOL22_01605, ligA, rtcA, rtcB, ligB	rtcA, rtcB
GO:0046873	metal ion transmembrane transporter activity	0.13315	Molecular Function	37	9	3.87	yaaJ, AOL22_00285, kefC, kdpC, kdpB, kdpA, kdpF, zitB, dcoC, modC, AOL22_05360, putP, zntB, AOL22_09185, nhaB, znuC, cbiN, AOL22_13695, merE, merP, AOL22_14695, gltS, nxiA, lplT, yohM, zupT, oadG, panF, trkA, kefB, feoB, gltS, mgtA, kup, corA, fieF, mgtA	kdpB, kdpA, merE, merP, AOL22_14695, yohM, kefB, feoB, mgtA
GO:0009073	aromatic amino acid family biosynthetic process	0.13464	Biological Process	20	4	2.01	aroL, aroG, aroA, aroH, trpD, trpB, AOL22_11235, hisG, hisD, hisC, hisB, hisH, hisA, hisF, hisI, aroC, pheA, tyrA, aroF, aroB	hisG, hisD, tyrA, aroF
GO:0005887	integral component of plasma membrane	0.14334	Cellular Component	24	5	2.83	kefC, clcA, ybgH, sppA, yciS, AOL22_09185, znuB, tyrP, cboQ, dld, rcsD, cysZ, sitC, sitD, rarD, nupG, mtr, lptC, msrQ, lldP, tisB, pstA, rarD, actP	ybgH, sitC, sitD, msrQ, pstA
GO:0031226	intrinsic component of plasma membrane	0.14334	Cellular Component	24	5	2.83	kefC, clcA, ybgH, sppA, yciS, AOL22_09185, znuB, tyrP, cboQ, dld, rcsD, cysZ, sitC, sitD, rarD, nupG, mtr, lptC, msrQ, lldP, tisB, pstA, rarD, actP	ybgH, sitC, sitD, msrQ, pstA
GO:0019842	vitamin binding	0.14536	Molecular Function	50	8	5.23	thrC, tbpA, ilvI, hemL, btuF, gcl, ybdL, cobD, sucA, bioA, bioF, poxB, aspC, dpaL, AOL22_05645, pabC, astC, sufS, AOL22_08215, ydcR, nifJ, pduC, hisC, menD, yfbQ, yfdZ, AOL22_12945, ptsJ, nifS, glyA, gabT, AOL22_14975, ygfZ, metC, ygjG, tdcB, argD, malP, glgP, avtA, kbl, ilvB, dsdA, ilvG, ilvA, yiiM, metB, metH, tyrB, iolD	thrC, sufS, nifJ, yfbQ, nifS, argD, ilvG, ilvA
GO:0000096	sulfur amino acid metabolic process	0.14709	Biological Process	13	7	1.31	mtnN, sufS, wcaB, cysK, cysM, cysJ, asd, cysE, metE, metJ, metF, metA, metH	sufS, cysK, cysM, cysJ, cysE, metF, metA
GO:0036094	small molecule binding	0.14773	Molecular Function	470	56	49.19	thrA, thrB, thrC, dnaK, dnaJ, AOL22_00170, ileS, citG, carB, caiA, fixB, fixC, folA, pdxA, rapA, polB, araB, thiQ, tbpA, leuB, ilvI, ftsI, murE, murF, murD, murC, ddlB, ftsZ, secA, coaE, gspE, lpdA, AOL22_00830, yadG, gluQRS, hrpB, mrcB, fhuC, hemL, btuF, ispC, tilS, proS, metN, tssH, yafH, proA, golT, res, prpR, sbmA, ddlA, ribD, phnT, panE, clpX, lon, mdlA, mdlB, dnaX, htpG, adk, ushA, copA, fe…	thrB, thrC, dnaK, caiA, folA, fhuC, metN, golT, phnT, lon, copA, ybbA, fepC, ahpF, fldA, kdpB, modF, AOL22_04805, sufC, sufS, nifJ, ftsI, mrdA, hisD, udg, yojI, yfbQ, cysA, hscA, nifS, clpB, grpE, AOL22_14680, iroC, nrdE, sitB, cysC, cysN, cysI, cysJ, argD, feoB, zntA, gorA, mgtA, mioC, rbsD, rbsA, ilvG, ilvA, hslU, AOL22_21820, argC, arsA, silP, AOL22_23605
GO:0009070	serine family amino acid biosynthetic process	0.14876	Biological Process	11	5	1.11	folA, serC, selD, wcaB, serB, cysK, cysM, glyA, cysJ, cysE, serB	folA, cysK, cysM, cysJ, cysE
GO:0016811	hydrolase activity, acting on carbon-nitrogen (but not peptide) bonds, in linear amides	0.14942	Molecular Function	20	4	2.09	lpxC, ampD, nagA, ybjR, flgJ, cobB, ansA, astE, chbG, glsB, purU, AOL22_12400, amiA, dapE, amiC, ansB, AOL22_19225, bax, argE, amiB	lpxC, AOL22_12400, amiA, argE
GO:0050661	NADP binding	0.14942	Molecular Function	20	4	2.09	thrA, folA, ispC, proA, ribD, panE, gapA, pntB, hemA, zwf, AOL22_13805, AOL22_14680, cysI, epd, aroE, nirB, asd, gorA, rfaD, metL	folA, AOL22_14680, cysI, gorA
GO:0005215	transporter activity	0.1503	Molecular Function	388	57	40.61	yaaJ, bcfC, AOL22_00215, AOL22_00285, citN, caiT, yaaU, kefC, thiQ, thiP, tbpA, AOL22_00760, aroP, kdgT, stiC, fhuB, stfC, clcA, AOL22_01075, metN, safC, phoE, AOL22_02115, stbC, mdsC, mdsB, mdsA, golT, AOL22_02255, sbmA, AOL22_02385, brnQ, proY, secD, secF, tsx, phnT, cyoC, cyoB, cyoA, mdlA, mdlB, amtB, acrB, acrA, ybaL, copA, allP, ybbY, fimD, AOL22_03310, pheP, AOL22_03380, fepG, fepD, entS, c…	fhuB, metN, mdsC, mdsB, mdsA, golT, AOL22_02385, phnT, acrA, copA, fepG, fepD, entS, kdpB, kdpA, ybgH, AOL22_04360, ydjN, clcB, ompC, tonB, wza, mdtQ, yojI, mntH, cysA, cysW, cysT, cysP, acrD, yjdL, merE, merP, AOL22_14695, iroC, sitC, sitD, yohM, exbD, AOL22_16835, kefB, feoB, zntA, yicJ, mgtA, nepI, pstA, pstC, rbsA, sbp, arsA, arsB, silC, silB, silA, silP, yjeH
GO:0006536	glutamate metabolic process	0.15118	Biological Process	7	2	0.7	hutI, hutG, putA, astE, aegA, gltB, gltD	gltB, gltD
GO:0006551	leucine metabolic process	0.15118	Biological Process	7	2	0.7	leuD, leuC, leuB, leuA, leuL, leuC, leuD	leuA, leuL
GO:0006555	methionine metabolic process	0.15118	Biological Process	7	2	0.7	mtnN, asd, metE, metJ, metF, metA, metH	metF, metA
GO:0006664	glycolipid metabolic process	0.15118	Biological Process	7	2	0.7	lpxC, lpxD, lpxB, lpxH, lpxK, htrB, lpxP	lpxC, lpxP
GO:0009098	leucine biosynthetic process	0.15118	Biological Process	7	2	0.7	leuD, leuC, leuB, leuA, leuL, leuC, leuD	leuA, leuL
GO:0009245	lipid A biosynthetic process	0.15118	Biological Process	7	2	0.7	lpxC, lpxD, lpxB, lpxH, lpxK, htrB, lpxP	lpxC, lpxP
GO:0009247	glycolipid biosynthetic process	0.15118	Biological Process	7	2	0.7	lpxC, lpxD, lpxB, lpxH, lpxK, htrB, lpxP	lpxC, lpxP
GO:0046467	membrane lipid biosynthetic process	0.15118	Biological Process	7	2	0.7	lpxC, lpxD, lpxB, lpxH, lpxK, htrB, lpxP	lpxC, lpxP
GO:0046493	lipid A metabolic process	0.15118	Biological Process	7	2	0.7	lpxC, lpxD, lpxB, lpxH, lpxK, htrB, lpxP	lpxC, lpxP
GO:1901269	lipooligosaccharide metabolic process	0.15118	Biological Process	7	2	0.7	lpxC, lpxD, lpxB, lpxH, lpxK, htrB, lpxP	lpxC, lpxP
GO:1901271	lipooligosaccharide biosynthetic process	0.15118	Biological Process	7	2	0.7	lpxC, lpxD, lpxB, lpxH, lpxK, htrB, lpxP	lpxC, lpxP
GO:0030170	pyridoxal phosphate binding	0.15251	Molecular Function	35	6	3.66	thrC, hemL, ybdL, cobD, bioA, bioF, aspC, dpaL, AOL22_05645, pabC, astC, sufS, AOL22_08215, ydcR, hisC, yfbQ, yfdZ, ptsJ, nifS, glyA, gabT, AOL22_14975, metC, ygjG, tdcB, argD, malP, glgP, avtA, kbl, dsdA, ilvA, yiiM, metB, tyrB	thrC, sufS, yfbQ, nifS, argD, ilvA
GO:0070279	vitamin B6 binding	0.15251	Molecular Function	35	6	3.66	thrC, hemL, ybdL, cobD, bioA, bioF, aspC, dpaL, AOL22_05645, pabC, astC, sufS, AOL22_08215, ydcR, hisC, yfbQ, yfdZ, ptsJ, nifS, glyA, gabT, AOL22_14975, metC, ygjG, tdcB, argD, malP, glgP, avtA, kbl, dsdA, ilvA, yiiM, metB, tyrB	thrC, sufS, yfbQ, nifS, argD, ilvA
GO:0008658	penicillin binding	0.16118	Molecular Function	7	2	0.73	ftsI, mrcB, mrdA, ftsI, mrdA, pbpC, mrcA	ftsI, mrdA
GO:0016628	oxidoreductase activity, acting on the CH-CH group of donors, NAD or NADP as acceptor	0.16118	Molecular Function	7	2	0.73	dapB, dhbA, fabI, cbiJ, tyrA, cobA, wecC	dhbA, tyrA
GO:0033293	monocarboxylic acid binding	0.16118	Molecular Function	7	2	0.73	ftsI, mrcB, mrdA, ftsI, mrdA, pbpC, mrcA	ftsI, mrdA
GO:0009055	electron transfer activity	0.16954	Molecular Function	60	9	6.28	fixA, fixB, AOL22_02275, cyoC, cyoB, cyoA, ahpF, AOL22_03555, fldA, sdhC, sdhB, cydA, AOL22_04800, AOL22_04805, grxA, hcr, dmsA, AOL22_05645, AOL22_06145, grxB, AOL22_06625, ydiR, ydiQ, ydhD, rsxG, rsxC, rsxB, AOL22_07890, AOL22_07895, cybH, fdnI, fdnG, narZ, cybB, narG, hyaC, appC, phsC, phsA, rfbI, napF, yfaE, nuoG, AOL22_13590, fdx, nrdH, norV, fldB, bisC, grxC, AOL22_20390, torA, torC, hemG, …	ahpF, fldA, AOL22_04800, AOL22_04805, grxA, AOL22_06145, AOL22_06625, fdx, nrdH
GO:0042597	periplasmic space	0.17249	Cellular Component	61	10	7.2	bcfB, bcfG, surA, tbpA, gcd, stiB, stfD, btuF, papD, AOL22_01570, stbE, stbB, fimC, tolB, modA, potF, artJ, artI, lolA, csgG, mdoG, flgI, potD, spy, AOL22_07825, ydcG, tonB, treA, yobA, stcB, dsbE, ccmA, napA, hisJ, argT, mepA, merP, AOL22_14875, stdC, AOL22_16855, lptA, lpfB, malS, yiaO, dsbE, ccmA, torA, AOL22_21565, cpxP, zraP, malM, aphA, nrfA, nrfB, phoN, pcoA, pcoC, cybC, stjC, sltY, sthA	AOL22_01570, spy, AOL22_07825, tonB, merP, cpxP, zraP, phoN, pcoA, pcoC
GO:0017111	nucleoside-triphosphatase activity	0.17743	Molecular Function	128	17	13.4	thiQ, ftsZ, yadG, hrpB, fhuC, metN, AOL22_02030, phnT, lon, mdlA, mdlB, fetA, ybbA, sfbB, fepC, gltL, AOL22_04120, AOL22_04365, modF, modC, ybhF, glnQ, ybiT, gsiA, potG, artP, macB, clpA, cydC, cydD, msbA, uup, lonH, flgH, lolD, potA, ymfB, AOL22_06650, AOL22_06655, btuD, sufC, ssaN, ssaQ, osmV, AOL22_08615, hrpA, dbpA, sapD, sapF, oppF, oppD, minD, znuC, ruvB, ruvA, yecC, fliE, fliF, fliG, fliH,…	fhuC, metN, phnT, lon, ybbA, fepC, modF, sufC, yojI, cysA, hscA, iroC, sitB, cysN, rbsA, hslU, arsA
GO:0009279	cell outer membrane	0.17758	Cellular Component	19	4	2.24	AOL22_00175, lptD, rcsF, AOL22_02205, tsx, pal, ompX, AOL22_05550, ompA, pagC, lolB, emtA, pgtE, yfeN, AOL22_16155, mltC, yiaD, lamB, pcoB	ompX, pgtE, AOL22_16155, pcoB
GO:0016491	oxidoreductase activity	0.17993	Molecular Function	355	49	37.15	thrA, bcfH, AOL22_00185, ispH, dapB, caiA, fixA, fixB, fixC, folA, leuB, guaC, aceE, lpdA, cueO, gcd, ispC, dkgB, yafH, proA, AOL22_02275, proC, AOL22_02485, ribD, yajO, panE, cyoD, cyoC, cyoB, cyoA, ybbO, glxR, allD, folD, AOL22_03320, nfsB, dhbA, ybdH, ahpC, ahpF, AOL22_03555, ybdR, corC, ubiF, tcuA, fldA, sdhC, sdhD, sdhA, sdhB, sucA, cydA, dps, pflE, AOL22_04800, AOL22_04805, AOL22_04815, AOL…	caiA, folA, cueO, dhbA, ahpC, ahpF, tcuA, fldA, AOL22_04800, AOL22_04805, grxA, nfsA, scsC, scsD, AOL22_06145, AOL22_06625, AOL22_06805, yneI, acpD, nifJ, bdcA, AOL22_09825, hisD, udg, hemF, fdx, trxC, tyrA, AOL22_14680, nrdH, nrdE, cysH, cysI, cysJ, yqjH, yhbW, gltB, gltD, msrP, gorA, AOL22_20590, ilvC, sodA, fpr, metF, argC, arsC, pcoA, msrA
GO:0016462	pyrophosphatase activity	0.18333	Molecular Function	146	19	15.28	apaH, thiQ, ftsZ, mutT, yadG, hrpB, fhuC, metN, AOL22_02030, phnT, lon, mdlA, mdlB, fetA, ybbA, sfbB, lpxH, fepC, gltL, AOL22_04120, AOL22_04365, modF, modC, ybhF, glnQ, ybiT, gsiA, ybjG, potG, artP, macB, clpA, cydC, cydD, msbA, uup, lonH, flgH, yceF, lolD, potA, ymfB, AOL22_06650, AOL22_06655, btuD, sufC, ssaN, ssaQ, osmV, AOL22_08615, hrpA, dbpA, sapD, sapF, oppF, oppD, minD, znuC, ruvB, ruvA,…	fhuC, metN, phnT, lon, ybbA, fepC, modF, ybjG, sufC, yojI, cysA, hscA, iroC, sitB, cysN, rbsA, AOL22_21645, hslU, arsA
GO:0050660	flavin adenine dinucleotide binding	0.18493	Molecular Function	45	7	4.71	caiA, fixB, fixC, ilvI, lpdA, yafH, AOL22_03320, ahpF, corC, ubiF, sdhA, AOL22_04805, AOL22_04815, hpaB, solA, ydiS, ydiR, ydiO, ydiJ, AOL22_08140, ycgO, yoaE, yegH, dld, dusC, AOL22_11765, glpA, asrB, hmpA, yfjD, AOL22_14680, cysJ, ubiI, ubiH, dusB, nirB, gorA, ilvB, mnmG, ilvG, udhA, murB, dusA, frdA, ytfL	caiA, ahpF, AOL22_04805, AOL22_14680, cysJ, gorA, ilvG
GO:0009084	glutamine family amino acid biosynthetic process	0.18494	Biological Process	14	6	1.41	proB, proA, proC, putA, aegA, argA, argG, gltB, gltD, glnA, argE, argC, argB, argH	gltB, gltD, argE, argC, argB, argH
GO:0098754	detoxification	0.18572	Biological Process	11	5	1.11	trxB, hpaB, hpaR, hpaI, fghA, merE, AOL22_14680, merP, AOL22_14695, arsA, arsA	merE, AOL22_14680, merP, AOL22_14695, arsA
GO:0006643	membrane lipid metabolic process	0.18874	Biological Process	8	2	0.81	lpxC, lpxD, lpxB, lpxH, lpxK, htrB, lpxP, srfJ	lpxC, lpxP
GO:0006743	ubiquinone metabolic process	0.18874	Biological Process	8	2	0.81	ubiF, ubiG, ubiI, ubiH, ubiB, ubiD, ubiC, ubiA	ubiC, ubiA
GO:0006744	ubiquinone biosynthetic process	0.18874	Biological Process	8	2	0.81	ubiF, ubiG, ubiI, ubiH, ubiB, ubiD, ubiC, ubiA	ubiC, ubiA
GO:0043094	cellular metabolic compound salvage	0.18874	Biological Process	8	2	0.81	hpt, mtnN, apt, pdxY, amn, pdxK, upp, deoB	apt, pdxK
GO:0000101	sulfur amino acid transport	0.19125	Biological Process	2	1	0.2	metN, cydD	metN
GO:0000302	response to reactive oxygen species	0.19125	Biological Process	2	1	0.2	ahpF, trxB	ahpF
GO:0000413	protein peptidyl-prolyl isomerization	0.19125	Biological Process	2	1	0.2	ppiB, ppiA	ppiA
GO:0002143	tRNA wobble position uridine thiolation	0.19125	Biological Process	2	1	0.2	tusB, tusA	tusB
GO:0006213	pyrimidine nucleoside metabolic process	0.19125	Biological Process	2	1	0.2	cdd, deoA	cdd
GO:0006308	DNA catabolic process	0.19125	Biological Process	2	1	0.2	xseB, xseA	xseA
GO:0006545	glycine biosynthetic process	0.19125	Biological Process	2	1	0.2	folA, glyA	folA
GO:0006549	isoleucine metabolic process	0.19125	Biological Process	2	1	0.2	asd, ilvA	ilvA
GO:0006662	glycerol ether metabolic process	0.19125	Biological Process	2	1	0.2	trxC, trxA	trxC
GO:0006970	response to osmotic stress	0.19125	Biological Process	2	1	0.2	treA, treF	treF
GO:0006972	hyperosmotic response	0.19125	Biological Process	2	1	0.2	treA, treF	treF
GO:0009095	aromatic amino acid family biosynthetic process, prephenate pathway	0.19125	Biological Process	2	1	0.2	pheA, tyrA	tyrA
GO:0009097	isoleucine biosynthetic process	0.19125	Biological Process	2	1	0.2	asd, ilvA	ilvA
GO:0009106	lipoate metabolic process	0.19125	Biological Process	2	1	0.2	lipA, lipB	lipA
GO:0009107	lipoate biosynthetic process	0.19125	Biological Process	2	1	0.2	lipA, lipB	lipA
GO:0009409	response to cold	0.19125	Biological Process	2	1	0.2	lpxP, deaD	lpxP
GO:0009443	pyridoxal 5'-phosphate salvage	0.19125	Biological Process	2	1	0.2	pdxY, pdxK	pdxK
GO:0015774	polysaccharide transport	0.19125	Biological Process	2	1	0.2	wza, lamB	wza
GO:0015976	carbon utilization	0.19125	Biological Process	2	1	0.2	yadF, adhE	yadF
GO:0018208	peptidyl-proline modification	0.19125	Biological Process	2	1	0.2	ppiB, ppiA	ppiA
GO:0018904	ether metabolic process	0.19125	Biological Process	2	1	0.2	trxC, trxA	trxC
GO:0033037	polysaccharide localization	0.19125	Biological Process	2	1	0.2	wza, lamB	wza
GO:0042136	neurotransmitter biosynthetic process	0.19125	Biological Process	2	1	0.2	folA, glyA	folA
GO:0042454	ribonucleoside catabolic process	0.19125	Biological Process	2	1	0.2	cdd, gppA	cdd
GO:0046653	tetrahydrofolate metabolic process	0.19125	Biological Process	2	1	0.2	folE, glyA	folE
GO:0046688	response to copper ion	0.19125	Biological Process	2	1	0.2	yobA, pcoC	pcoC
GO:0055070	copper ion homeostasis	0.19125	Biological Process	2	1	0.2	cutC, pcoB	pcoB
GO:0071214	cellular response to abiotic stimulus	0.19125	Biological Process	2	1	0.2	treA, treF	treF
GO:0071265	L-methionine biosynthetic process	0.19125	Biological Process	2	1	0.2	mtnN, metA	metA
GO:0071470	cellular response to osmotic stress	0.19125	Biological Process	2	1	0.2	treA, treF	treF
GO:0071474	cellular hyperosmotic response	0.19125	Biological Process	2	1	0.2	treA, treF	treF
GO:0071722	detoxification of arsenic-containing substance	0.19125	Biological Process	2	1	0.2	arsA, arsA	arsA
GO:0104004	cellular response to environmental stimulus	0.19125	Biological Process	2	1	0.2	treA, treF	treF
GO:0016765	transferase activity, transferring alkyl or aryl (other than methyl) groups	0.19214	Molecular Function	22	4	2.3	ispU, ribE, cyoE, nadA, aroG, aroA, aroH, cobO, kdsA, cmoB, cysK, cysM, eutT, aroF, sul2, metK, folP, murA, hemC, menA, thiE, ubiA	cysK, cysM, aroF, ubiA
GO:0003933	GTP cyclohydrolase activity	0.19839	Molecular Function	2	1	0.21	ribA, folE	folE
GO:0004106	chorismate mutase activity	0.19839	Molecular Function	2	1	0.21	pheA, tyrA	tyrA
GO:0004514	nicotinate-nucleotide diphosphorylase (carboxylating) activity	0.19839	Molecular Function	2	1	0.21	nadC, pncB	pncB
GO:0004555	alpha,alpha-trehalase activity	0.19839	Molecular Function	2	1	0.21	treA, treF	treF
GO:0004748	ribonucleoside-diphosphate reductase activity, thioredoxin disulfide as acceptor	0.19839	Molecular Function	2	1	0.21	nrdA, nrdE	nrdE
GO:0004794	L-threonine ammonia-lyase activity	0.19839	Molecular Function	2	1	0.21	tdcB, ilvA	ilvA
GO:0008478	pyridoxal kinase activity	0.19839	Molecular Function	2	1	0.21	pdxY, pdxK	pdxK
GO:0008715	CDP-diacylglycerol diphosphatase activity	0.19839	Molecular Function	2	1	0.21	ushB, AOL22_21645	AOL22_21645
GO:0008794	arsenate reductase (glutaredoxin) activity	0.19839	Molecular Function	2	1	0.21	arsC, arsC	arsC
GO:0008855	exodeoxyribonuclease VII activity	0.19839	Molecular Function	2	1	0.21	xseB, xseA	xseA
GO:0008909	isochorismate synthase activity	0.19839	Molecular Function	2	1	0.21	entC, menF	entC
GO:0009001	serine O-acetyltransferase activity	0.19839	Molecular Function	2	1	0.21	wcaB, cysE	cysE
GO:0015159	polysaccharide transmembrane transporter activity	0.19839	Molecular Function	2	1	0.21	wza, lamB	wza
GO:0015444	magnesium transmembrane transporter activity, phosphorylative mechanism	0.19839	Molecular Function	2	1	0.21	mgtA, mgtA	mgtA
GO:0015446	ATPase-coupled arsenite transmembrane transporter activity	0.19839	Molecular Function	2	1	0.21	arsA, arsA	arsA
GO:0015503	glutathione-regulated potassium exporter activity	0.19839	Molecular Function	2	1	0.21	kefC, kefB	kefB
GO:0016412	serine O-acyltransferase activity	0.19839	Molecular Function	2	1	0.21	wcaB, cysE	cysE
GO:0016436	rRNA (uridine) methyltransferase activity	0.19839	Molecular Function	2	1	0.21	rlmC, rlmE	rlmE
GO:0016722	oxidoreductase activity, oxidizing metal ions	0.19839	Molecular Function	2	1	0.21	dps, AOL22_14680	AOL22_14680
GO:0016730	oxidoreductase activity, acting on iron-sulfur proteins as donors	0.19839	Molecular Function	2	1	0.21	norW, fpr	fpr
GO:0016731	oxidoreductase activity, acting on iron-sulfur proteins as donors, NAD or NADP as acceptor	0.19839	Molecular Function	2	1	0.21	norW, fpr	fpr
GO:0016849	phosphorus-oxygen lyase activity	0.19839	Molecular Function	2	1	0.21	ispF, cyaA	cyaA
GO:0030611	arsenate reductase activity	0.19839	Molecular Function	2	1	0.21	arsC, arsC	arsC
GO:0030613	oxidoreductase activity, acting on phosphorus or arsenic in donors	0.19839	Molecular Function	2	1	0.21	arsC, arsC	arsC
GO:0030614	oxidoreductase activity, acting on phosphorus or arsenic in donors, disulfide as acceptor	0.19839	Molecular Function	2	1	0.21	arsC, arsC	arsC
GO:0050486	intramolecular transferase activity, transferring hydroxy groups	0.19839	Molecular Function	2	1	0.21	entC, menF	entC
GO:0061731	ribonucleoside-diphosphate reductase activity	0.19839	Molecular Function	2	1	0.21	nrdA, nrdE	nrdE
GO:1901683	arsenate ion transmembrane transporter activity	0.19839	Molecular Function	2	1	0.21	arsA, arsA	arsA
GO:0016645	oxidoreductase activity, acting on the CH-NH group of donors	0.2007	Molecular Function	8	2	0.84	folA, proC, folD, putA, solA, mnmC, queF, metF	folA, metF
GO:0016840	carbon-nitrogen lyase activity	0.20188	Molecular Function	15	3	1.57	allA, hutH, dpaL, purB, sdaA, AOL22_11870, eutC, eutB, sdaB, tdcG, tdcB, dsdA, ilvA, argH, aspA	AOL22_11870, ilvA, argH
GO:0008233	peptidase activity	0.20297	Molecular Function	71	10	7.43	lspA, mrcB, degP, map, rseP, AOL22_01740, clpP, lon, dacA, ybeY, dacC, clpA, ycaL, pepN, lonH, pipD, pepT, sppA, orf32, AOL22_07820, dcp, hybD, pdgL, ydcP, mpaA, sohB, AOL22_09440, htpX, prc, ptrB, mtfA, dacD, yegQ, pbpG, mepA, pgtE, dapE, AOL22_13405, pepB, lepB, AOL22_14000, AOL22_14460, hycI, ptr, pepP, yggG, hybD, tsaD, AOL22_17525, yhbU, yhbV, ftsH, dacB, degQ, degS, tldD, hopD, glpG, ggt, p…	degP, lon, htpX, dacD, pgtE, yggG, prlC, hslU, hslV, argE
GO:0008652	cellular amino acid biosynthetic process	0.20789	Biological Process	81	24	8.15	thrL, thrA, dapB, folA, leuD, leuC, leuB, leuA, leuL, ilvI, ilvN, panD, mtnN, dapD, proB, proA, leuC, leuD, proC, aroL, asnB, aroG, serC, aroA, putA, selD, aroH, trpD, trpB, AOL22_11235, hisG, hisD, hisC, hisB, hisH, hisA, hisF, hisI, wcaB, serB, usg, aroC, cysK, cysM, aegA, dapE, dapA, glyA, pheA, tyrA, aroF, cysI, cysJ, argA, lysA, argG, gltB, gltD, aroB, asd, cysE, ilvB, asnA, ilvL, ilvG, ilvD…	folA, leuA, leuL, hisG, hisD, cysK, cysM, tyrA, aroF, cysI, cysJ, gltB, gltD, cysE, ilvG, ilvD, ilvA, ilvC, metF, argE, argC, argB, argH, metA
GO:0006733	oxidoreduction coenzyme metabolic process	0.21324	Biological Process	16	3	1.61	nadC, nadD, ubiF, nadA, pncB, nadE, ubiG, nadB, nadK, ubiI, ubiH, ubiB, ubiD, ubiC, ubiA, nadR	pncB, ubiC, ubiA
GO:0009311	oligosaccharide metabolic process	0.21324	Biological Process	16	3	1.61	lpxC, lpxD, lpxB, lpxH, lpxK, htrB, treZ, treA, otsA, otsB, lpxP, treF, malS, rfaC, treC, treR	lpxC, lpxP, treF
GO:0008237	metallopeptidase activity	0.2148	Molecular Function	23	4	2.41	map, rseP, ybeY, ycaL, pepN, pepT, dcp, pdgL, mpaA, htpX, mtfA, dapE, AOL22_13405, pepB, ptr, yggG, tsaD, ftsH, tldD, prlC, argE, pmbA, pepA	htpX, yggG, prlC, argE
GO:0009318	exodeoxyribonuclease VII complex	0.22221	Cellular Component	2	1	0.24	xseB, xseA	xseA
GO:0071944	cell periphery	0.22528	Cellular Component	111	16	13.1	AOL22_00175, kefC, lptD, mrcB, clcA, rcsF, metN, AOL22_02205, tsx, phnT, cyoC, entS, tatE, kdpA, kdpF, ybgH, pal, AOL22_04410, ybhC, ompX, gsiB, ybjG, potG, AOL22_05550, ompA, mdtG, lolE, potA, pagC, AOL22_06635, sppA, AOL22_07595, rsxG, rsxB, mdtJ, mdtI, ynfC, pdgL, zntB, mppA, sapA, yciS, sohB, AOL22_09185, oppA, lolB, emtA, lpxM, znuC, znuB, tyrP, cboQ, cbiM, yeeA, rfbP, AOL22_11695, dld, yeiU…	metN, phnT, entS, kdpA, ybgH, ompX, ybjG, pgtE, sitC, sitD, AOL22_16155, msrQ, kefB, pstA, pstS, pcoB
GO:0000105	histidine biosynthetic process	0.22735	Biological Process	9	2	0.91	AOL22_11235, hisG, hisD, hisC, hisB, hisH, hisA, hisF, hisI	hisG, hisD
GO:0001510	RNA methylation	0.22735	Biological Process	9	2	0.91	rlmKL, trmG/rlmN, rlmG, rlmE, rsmD, rsmJ, yhiR, trmL, trmH	rlmE, rsmJ
GO:0018193	peptidyl-amino acid modification	0.22735	Biological Process	9	2	0.91	ppiB, rimO, phoQ, rcsC, lgt, ppiA, hemC, lpxO, lplA	ppiA, lpxO
GO:0031668	cellular response to extracellular stimulus	0.22735	Biological Process	9	2	0.91	cstA, uvrB, ycaI, sulA, tisB, recQ, psiE, lexA, btsT	psiE, btsT
GO:0071496	cellular response to external stimulus	0.22735	Biological Process	9	2	0.91	cstA, uvrB, ycaI, sulA, tisB, recQ, psiE, lexA, btsT	psiE, btsT
GO:0016209	antioxidant activity	0.23052	Molecular Function	16	3	1.67	AOL22_02485, ahpC, trxB, AOL22_05555, katE, btuE, sodB, sodC, osmC, tpx, yfeX, bcp, AOL22_14980, gorA, sodA, katG	ahpC, gorA, sodA
GO:0016782	transferase activity, transferring sulfur-containing groups	0.23052	Molecular Function	16	3	1.67	citF, caiB, thiI, citF, lipA, bioB, mnmA, ydiF, sufS, sseA, nifS, csdA, AOL22_16965, tusD, glpE, fdhD	lipA, sufS, nifS
GO:0009116	nucleoside metabolic process	0.23953	Biological Process	25	4	2.52	hpt, mtnN, gpt, queA, apt, AOL22_08150, prsA, amn, cobT, cdd, purF, xapA, upp, guaA, ndk, relA, queF, gntX, pyrE, spoT, gppA, udp, queG, deoA, deoD	apt, AOL22_08150, cdd, gntX
GO:0048523	negative regulation of cellular process	0.23953	Biological Process	25	4	2.52	sgrT, nrdR, seqA, hutC, sulA, yccA, hpaR, rutR, flgM, AOL22_12095, hda, merD, AOL22_14720, invE, AOL22_17265, slmA, phoU, hdfR, lexA, arsD, AOL22_23360, nsrR, ulaR, treR, nadR	yccA, merD, hdfR, arsD
GO:0034655	nucleobase-containing compound catabolic process	0.24101	Biological Process	17	3	1.71	AOL22_00170, mtnN, dgt, xseB, ushA, rnb, cdd, xseA, rnc, csrA, yggV, pnp, gppA, udp, AOL22_21820, cpdB, deoC	cdd, xseA, AOL22_21820
GO:0045892	negative regulation of transcription, DNA-templated	0.24101	Biological Process	17	3	1.71	nrdR, hutC, hpaR, rutR, flgM, AOL22_12095, merD, AOL22_14720, AOL22_17265, hdfR, lexA, arsD, AOL22_23360, nsrR, ulaR, treR, nadR	merD, hdfR, arsD
GO:0051253	negative regulation of RNA metabolic process	0.24101	Biological Process	17	3	1.71	nrdR, hutC, hpaR, rutR, flgM, AOL22_12095, merD, AOL22_14720, AOL22_17265, hdfR, lexA, arsD, AOL22_23360, nsrR, ulaR, treR, nadR	merD, hdfR, arsD
GO:1902679	negative regulation of RNA biosynthetic process	0.24101	Biological Process	17	3	1.71	nrdR, hutC, hpaR, rutR, flgM, AOL22_12095, merD, AOL22_14720, AOL22_17265, hdfR, lexA, arsD, AOL22_23360, nsrR, ulaR, treR, nadR	merD, hdfR, arsD
GO:1903507	negative regulation of nucleic acid-templated transcription	0.24101	Biological Process	17	3	1.71	nrdR, hutC, hpaR, rutR, flgM, AOL22_12095, merD, AOL22_14720, AOL22_17265, hdfR, lexA, arsD, AOL22_23360, nsrR, ulaR, treR, nadR	merD, hdfR, arsD
GO:0016638	oxidoreductase activity, acting on the CH-NH2 group of donors	0.24116	Molecular Function	9	2	0.94	gdhA, pdxH, AOL22_09470, dadA, aegA, nadB, gcvP, gltB, gltD	gltB, gltD
GO:0016814	hydrolase activity, acting on carbon-nitrogen (but not peptide) bonds, in cyclic amidines	0.24116	Molecular Function	9	2	0.94	ribD, add, ribA, hisI, dcd, cdd, folE, tadA, purH	cdd, folE
GO:0070566	adenylyltransferase activity	0.24116	Molecular Function	9	2	0.94	ribF, pcnB, thiI, entE, cysD, glnE, cca, glgC, coaD	entE, cysD
GO:0016787	hydrolase activity	0.2433	Molecular Function	490	56	51.28	AOL22_00090, AOL22_00170, AOL22_00180, AOL22_00210, ileS, lspA, rihC, AOL22_00420, apaH, rapA, polB, thiQ, ftsZ, lpxC, mutT, ampD, AOL22_00755, AOL22_00810, yadG, yadE, thpR, hrpB, mrcB, fhuC, mtnN, dgt, degP, map, rseP, rnhB, dnaE, AOL22_01180, proS, metN, gmhB, gloB, rnhA, AOL22_01500, AOL22_01515, ybeJ, yafV, pepD, AOL22_01740, AOL22_01745, AOL22_01785, AOL22_01805, AOL22_02030, res, sbcD, mal…	AOL22_00420, lpxC, fhuC, degP, metN, phnT, lon, ybaK, ybbA, fes, entF, fepC, entB, entH, rna, ybgC, modF, ybiV(1), ybjG, sufC, sseJ, htpX, dacD, cdd, folE, yojI, pmrG, AOL22_12400, pgtE, cysA, amiA, xseA, hscA, iroC, iroD, sitB, cysN, idi, yggG, nudE, prlC, treF, mutM, yicI, yidA, rbsA, AOL22_21645, hslU, hslV, AOL22_21820, cptA, argE, eptA, phoN, arsA, AOL22_23605
GO:0016818	hydrolase activity, acting on acid anhydrides, in phosphorus-containing anhydrides	0.25317	Molecular Function	154	19	16.12	apaH, thiQ, ftsZ, mutT, yadG, hrpB, fhuC, metN, AOL22_02030, phnT, lon, cof, mdlA, mdlB, fetA, ybbA, sfbB, lpxH, fepC, gltL, AOL22_04120, AOL22_04365, modF, modC, ybhF, dinG, glnQ, ybiT, gsiA, ybjG, potG, artP, macB, clpA, cydC, cydD, msbA, uup, lonH, yccX, flgH, yceF, lolD, potA, ymfB, AOL22_06650, AOL22_06655, btuD, sufC, ssaN, ssaQ, osmV, AOL22_08615, hrpA, dbpA, sapD, sapF, oppF, oppD, minD, …	fhuC, metN, phnT, lon, ybbA, fepC, modF, ybjG, sufC, yojI, cysA, hscA, iroC, sitB, cysN, rbsA, AOL22_21645, hslU, arsA
GO:0015698	inorganic anion transport	0.25509	Biological Process	22	11	2.21	clcA, phoB, modE, modA, modB, modC, clcB, narU, narK, dauA, AOL22_12940, cysW, cysT, cysP, pitA, pstB, pstA, pstC, pstS, sbp, yjbB, arsB	phoB, clcB, cysW, cysT, cysP, pstA, pstC, pstS, sbp, yjbB, arsB
GO:0043190	ATP-binding cassette (ABC) transporter complex	0.25617	Cellular Component	22	4	2.6	phnT, gsiB, potG, potA, AOL22_06635, mppA, sapA, oppA, znuB, cboQ, cbiM, yejA, sitC, sitD, mlaE, lptB, ugpC, dppA, pstS, malK, lptF, lptG	phnT, sitC, sitD, pstS
GO:0098533	ATPase dependent transmembrane transport complex	0.25617	Cellular Component	22	4	2.6	phnT, gsiB, potG, potA, AOL22_06635, mppA, sapA, oppA, znuB, cboQ, cbiM, yejA, sitC, sitD, mlaE, lptB, ugpC, dppA, pstS, malK, lptF, lptG	phnT, sitC, sitD, pstS
GO:0009069	serine family amino acid metabolic process	0.26005	Biological Process	16	7	1.61	folA, serC, selD, sufS, wcaB, serB, cysK, cysM, glyA, cysJ, gcvP, gcvH, gcvT, cysE, metA, serB	folA, sufS, cysK, cysM, cysJ, cysE, metA
GO:0051604	protein maturation	0.26121	Biological Process	14	6	1.41	erpA, sppA, sufA, hybD, AOL22_09440, hscB, iscA, clpB, lgt, hybD, nfuA, panM, rimI, lplA	erpA, sufA, hscB, iscA, clpB, nfuA
GO:0016627	oxidoreductase activity, acting on the CH-CH group of donors	0.26204	Molecular Function	25	4	2.62	dapB, caiA, yafH, dhbA, sdhC, sdhD, sdhA, AOL22_04815, pyrD, hpaB, ydiO, fabI, cbiJ, dusC, preA, hemF, tyrA, hemW, dusB, cobA, wecC, hemN, dusA, frdA, aidB	caiA, dhbA, hemF, tyrA
GO:1901657	glycosyl compound metabolic process	0.26249	Biological Process	26	4	2.62	hpt, mtnN, gpt, queA, apt, AOL22_08150, prsA, yedP, amn, cobT, cdd, purF, xapA, upp, guaA, ndk, relA, queF, gntX, pyrE, spoT, gppA, udp, queG, deoA, deoD	apt, AOL22_08150, cdd, gntX
GO:0009636	response to toxic substance	0.26252	Biological Process	13	5	1.31	trxB, hpaB, hpaR, hpaI, fghA, merE, AOL22_14680, merP, AOL22_14695, arsA, arsA, ecnA, ecnB	merE, AOL22_14680, merP, AOL22_14695, arsA
GO:0009991	response to extracellular stimulus	0.26644	Biological Process	10	2	1.01	cstA, uvrB, ycaI, sulA, sspA, tisB, recQ, psiE, lexA, btsT	psiE, btsT
GO:0005993	trehalose catabolic process	0.27273	Biological Process	3	1	0.3	treA, treF, treC	treF
GO:0006821	chloride transport	0.27273	Biological Process	3	1	0.3	clcA, clcB, AOL22_12940	clcB
GO:0009113	purine nucleobase biosynthetic process	0.27273	Biological Process	3	1	0.3	apt, purF, purD	apt
GO:0009164	nucleoside catabolic process	0.27273	Biological Process	3	1	0.3	mtnN, cdd, gppA	cdd
GO:0015675	nickel cation transport	0.27273	Biological Process	3	1	0.3	AOL22_13695, nxiA, yohM	yohM
GO:0015693	magnesium ion transport	0.27273	Biological Process	3	1	0.3	mgtA, corA, mgtA	mgtA
GO:0030163	protein catabolic process	0.27273	Biological Process	3	1	0.3	clpS, aat, hslV	hslV
GO:0034227	tRNA thio-modification	0.27273	Biological Process	3	1	0.3	thiI, tusB, tusA	tusB
GO:0034656	nucleobase-containing small molecule catabolic process	0.27273	Biological Process	3	1	0.3	mtnN, cdd, gppA	cdd
GO:0035444	nickel cation transmembrane transport	0.27273	Biological Process	3	1	0.3	AOL22_13695, nxiA, yohM	yohM
GO:0042822	pyridoxal phosphate metabolic process	0.27273	Biological Process	3	1	0.3	pdxY, pdxK, epd	pdxK
GO:0042823	pyridoxal phosphate biosynthetic process	0.27273	Biological Process	3	1	0.3	pdxY, pdxK, epd	pdxK
GO:0043101	purine-containing compound salvage	0.27273	Biological Process	3	1	0.3	hpt, apt, amn	apt
GO:0046352	disaccharide catabolic process	0.27273	Biological Process	3	1	0.3	treA, treF, treC	treF
GO:0046417	chorismate metabolic process	0.27273	Biological Process	3	1	0.3	AOL22_06705, pheA, tyrA	tyrA
GO:0062197	cellular response to chemical stress	0.27273	Biological Process	3	1	0.3	trxB, treA, treF	treF
GO:0097264	self proteolysis	0.27273	Biological Process	3	1	0.3	AOL22_01475, AOL22_01485, AOL22_01505	AOL22_01505
GO:1901642	nucleoside transmembrane transport	0.27273	Biological Process	3	1	0.3	nupC, nupG, nepI	nepI
GO:1901658	glycosyl compound catabolic process	0.27273	Biological Process	3	1	0.3	mtnN, cdd, gppA	cdd
GO:0055085	transmembrane transport	0.27339	Biological Process	228	26	22.95	yaaU, kefC, sgrT, aroP, kdgT, clcA, AOL22_01075, AOL22_01300, AOL22_02115, mdsA, AOL22_02255, sbmA, AOL22_02385, araJ, proY, yajR, cyoD, ampG, mdlA, mdlB, amtB, acrA, mscK, ybaL, fsr, AOL22_03105, allP, ybbY, pheP, ybdG, citT, AOL22_03755, gltL, tcuC, potE, zitB, AOL22_04335, AOL22_04410, ybiO, glnQ, ybiR, gsiB, mdfA, AOL22_04870, artP, macA, cydC, cydD, ycaD, ycaM, msbA, hpaX, putP, AOL22_05980,…	AOL22_01300, mdsA, AOL22_02385, yajR, acrA, ycaD, mdtH, clcB, ydeE, ydeA, tehA, AOL22_09705, yojI, iroC, AOL22_15025, sitC, sitD, yohM, AOL22_16835, kefB, tsgA, nepI, pstA, pstS, silB, yjeH
GO:0030312	external encapsulating structure	0.27492	Cellular Component	30	5	3.54	AOL22_00175, lptD, mrcB, rcsF, metN, AOL22_02205, tsx, pal, ybhC, ompX, AOL22_05550, ompA, lolE, pagC, pdgL, lolB, emtA, lpxM, pgtE, yfeN, bapA, AOL22_16155, mltC, mtgA, igaA, yiaD, torC, wecA, lamB, pcoB	metN, ompX, pgtE, AOL22_16155, pcoB
GO:0046915	transition metal ion transmembrane transporter activity	0.27803	Molecular Function	13	5	1.36	zitB, modC, zntB, znuC, cbiN, AOL22_13695, merE, merP, AOL22_14695, nxiA, yohM, feoB, corA	merE, merP, AOL22_14695, yohM, feoB
GO:0140096	catalytic activity, acting on a protein	0.28079	Molecular Function	130	16	13.61	lspA, AOL22_00270, surA, aceF, mrcB, degP, glnD, map, rseP, AOL22_01740, phoR, acpH, clpP, lon, ppiB, dpiB, dacA, ybeY, kdbD, odhB, slrP, dacC, clpA, aat, ycaL, pepN, lonH, pipD, copS, pepT, phoQ, yeaG, sppA, orf32, ttrS, ssrA, rstB, AOL22_07820, dcp, hybD, pdgL, ydcP, mpaA, sohB, narX, prmC, AOL22_09440, htpX, prc, ptrB, cheB, cheA, mtfA, cbiT, cbiE, dacD, sopA, wzb, yegE, baeS, yegQ, yehU, pbpG…	degP, phoR, lon, htpX, dacD, pgtE, yggG, ppiA, envZ, prlC, yihE, cpxA, hslU, hslV, argE, silS
GO:0016817	hydrolase activity, acting on acid anhydrides	0.28184	Molecular Function	157	19	16.43	apaH, rapA, thiQ, ftsZ, mutT, yadG, hrpB, fhuC, metN, AOL22_02030, phnT, lon, cof, mdlA, mdlB, fetA, ybbA, sfbB, lpxH, fepC, gltL, AOL22_04120, AOL22_04365, modF, modC, ybhF, dinG, glnQ, ybiT, gsiA, ybjG, potG, artP, macB, clpA, cydC, cydD, msbA, uup, lonH, yccX, flgH, yceF, lolD, potA, ymfB, AOL22_06650, AOL22_06655, btuD, sufC, ssaN, ssaQ, osmV, AOL22_08615, hrpA, dbpA, sapD, sapF, oppF, oppD, …	fhuC, metN, phnT, lon, ybbA, fepC, modF, ybjG, sufC, yojI, cysA, hscA, iroC, sitB, cysN, rbsA, AOL22_21645, hslU, arsA
GO:0030976	thiamine pyrophosphate binding	0.28193	Molecular Function	10	2	1.05	ilvI, gcl, sucA, poxB, nifJ, menD, AOL22_12945, ilvB, ilvG, iolD	nifJ, ilvG
GO:0003755	peptidyl-prolyl cis-trans isomerase activity	0.28235	Molecular Function	3	1	0.31	surA, ppiB, ppiA	ppiA
GO:0003849	3-deoxy-7-phosphoheptulonate synthase activity	0.28235	Molecular Function	3	1	0.31	aroG, aroH, aroF	aroF
GO:0003906	DNA-(apurinic or apyrimidinic site) endonuclease activity	0.28235	Molecular Function	3	1	0.31	nei, nth, mutM	mutM
GO:0003942	N-acetyl-gamma-glutamyl-phosphate reductase activity	0.28235	Molecular Function	3	1	0.31	usg, asd, argC	argC
GO:0003993	acid phosphatase activity	0.28235	Molecular Function	3	1	0.31	agp, aphA, phoN	phoN
GO:0004109	coproporphyrinogen oxidase activity	0.28235	Molecular Function	3	1	0.31	hemF, hemW, hemN	hemF
GO:0004619	phosphoglycerate mutase activity	0.28235	Molecular Function	3	1	0.31	gpmA, gpmM, gpmB	gpmA
GO:0004659	prenyltransferase activity	0.28235	Molecular Function	3	1	0.31	cyoE, menA, ubiA	ubiA
GO:0004764	shikimate 3-dehydrogenase (NADP+) activity	0.28235	Molecular Function	3	1	0.31	ydiB, aroE, AOL22_20590	AOL22_20590
GO:0005247	voltage-gated chloride channel activity	0.28235	Molecular Function	3	1	0.31	clcA, clcB, AOL22_12940	clcB
GO:0005254	chloride channel activity	0.28235	Molecular Function	3	1	0.31	clcA, clcB, AOL22_12940	clcB
GO:0008308	voltage-gated anion channel activity	0.28235	Molecular Function	3	1	0.31	clcA, clcB, AOL22_12940	clcB
GO:0008452	RNA ligase activity	0.28235	Molecular Function	3	1	0.31	thpR, AOL22_01605, rtcB	rtcB
GO:0015095	magnesium ion transmembrane transporter activity	0.28235	Molecular Function	3	1	0.31	mgtA, corA, mgtA	mgtA
GO:0015099	nickel cation transmembrane transporter activity	0.28235	Molecular Function	3	1	0.31	AOL22_13695, nxiA, yohM	yohM
GO:0015108	chloride transmembrane transporter activity	0.28235	Molecular Function	3	1	0.31	clcA, clcB, AOL22_12940	clcB
GO:0015927	trehalase activity	0.28235	Molecular Function	3	1	0.31	treA, treF, treC	treF
GO:0016634	oxidoreductase activity, acting on the CH-CH group of donors, oxygen as acceptor	0.28235	Molecular Function	3	1	0.31	hemF, hemW, hemN	hemF
GO:0016728	oxidoreductase activity, acting on CH or CH2 groups, disulfide as acceptor	0.28235	Molecular Function	3	1	0.31	nrdA, nrdE, nrdD	nrdE
GO:0016842	amidine-lyase activity	0.28235	Molecular Function	3	1	0.31	allA, purB, argH	argH
GO:0016859	cis-trans isomerase activity	0.28235	Molecular Function	3	1	0.31	surA, ppiB, ppiA	ppiA
GO:0042802	identical protein binding	0.28235	Molecular Function	3	1	0.31	allC, grpE, argG	grpE
GO:0042803	protein homodimerization activity	0.28235	Molecular Function	3	1	0.31	allC, grpE, argG	grpE
GO:0043211	ATPase-coupled carbohydrate transmembrane transporter activity	0.28235	Molecular Function	3	1	0.31	mglA, rbsA, malK	rbsA
GO:0043546	molybdopterin cofactor binding	0.28235	Molecular Function	3	1	0.31	fdnG, msrP, fdnG	msrP
GO:0048029	monosaccharide binding	0.28235	Molecular Function	3	1	0.31	galK, fucU, rbsD	rbsD
GO:0050380	undecaprenyl-diphosphatase activity	0.28235	Molecular Function	3	1	0.31	ybjG, yeiU, bacA	ybjG
GO:0072509	divalent inorganic cation transmembrane transporter activity	0.28235	Molecular Function	3	1	0.31	zitB, zntB, feoB	feoB
GO:0106130	purine phosphoribosyltransferase activity	0.28235	Molecular Function	3	1	0.31	hpt, gpt, apt	apt
GO:0098797	plasma membrane protein complex	0.28384	Cellular Component	23	4	2.71	phnT, gsiB, potG, potA, AOL22_06635, mppA, sapA, AOL22_09185, oppA, znuB, cboQ, cbiM, yejA, sitC, sitD, mlaE, lptB, ugpC, dppA, pstS, malK, lptF, lptG	phnT, sitC, sitD, pstS
GO:1902495	transmembrane transporter complex	0.28384	Cellular Component	23	4	2.71	phnT, gsiB, potG, potA, AOL22_06635, mppA, sapA, AOL22_09185, oppA, znuB, cboQ, cbiM, yejA, sitC, sitD, mlaE, lptB, ugpC, dppA, pstS, malK, lptF, lptG	phnT, sitC, sitD, pstS
GO:1990351	transporter complex	0.28384	Cellular Component	23	4	2.71	phnT, gsiB, potG, potA, AOL22_06635, mppA, sapA, AOL22_09185, oppA, znuB, cboQ, cbiM, yejA, sitC, sitD, mlaE, lptB, ugpC, dppA, pstS, malK, lptF, lptG	phnT, sitC, sitD, pstS
GO:0009072	aromatic amino acid family metabolic process	0.28585	Biological Process	27	4	2.72	aroL, aroG, hutI, hutG, hutC, hutH, aroA, aroH, trpD, trpCF, trpB, trpA, AOL22_11235, hisG, hisD, hisC, hisB, hisH, hisA, hisF, hisI, maiA, aroC, pheA, tyrA, aroF, aroB	hisG, hisD, tyrA, aroF
GO:0048519	negative regulation of biological process	0.28585	Biological Process	27	4	2.72	sgrT, nrdR, seqA, hutC, sulA, yccA, hpaR, rutR, flgM, AOL22_12095, hda, merD, AOL22_14720, csrA, invE, AOL22_17265, pnp, slmA, phoU, hdfR, lexA, arsD, AOL22_23360, nsrR, ulaR, treR, nadR	yccA, merD, hdfR, arsD
GO:0010181	FMN binding	0.28962	Molecular Function	18	3	1.88	fldA, hpaC, wrbA, nemA, pdxH, rsxG, AOL22_08540, glpA, nuoF, norV, cysJ, AOL22_15810, fldB, fadH, lldD, coaBC, mioC, hemG	fldA, cysJ, mioC
GO:0006826	iron ion transport	0.29543	Biological Process	18	9	1.81	fhuA, foxA, fepA, fes, entS, fhuE, tonB, ccmF, ccmD, ccmC, ccmB, iroD, iroN, bfr, ccmD, ccmC, ccmB, nrfEF	fhuA, foxA, fepA, fes, entS, fhuE, tonB, iroD, iroN
GO:0009890	negative regulation of biosynthetic process	0.298	Biological Process	19	3	1.91	nrdR, seqA, hutC, hpaR, rutR, flgM, AOL22_12095, hda, merD, AOL22_14720, AOL22_17265, hdfR, lexA, arsD, AOL22_23360, nsrR, ulaR, treR, nadR	merD, hdfR, arsD
GO:0010558	negative regulation of macromolecule biosynthetic process	0.298	Biological Process	19	3	1.91	nrdR, seqA, hutC, hpaR, rutR, flgM, AOL22_12095, hda, merD, AOL22_14720, AOL22_17265, hdfR, lexA, arsD, AOL22_23360, nsrR, ulaR, treR, nadR	merD, hdfR, arsD
GO:0010629	negative regulation of gene expression	0.298	Biological Process	19	3	1.91	nrdR, hutC, hpaR, rutR, flgM, AOL22_12095, merD, AOL22_14720, csrA, AOL22_17265, pnp, hdfR, lexA, arsD, AOL22_23360, nsrR, ulaR, treR, nadR	merD, hdfR, arsD
GO:0031327	negative regulation of cellular biosynthetic process	0.298	Biological Process	19	3	1.91	nrdR, seqA, hutC, hpaR, rutR, flgM, AOL22_12095, hda, merD, AOL22_14720, AOL22_17265, hdfR, lexA, arsD, AOL22_23360, nsrR, ulaR, treR, nadR	merD, hdfR, arsD
GO:0045934	negative regulation of nucleobase-containing compound metabolic process	0.298	Biological Process	19	3	1.91	nrdR, seqA, hutC, hpaR, rutR, flgM, AOL22_12095, hda, merD, AOL22_14720, AOL22_17265, hdfR, lexA, arsD, AOL22_23360, nsrR, ulaR, treR, nadR	merD, hdfR, arsD
GO:0051172	negative regulation of nitrogen compound metabolic process	0.298	Biological Process	19	3	1.91	nrdR, seqA, hutC, hpaR, rutR, flgM, AOL22_12095, hda, merD, AOL22_14720, AOL22_17265, hdfR, lexA, arsD, AOL22_23360, nsrR, ulaR, treR, nadR	merD, hdfR, arsD
GO:0098660	inorganic ion transmembrane transport	0.298	Biological Process	19	3	1.91	cyoD, amtB, zntB, AOL22_13695, nxiA, yohM, pstB, pstA, pstS, atpC, atpD, atpG, atpA, atpH, atpF, atpE, atpB, kup, trkH	yohM, pstA, pstS
GO:2000113	negative regulation of cellular macromolecule biosynthetic process	0.298	Biological Process	19	3	1.91	nrdR, seqA, hutC, hpaR, rutR, flgM, AOL22_12095, hda, merD, AOL22_14720, AOL22_17265, hdfR, lexA, arsD, AOL22_23360, nsrR, ulaR, treR, nadR	merD, hdfR, arsD
GO:0044272	sulfur compound biosynthetic process	0.30309	Biological Process	32	7	3.22	mtnN, thiL, thiI, lipA, lipB, bioA, bioB, bioF, bioC, bioD, bioD, wcaB, thiD, thiM, cysK, cysM, gshA, cysJ, metK, gshB, bioH, asd, cysE, metE, metF, thiH, thiG, thiE, thiC, metA, metH, acs	lipA, cysK, cysM, cysJ, cysE, metF, metA
GO:0009119	ribonucleoside metabolic process	0.30552	Biological Process	11	2	1.11	hpt, queA, AOL22_08150, cdd, guaA, ndk, relA, queF, spoT, gppA, queG	AOL22_08150, cdd
GO:0009312	oligosaccharide biosynthetic process	0.30552	Biological Process	11	2	1.11	lpxC, lpxD, lpxB, lpxH, lpxK, htrB, treZ, otsA, otsB, lpxP, rfaC	lpxC, lpxP
GO:0000166	nucleotide binding	0.31372	Molecular Function	409	46	42.8	thrA, thrB, dnaK, dnaJ, AOL22_00170, ileS, citG, carB, caiA, fixB, fixC, folA, pdxA, rapA, polB, araB, thiQ, tbpA, leuB, ilvI, murE, murF, murD, murC, ddlB, ftsZ, secA, coaE, gspE, lpdA, AOL22_00830, yadG, gluQRS, hrpB, fhuC, ispC, tilS, proS, metN, tssH, yafH, proA, golT, res, prpR, sbmA, ddlA, ribD, phnT, panE, clpX, lon, mdlA, mdlB, dnaX, htpG, adk, ushA, copA, fetA, ybbA, sfbB, glxR, purK, cy…	thrB, dnaK, caiA, folA, fhuC, metN, golT, phnT, lon, copA, ybbA, fepC, ahpF, fldA, kdpB, modF, AOL22_04805, sufC, hisD, udg, yojI, cysA, hscA, clpB, grpE, AOL22_14680, iroC, nrdE, sitB, cysC, cysN, cysI, cysJ, feoB, zntA, gorA, mgtA, mioC, rbsA, ilvG, hslU, AOL22_21820, argC, arsA, silP, AOL22_23605
GO:1901265	nucleoside phosphate binding	0.31372	Molecular Function	409	46	42.8	thrA, thrB, dnaK, dnaJ, AOL22_00170, ileS, citG, carB, caiA, fixB, fixC, folA, pdxA, rapA, polB, araB, thiQ, tbpA, leuB, ilvI, murE, murF, murD, murC, ddlB, ftsZ, secA, coaE, gspE, lpdA, AOL22_00830, yadG, gluQRS, hrpB, fhuC, ispC, tilS, proS, metN, tssH, yafH, proA, golT, res, prpR, sbmA, ddlA, ribD, phnT, panE, clpX, lon, mdlA, mdlB, dnaX, htpG, adk, ushA, copA, fetA, ybbA, sfbB, glxR, purK, cy…	thrB, dnaK, caiA, folA, fhuC, metN, golT, phnT, lon, copA, ybbA, fepC, ahpF, fldA, kdpB, modF, AOL22_04805, sufC, hisD, udg, yojI, cysA, hscA, clpB, grpE, AOL22_14680, iroC, nrdE, sitB, cysC, cysN, cysI, cysJ, feoB, zntA, gorA, mgtA, mioC, rbsA, ilvG, hslU, AOL22_21820, argC, arsA, silP, AOL22_23605
GO:0043565	sequence-specific DNA binding	0.32006	Molecular Function	62	8	6.49	araC, AOL22_02290, prpR, lon, ybaO, AOL22_03315, ramA, AOL22_05085, lrp, AOL22_05345, AOL22_05405, matP, AOL22_05755, hpaA, yeaM, chbR, ydiP, marA, ydcN, AOL22_08775, AOL22_08810, AOL22_10780, AOL22_10790, pocR, AOL22_11865, ada, AOL22_12715, AOL22_12780, pgtA, eutR, rodZ, AOL22_14150, AOL22_14520, flhA, sirC, hilD, invF, yqhC, AOL22_16885, fis, AOL22_18820, xylR, AOL22_19645, AOL22_20170, dnaA, …	AOL22_02290, lon, ybaO, ramA, marA, AOL22_11865, AOL22_21505, soxS
GO:0033218	amide binding	0.32251	Molecular Function	11	2	1.15	surA, ftsI, mrcB, mrdA, dmsD, fadR, ftsI, mrdA, pbpC, ygfZ, mrcA	ftsI, mrdA
GO:0008654	phospholipid biosynthetic process	0.32682	Biological Process	20	3	2.01	ispH, lpxC, lpxD, lpxB, lpxH, clsB, lpxK, ymdC, htrB, cls, pgsA, lpxP, aas, plsC, plsY, ushB, AOL22_21645, plsB, dgkA, psd	lpxC, lpxP, AOL22_21645
GO:0031324	negative regulation of cellular metabolic process	0.32682	Biological Process	20	3	2.01	nrdR, seqA, hutC, hpaR, rutR, flgM, AOL22_12095, hda, merD, AOL22_14720, AOL22_17265, phoU, hdfR, lexA, arsD, AOL22_23360, nsrR, ulaR, treR, nadR	merD, hdfR, arsD
GO:0043648	dicarboxylic acid metabolic process	0.33331	Biological Process	29	4	2.92	dapB, dapD, hutI, hutG, putA, pabC, AOL22_06705, astE, fumC, nudB, lpxP, maeB, aegA, dapE, dapA, pheA, tyrA, gudD, lysA, garL, garD, gltB, gltD, mdh, asd, dapF, lysC, aspA, frdD	lpxP, tyrA, gltB, gltD
GO:0015672	monovalent inorganic cation transport	0.33375	Biological Process	47	6	4.73	yaaJ, nhaA, AOL22_00215, AOL22_00275, oadA, kefF, kefC, AOL22_00760, cyoD, amtB, ybaL, citT, kdpC, kdpB, kdpA, oadA, dcoB, AOL22_04885, AOL22_05360, putP, AOL22_09185, ycgO, nhaB, yfbS, AOL22_16835, oadB, oadA, AOL22_18005, trkA, kefB, kefG, yicJ, yidE, atpC, atpD, atpG, atpA, atpH, atpF, atpE, atpB, kup, trkH, yihO, yihP, AOL22_21620, melB	kdpB, kdpA, AOL22_16835, kefB, kefG, yicJ
GO:0072348	sulfur compound transport	0.3422	Biological Process	9	5	0.91	thiP, tbpA, metN, cydD, dauA, cysW, cysT, cysP, sbp	metN, cysW, cysT, cysP, sbp
GO:0004672	protein kinase activity	0.34427	Molecular Function	37	5	3.87	AOL22_00270, phoR, dpiB, kdbD, copS, phoQ, yeaG, ttrS, ssrA, rstB, narX, cheA, yegE, baeS, yehU, rcsD, rcsC, pgtB, narQ, qseE, tctE, barA, qseC, arcB, envZ, uhpB, torS, yihE, glnL, cpxA, zraS, aceK, pmrB, dcuS, silS, pcoS, creC	phoR, envZ, yihE, cpxA, silS
GO:0006144	purine nucleobase metabolic process	0.34603	Biological Process	4	1	0.4	apt, hiuH, purF, purD	apt
GO:0006289	nucleotide-excision repair	0.34603	Biological Process	4	1	0.4	nei, uvrB, mutM, uvrA	mutM
GO:0006468	protein phosphorylation	0.34603	Biological Process	4	1	0.4	phoQ, rcsC, AOL22_14615, yihE	yihE
GO:0006591	ornithine metabolic process	0.34603	Biological Process	4	1	0.4	astC, argH, argF, argF	argH
GO:0006749	glutathione metabolic process	0.34603	Biological Process	4	1	0.4	gshA, gshB, ggt, gorA	gorA
GO:0008616	queuosine biosynthetic process	0.34603	Biological Process	4	1	0.4	queA, AOL22_08150, queF, queG	AOL22_08150
GO:0009313	oligosaccharide catabolic process	0.34603	Biological Process	4	1	0.4	treA, treF, malS, treC	treF
GO:0009408	response to heat	0.34603	Biological Process	4	1	0.4	dnaJ, clpB, hslR, rpoH	clpB
GO:0042128	nitrate assimilation	0.34603	Biological Process	4	1	0.4	napA, msrP, nirB, nirD	msrP
GO:0046116	queuosine metabolic process	0.34603	Biological Process	4	1	0.4	queA, AOL22_08150, queF, queG	AOL22_08150
GO:0046184	aldehyde biosynthetic process	0.34603	Biological Process	4	1	0.4	mgsA, pdxY, pdxK, epd	pdxK
GO:0016763	transferase activity, transferring pentosyl groups	0.34966	Molecular Function	20	3	2.09	nadC, hpt, gpt, tgt, apt, pncB, trpD, cobT, hisG, hisH, hisF, arnT, purF, xapA, upp, mtgA, pyrE, udp, deoA, deoD	apt, pncB, hisG
GO:1901682	sulfur compound transmembrane transporter activity	0.35369	Molecular Function	8	5	0.84	tbpA, metN, dauA, cysZ, cysW, cysT, cysP, sbp	metN, cysW, cysT, cysP, sbp
GO:0010605	negative regulation of macromolecule metabolic process	0.35564	Biological Process	21	3	2.11	nrdR, seqA, hutC, hpaR, rutR, flgM, AOL22_12095, hda, merD, AOL22_14720, csrA, AOL22_17265, pnp, hdfR, lexA, arsD, AOL22_23360, nsrR, ulaR, treR, nadR	merD, hdfR, arsD
GO:0005886	plasma membrane	0.35586	Cellular Component	81	11	9.56	kefC, clcA, phnT, cyoC, entS, tatE, kdpA, kdpF, ybgH, AOL22_04410, gsiB, ybjG, potG, mdtG, potA, AOL22_06635, sppA, AOL22_07595, rsxG, rsxB, mdtJ, mdtI, ynfC, zntB, mppA, sapA, yciS, sohB, AOL22_09185, oppA, znuC, znuB, tyrP, cboQ, cbiM, yeeA, rfbP, AOL22_11695, dld, yeiU, yejA, ccmE, rcsD, rcsC, glpA, cysZ, sitC, sitD, syd, rarD, lplT, nupG, plsY, mtr, mlaE, lptC, lptB, aaeB, msrQ, trkA, kefB, u…	phnT, entS, kdpA, ybgH, ybjG, sitC, sitD, msrQ, kefB, pstA, pstS
GO:0006457	protein folding	0.35722	Biological Process	30	4	3.02	dnaK, dnaJ, bcfB, bcfG, surA, stiB, stfD, papD, stbE, stbB, tig, clpX, htpG, ppiB, fimC, cbpA, stcB, AOL22_13405, hscA, grpE, stdC, fkpA, ppiA, yrfI, lpfB, mopB, groL, fklB, stjC, sthA	dnaK, hscA, grpE, ppiA
GO:0003941	L-serine ammonia-lyase activity	0.35754	Molecular Function	4	1	0.42	sdaA, AOL22_11870, sdaB, tdcG	AOL22_11870
GO:0003984	acetolactate synthase activity	0.35754	Molecular Function	4	1	0.42	ilvI, ilvN, ilvB, ilvG	ilvG
GO:0004176	ATP-dependent peptidase activity	0.35754	Molecular Function	4	1	0.42	lon, clpA, lonH, brxL	lon
GO:0004190	aspartic-type endopeptidase activity	0.35754	Molecular Function	4	1	0.42	lspA, pgtE, AOL22_17525, hopD	pgtE
GO:0004784	superoxide dismutase activity	0.35754	Molecular Function	4	1	0.42	AOL22_05555, sodB, sodC, sodA	sodA
GO:0005244	voltage-gated ion channel activity	0.35754	Molecular Function	4	1	0.42	clcA, clcB, AOL22_09185, AOL22_12940	clcB
GO:0005253	anion channel activity	0.35754	Molecular Function	4	1	0.42	clcA, clcB, AOL22_12940, tisB	clcB
GO:0008897	holo-[acyl-carrier-protein] synthase activity	0.35754	Molecular Function	4	1	0.42	entD, acpS, acpT, yieE	entD
GO:0008990	rRNA (guanine-N2-)-methyltransferase activity	0.35754	Molecular Function	4	1	0.42	rlmKL, rlmG, rsmJ, rsmC	rsmJ
GO:0009002	serine-type D-Ala-D-Ala carboxypeptidase activity	0.35754	Molecular Function	4	1	0.42	dacA, dacC, dacD, pbpG	dacD
GO:0016435	rRNA (guanine) methyltransferase activity	0.35754	Molecular Function	4	1	0.42	rlmKL, rlmG, rsmJ, rsmC	rsmJ
GO:0016639	oxidoreductase activity, acting on the CH-NH2 group of donors, NAD or NADP as acceptor	0.35754	Molecular Function	4	1	0.42	gdhA, AOL22_09470, aegA, gltD	gltD
GO:0016721	oxidoreductase activity, acting on superoxide radicals as acceptor	0.35754	Molecular Function	4	1	0.42	AOL22_05555, sodB, sodC, sodA	sodA
GO:0016748	succinyltransferase activity	0.35754	Molecular Function	4	1	0.42	dapD, odhB, astA, metA	metA
GO:0016863	intramolecular oxidoreductase activity, transposing C=C bonds	0.35754	Molecular Function	4	1	0.42	hpaG, hpaF, idi, fadB	idi
GO:0019238	cyclohydrolase activity	0.35754	Molecular Function	4	1	0.42	ribA, hisI, folE, purH	folE
GO:0022832	voltage-gated channel activity	0.35754	Molecular Function	4	1	0.42	clcA, clcB, AOL22_09185, AOL22_12940	clcB
GO:0046912	transferase activity, transferring acyl groups, acyl groups converted into alkyl on transfer	0.35754	Molecular Function	4	1	0.42	leuA, prpC, gltA, aceB	leuA
GO:0051920	peroxiredoxin activity	0.35754	Molecular Function	4	1	0.42	AOL22_02485, ahpC, tpx, AOL22_14980	ahpC
GO:0070001	aspartic-type peptidase activity	0.35754	Molecular Function	4	1	0.42	lspA, pgtE, AOL22_17525, hopD	pgtE
GO:0016841	ammonia-lyase activity	0.36249	Molecular Function	12	2	1.26	hutH, dpaL, sdaA, AOL22_11870, eutC, eutB, sdaB, tdcG, tdcB, dsdA, ilvA, aspA	AOL22_11870, ilvA
GO:0022804	active transmembrane transporter activity	0.36438	Molecular Function	111	22	11.62	yaaJ, caiT, kefC, thiQ, tbpA, kdgT, golT, sbmA, secD, secF, mdlA, mdlB, ybaL, copA, AOL22_03380, AOL22_03755, gltL, nagE, potE, kdpC, kdpB, kdpA, kdpF, modA, glnQ, potG, AOL22_04955, artP, cydC, cydD, msbA, AOL22_05360, putP, ptsG, potA, chbB, chbC, ydjN, AOL22_07220, ssaN, mdtK, AOL22_07720, nhaC, AOL22_08505, dauA, ycgO, nhaB, manX, znuC, znuB, yecC, yeeO, mglA, fruA, yojI, AOL22_12625, hisP, c…	golT, copA, kdpB, kdpA, ydjN, yojI, cysA, cysW, cysT, cysP, iroC, sitC, sitD, kefB, zntA, mgtA, pstA, pstC, rbsA, sbp, arsA, silP
GO:0043167	ion binding	0.36874	Molecular Function	627	77	65.62	thrB, thrC, dnaK, dnaJ, AOL22_00170, ileS, ispH, citG, carB, caiA, fixB, fixC, fixX, rapA, araD, araB, thiQ, tbpA, leuB, ilvI, ftsI, murE, murF, murD, murC, ddlB, ftsZ, secA, yacG, coaE, gspE, lpdA, cueO, yadF, yadG, gluQRS, dksA, hrpB, mrcB, fhuA, fhuC, hemL, dgt, ispC, tilS, proS, metN, tssH, yafH, AOL22_01745, AOL22_02030, golT, golS, golB, res, foxA, prpR, hemB, sbmA, ddlA, nrdR, ribD, phnT, …	thrB, thrC, dnaK, caiA, cueO, yadF, fhuA, fhuC, metN, golT, golS, golB, foxA, phnT, lon, copA, ybbA, entD, fepA, fes, fepC, ahpF, fldA, kdpB, modF, AOL22_04805, fhuE, sufC, sufS, nifJ, ftsI, mrdA, hisG, hisD, cdd, yojI, yfbQ, cysA, hscA, iscA, iscU, nifS, clpB, AOL22_14680, merP, iroC, iroD, iroN, nrdE, sitA, sitB, cysC, cysN, cysJ, rcnR, yohM, argD, feoA, feoB, nfuA, zntA, gorA, mutM, pstS, mioC…
GO:0006547	histidine metabolic process	0.38214	Biological Process	13	2	1.31	hutI, hutG, hutC, hutH, AOL22_11235, hisG, hisD, hisC, hisB, hisH, hisA, hisF, hisI	hisG, hisD
GO:0052803	imidazole-containing compound metabolic process	0.38214	Biological Process	13	2	1.31	hutI, hutG, hutC, hutH, AOL22_11235, hisG, hisD, hisC, hisB, hisH, hisA, hisF, hisI	hisG, hisD
GO:0009892	negative regulation of metabolic process	0.38429	Biological Process	22	3	2.21	nrdR, seqA, hutC, hpaR, rutR, flgM, AOL22_12095, hda, merD, AOL22_14720, csrA, AOL22_17265, pnp, phoU, hdfR, lexA, arsD, AOL22_23360, nsrR, ulaR, treR, nadR	merD, hdfR, arsD
GO:0000041	transition metal ion transport	0.3907	Biological Process	33	13	3.32	fhuA, foxA, fepA, fes, entS, zitB, fhuE, zntB, tonB, znuC, cbiO, cboQ, cbiN, cbiM, ccmF, ccmD, ccmC, ccmB, AOL22_13695, merE, merP, AOL22_14695, iroD, iroN, nxiA, yohM, bfr, ccmD, ccmC, ccmB, corA, fieF, nrfEF	fhuA, foxA, fepA, fes, entS, fhuE, tonB, merE, merP, AOL22_14695, iroD, iroN, yohM
GO:0006810	transport	0.39369	Biological Process	611	84	61.51	yaaJ, bcfC, nhaA, AOL22_00215, AOL22_00275, oadA, citN, caiT, yaaU, kefF, kefC, lptD, thiQ, thiP, tbpA, sgrT, secA, gspE, AOL22_00760, aroP, kdgT, yadH, stiC, yadI, fhuA, stfC, clcA, btuF, AOL22_01075, metI, metN, AOL22_01300, safC, phoE, AOL22_02115, stbC, mdsC, mdsB, mdsA, golT, golB, AOL22_02255, foxA, yahN, sbmA, AOL22_02385, araJ, phoB, brnQ, proY, secD, secF, phnV, phnU, phnT, yajR, cyoD, a…	fhuA, metN, AOL22_01300, mdsC, mdsB, mdsA, golT, golB, foxA, AOL22_02385, phoB, phnV, phnU, phnT, yajR, acrA, copA, fepA, fes, entS, kdpB, kdpA, ybgH, ycaD, mdtH, fhuE, sufC, ssaG, ssaI, ssaJ, clcB, ydeE, ydeA, ompC, tehA, tonB, AOL22_09705, wza, mdtQ, cirA, yojI, mntH, cysA, cysW, cysT, cysP, acrD, yjdL, merE, AOL22_14680, merP, AOL22_14695, iroC, iroD, iroN, AOL22_15025, sitA, sitC, sitD, yohM,…
GO:0015103	inorganic anion transmembrane transporter activity	0.39506	Molecular Function	17	6	1.78	clcA, modA, modB, modC, clcB, narU, narK, dauA, AOL22_12940, cysZ, cysW, cysT, cysP, tisB, pstB, sbp, arsB	clcB, cysW, cysT, cysP, sbp, arsB
GO:0051234	establishment of localization	0.39971	Biological Process	612	84	61.61	yaaJ, bcfC, nhaA, AOL22_00215, AOL22_00275, oadA, citN, caiT, yaaU, kefF, kefC, lptD, thiQ, thiP, tbpA, sgrT, secA, gspE, AOL22_00760, aroP, kdgT, yadH, stiC, yadI, fhuA, stfC, clcA, btuF, AOL22_01075, metI, metN, AOL22_01300, safC, phoE, AOL22_02115, stbC, mdsC, mdsB, mdsA, golT, golB, AOL22_02255, foxA, yahN, sbmA, AOL22_02385, araJ, phoB, brnQ, proY, secD, secF, phnV, phnU, phnT, yajR, cyoD, a…	fhuA, metN, AOL22_01300, mdsC, mdsB, mdsA, golT, golB, foxA, AOL22_02385, phoB, phnV, phnU, phnT, yajR, acrA, copA, fepA, fes, entS, kdpB, kdpA, ybgH, ycaD, mdtH, fhuE, sufC, ssaG, ssaI, ssaJ, clcB, ydeE, ydeA, ompC, tehA, tonB, AOL22_09705, wza, mdtQ, cirA, yojI, mntH, cysA, cysW, cysT, cysP, acrD, yjdL, merE, AOL22_14680, merP, AOL22_14695, iroC, iroD, iroN, AOL22_15025, sitA, sitC, sitD, yohM,…
GO:0008649	rRNA methyltransferase activity	0.40155	Molecular Function	13	2	1.36	rsmA, rlmF, rlmC, rlmKL, rlmI, rsmF, rlmG, rlmE, rsmB, rsmJ, yhiR, rsmG, rsmC	rlmE, rsmJ
GO:0030234	enzyme regulator activity	0.40155	Molecular Function	13	2	1.36	glnK, hybD, AOL22_09440, sbmC, galF, AOL22_13600, hscB, glnB, grpE, hycI, hybD, yihI, rraA	hscB, grpE
GO:0031406	carboxylic acid binding	0.40155	Molecular Function	13	2	1.36	ftsI, mrcB, mrdA, ftsI, mrdA, pbpC, ygfZ, argR, mrcA, pyrB, AOL22_24345, argF, argF	ftsI, mrdA
GO:0043177	organic acid binding	0.40155	Molecular Function	13	2	1.36	ftsI, mrcB, mrdA, ftsI, mrdA, pbpC, ygfZ, argR, mrcA, pyrB, AOL22_24345, argF, argF	ftsI, mrdA
GO:0140102	catalytic activity, acting on a rRNA	0.40155	Molecular Function	13	2	1.36	rsmA, rlmF, rlmC, rlmKL, rlmI, rsmF, rlmG, rlmE, rsmB, rsmJ, yhiR, rsmG, rsmC	rlmE, rsmJ
GO:0002098	tRNA wobble uridine modification	0.41196	Biological Process	5	1	0.5	cmoA, cmoB, tusB, tusA, mnmG	tusB
GO:0006544	glycine metabolic process	0.41196	Biological Process	5	1	0.5	folA, glyA, gcvP, gcvH, gcvT	folA
GO:0006577	amino-acid betaine metabolic process	0.41196	Biological Process	5	1	0.5	caiC, caiB, caiA, fixA, fixB	caiA
GO:0006801	superoxide metabolic process	0.41196	Biological Process	5	1	0.5	trxB, AOL22_05555, sodB, sodC, sodA	sodA
GO:0006875	cellular metal ion homeostasis	0.41196	Biological Process	5	1	0.5	dps, ftnB, ftnA, bfr, pcoB	pcoB
GO:0009263	deoxyribonucleotide biosynthetic process	0.41196	Biological Process	5	1	0.5	tmk, dcd, nrdB, nrdF, thyA	nrdF
GO:0009437	carnitine metabolic process	0.41196	Biological Process	5	1	0.5	caiC, caiB, caiA, fixA, fixB	caiA
GO:0030003	cellular cation homeostasis	0.41196	Biological Process	5	1	0.5	dps, ftnB, ftnA, bfr, pcoB	pcoB
GO:0046916	cellular transition metal ion homeostasis	0.41196	Biological Process	5	1	0.5	dps, ftnB, ftnA, bfr, pcoB	pcoB
GO:0072593	reactive oxygen species metabolic process	0.41196	Biological Process	5	1	0.5	trxB, AOL22_05555, sodB, sodC, sodA	sodA
GO:1901700	response to oxygen-containing compound	0.41196	Biological Process	5	1	0.5	kefC, cra, ahpF, trxB, fghA	ahpF
GO:0006644	phospholipid metabolic process	0.41265	Biological Process	23	3	2.32	ispH, lpxC, lpxD, lpxB, lpxH, clsB, lpxK, ymdC, htrB, cls, rssA, pgsA, lpxP, suhB, aas, plsC, plsY, ushB, AOL22_21645, plsB, dgkA, psd, cysQ	lpxC, lpxP, AOL22_21645
GO:0043168	anion binding	0.41611	Molecular Function	405	44	42.39	thrB, thrC, dnaK, dnaJ, ileS, citG, carB, caiA, fixB, fixC, rapA, araB, thiQ, tbpA, ilvI, ftsI, murE, murF, murD, murC, ddlB, ftsZ, secA, coaE, gspE, lpdA, yadG, gluQRS, hrpB, mrcB, fhuC, hemL, ispC, tilS, proS, metN, tssH, yafH, res, prpR, sbmA, ddlA, phnT, clpX, lon, mdlA, mdlB, dnaX, htpG, adk, fetA, ybbA, sfbB, gcl, purK, cysS, AOL22_03320, AOL22_03355, fepC, ybdL, ahpF, citG, mrdA, cobD, leu…	thrB, thrC, dnaK, caiA, fhuC, metN, phnT, lon, ybbA, fepC, ahpF, fldA, kdpB, modF, AOL22_04805, sufC, sufS, nifJ, ftsI, mrdA, yojI, yfbQ, cysA, hscA, nifS, clpB, AOL22_14680, iroC, nrdE, sitB, cysC, cysN, cysJ, argD, feoB, gorA, pstS, mioC, rbsA, ilvG, ilvA, hslU, arsA, AOL22_23605
GO:0072524	pyridine-containing compound metabolic process	0.41913	Biological Process	14	2	1.41	nadC, nadD, nadA, pncB, nadE, pdxH, pdxY, pdxB, pdxK, pdxJ, nadB, nadK, epd, nadR	pncB, pdxK
GO:0072525	pyridine-containing compound biosynthetic process	0.41913	Biological Process	14	2	1.41	nadC, nadD, nadA, pncB, nadE, pdxH, pdxY, pdxB, pdxK, pdxJ, nadB, nadK, epd, nadR	pncB, pdxK
GO:0015036	disulfide oxidoreductase activity	0.41952	Molecular Function	20	7	2.09	bcfH, ahpF, grxA, trxB, scsC, grxB, ydhD, dsbB, AOL22_09825, dsbE, trxC, nrdH, AOL22_16970, dsbI, gorA, grxC, dsbE, trxA, dsbA, dsbD	ahpF, grxA, scsC, AOL22_09825, trxC, nrdH, gorA
GO:0006950	response to stress	0.42078	Biological Process	90	10	9.06	dnaJ, mutT, dinB, AOL22_01745, ybaZ, recR, htpG, cstA, ahpC, ahpF, uspG, nei, uvrB, dps, cspD, trxB, sulA, iraM, mfd, xthA, katE, btuE, sscA, sscB, nth, osmC, uspF, ogt, uspE, pspB, treA, ruvB, ruvA, ruvC, uspC, uvrC, vsr, umuC, AOL22_10745, sbcB, alkA, nfo, ada, lpxP, ligA, hmpA, recO, rseA, ung, clpB, recN, recX, recA, sicA, mutS, cas1e, cas5e, recD, recB, recJ, mutY, iraD, mug, deaD, sspA, hsl…	ahpC, ahpF, lpxP, clpB, treF, mutM, psiE, soxR, ytfE, btsT
GO:0000156	phosphorelay response regulator activity	0.42488	Molecular Function	5	1	0.52	prpR, phoB, AOL22_03760, cheB, glnG	phoB
GO:0003690	double-stranded DNA binding	0.42488	Molecular Function	5	1	0.52	iscR, mutS, AOL22_18820, dnaA, mutL	iscR
GO:0003995	acyl-CoA dehydrogenase activity	0.42488	Molecular Function	5	1	0.52	caiA, yafH, AOL22_04815, ydiO, aidB	caiA
GO:0004185	serine-type carboxypeptidase activity	0.42488	Molecular Function	5	1	0.52	dacA, dacC, dacD, pbpG, dacB	dacD
GO:0008745	N-acetylmuramoyl-L-alanine amidase activity	0.42488	Molecular Function	5	1	0.52	ampD, ybjR, amiA, amiC, amiB	amiA
GO:0016725	oxidoreductase activity, acting on CH or CH2 groups	0.42488	Molecular Function	5	1	0.52	ispH, nrdA, ispG, nrdE, nrdD	nrdE
GO:0016894	endonuclease activity, active with either ribo- or deoxyribonucleic acids and producing 3'-phosphomonoesters	0.42488	Molecular Function	5	1	0.52	AOL22_01745, rna, ruvC, AOL22_10745, AOL22_22625	rna
GO:0019202	amino acid kinase activity	0.42488	Molecular Function	5	1	0.52	thrA, thrB, proB, metL, lysC	thrB
GO:0009064	glutamine family amino acid metabolic process	0.43209	Biological Process	30	7	3.02	carA, proB, proA, proC, arcC, hutI, hutG, putA, astC, astA, astD, astB, astE, glsB, aegA, argA, speA, argG, gltB, gltD, argR, argD, glnA, argE, argC, argB, argH, AOL22_24345, arcC, arcA	gltB, gltD, argD, argE, argC, argB, argH
GO:0030246	carbohydrate binding	0.43945	Molecular Function	14	2	1.47	AOL22_00090, AOL22_00210, galM, galK, mdoG, yeaD, ydcG, fucU, yicI, AOL22_20235, rbsD, yihQ, yihR, lsrR	yicI, rbsD
GO:0098772	molecular function regulator	0.43945	Molecular Function	14	2	1.47	glnK, hybD, AOL22_09440, sopE2, sbmC, galF, AOL22_13600, hscB, glnB, grpE, hycI, hybD, yihI, rraA	hscB, grpE
GO:0044270	cellular nitrogen compound catabolic process	0.44059	Biological Process	24	3	2.42	AOL22_00170, mtnN, dgt, xseB, ushA, allA, allB, allC, hutI, hutG, hutH, rnb, cdd, xseA, rnc, AOL22_14595, csrA, yggV, pnp, gppA, udp, AOL22_21820, cpdB, deoC	cdd, xseA, AOL22_21820
GO:0006812	cation transport	0.44633	Biological Process	107	29	10.77	yaaJ, nhaA, AOL22_00215, AOL22_00275, oadA, caiT, kefF, kefC, AOL22_00760, fhuA, metN, golT, golB, foxA, cyoD, amtB, ybaL, copA, fepA, fes, entS, citT, potE, kdpC, kdpB, kdpA, zitB, oadA, dcoB, modC, AOL22_04885, cydD, AOL22_05360, putP, fhuE, mdtJ, mdtI, osmV, zntB, tonB, AOL22_09185, chaA, ycgO, nhaB, znuA, znuC, cbiO, cboQ, cbiN, cbiM, ccmF, ccmD, ccmC, ccmB, yfbS, eutH, AOL22_13695, merE, AOL…	fhuA, metN, golT, golB, foxA, copA, fepA, fes, entS, kdpB, kdpA, fhuE, tonB, merE, AOL22_14680, merP, AOL22_14695, iroD, iroN, sitA, yohM, AOL22_16835, kefB, kefG, zntA, yicJ, mgtA, silA, silP
GO:0044265	cellular macromolecule catabolic process	0.45496	Biological Process	15	2	1.51	AOL22_01180, AOL22_01785, xseB, AOL22_05520, rnb, emtA, AOL22_10705, xseA, rnc, AOL22_14035, csrA, mltC, pnp, hslV, AOL22_22665	xseA, hslV
GO:0000155	phosphorelay sensor kinase activity	0.45922	Molecular Function	33	4	3.45	AOL22_00270, phoR, dpiB, kdbD, copS, phoQ, ttrS, ssrA, rstB, narX, cheA, yegE, baeS, yehU, rcsC, pgtB, narQ, qseE, tctE, barA, qseC, arcB, envZ, uhpB, torS, glnL, cpxA, zraS, pmrB, dcuS, silS, pcoS, creC	phoR, envZ, cpxA, silS
GO:0004673	protein histidine kinase activity	0.45922	Molecular Function	33	4	3.45	AOL22_00270, phoR, dpiB, kdbD, copS, phoQ, ttrS, ssrA, rstB, narX, cheA, yegE, baeS, yehU, rcsC, pgtB, narQ, qseE, tctE, barA, qseC, arcB, envZ, uhpB, torS, glnL, cpxA, zraS, pmrB, dcuS, silS, pcoS, creC	phoR, envZ, cpxA, silS
GO:0140299	small molecule sensor activity	0.45922	Molecular Function	33	4	3.45	AOL22_00270, phoR, dpiB, kdbD, copS, phoQ, ttrS, ssrA, rstB, narX, cheA, yegE, baeS, yehU, rcsC, pgtB, narQ, qseE, tctE, barA, qseC, arcB, envZ, uhpB, torS, glnL, cpxA, zraS, pmrB, dcuS, silS, pcoS, creC	phoR, envZ, cpxA, silS
GO:0110165	cellular anatomical entity	0.46049	Cellular Component	1164	141	137.38	yaaJ, tal, satP, AOL22_00090, bcfA, bcfB, bcfC, bcfD, bcfE, bcfF, bcfG, AOL22_00175, nhaA, AOL22_00215, rpsT, ileS, lspA, AOL22_00265, AOL22_00285, citN, citD, citE, citF, caiT, yaaU, kefC, surA, lptD, araA, thiQ, thiP, tbpA, leuD, leuB, ftsL, murE, murF, mraY, murD, ftsW, ddlB, ftsZ, secA, AOL22_00760, aroP, aceF, acnB, kdgT, gcd, hpt, yadH, stiH, stiC, stiB, stiA, yadI, gluQRS, mrcB, fhuA, fhuB…	fhuA, fhuB, metN, AOL22_01300, AOL22_01570, mdsC, mdsB, mdsA, golT, foxA, yaiY, AOL22_02385, phoR, phnV, phnU, phnT, yajR, rpmE2, acrA, apt, copA, fepA, fes, fepG, fepD, entS, crcB, kdpB, kdpA, ybgH, AOL22_04360, ompX, ybjG, ycaD, yccA, scsB, AOL22_06145, mdtH, fhuE, AOL22_06625, spy, ydjN, AOL22_07825, clcB, ydeE, ydeA, ompC, tehA, yciB, tonB, AOL22_09705, pagO, AOL22_09825, mrdA, yedA, hisG, wz…
GO:0006575	cellular modified amino acid metabolic process	0.46801	Biological Process	25	3	2.52	caiC, caiB, caiA, fixA, fixB, panC, panB, folK, panE, pabC, pabB, nudB, folE, folC, glyA, AOL22_13805, sul2, gshA, gshB, folB, folP, ggt, panM, gorA, coaBC	caiA, folE, gorA
GO:0046700	heterocycle catabolic process	0.46801	Biological Process	25	3	2.52	AOL22_00170, mtnN, dgt, xseB, ushA, allA, allB, allC, hutI, hutG, hutH, putA, rnb, cdd, xseA, rnc, AOL22_14595, csrA, yggV, pnp, gppA, udp, AOL22_21820, cpdB, deoC	cdd, xseA, AOL22_21820
GO:0006084	acetyl-CoA metabolic process	0.47127	Biological Process	6	1	0.6	citE, citF, citF, citE, AOL22_16600, acs	AOL22_16600
GO:0006566	threonine metabolic process	0.47127	Biological Process	6	1	0.6	thrL, thrB, tdcB, asd, tdh, kbl	thrB
GO:0006873	cellular ion homeostasis	0.47127	Biological Process	6	1	0.6	dps, ftnB, ftnA, bfr, phoU, pcoB	pcoB
GO:0009435	NAD biosynthetic process	0.47127	Biological Process	6	1	0.6	nadC, nadD, nadA, pncB, nadE, nadB	pncB
GO:0009891	positive regulation of biosynthetic process	0.47127	Biological Process	6	1	0.6	crl, golS, cueR, flhC, flhD, rhaR	golS
GO:0009893	positive regulation of metabolic process	0.47127	Biological Process	6	1	0.6	crl, golS, cueR, flhC, flhD, rhaR	golS
GO:0010557	positive regulation of macromolecule biosynthetic process	0.47127	Biological Process	6	1	0.6	crl, golS, cueR, flhC, flhD, rhaR	golS
GO:0010604	positive regulation of macromolecule metabolic process	0.47127	Biological Process	6	1	0.6	crl, golS, cueR, flhC, flhD, rhaR	golS
GO:0010628	positive regulation of gene expression	0.47127	Biological Process	6	1	0.6	crl, golS, cueR, flhC, flhD, rhaR	golS
GO:0015858	nucleoside transport	0.47127	Biological Process	6	1	0.6	pnuC, yegT, nupC, xapB, nupG, nepI	nepI
GO:0015931	nucleobase-containing compound transport	0.47127	Biological Process	6	1	0.6	pnuC, yegT, nupC, xapB, nupG, nepI	nepI
GO:0016485	protein processing	0.47127	Biological Process	6	1	0.6	sppA, hybD, AOL22_09440, clpB, hybD, panM	clpB
GO:0031167	rRNA methylation	0.47127	Biological Process	6	1	0.6	rlmKL, trmG/rlmN, rlmG, rsmD, rsmJ, yhiR	rsmJ
GO:0031325	positive regulation of cellular metabolic process	0.47127	Biological Process	6	1	0.6	crl, golS, cueR, flhC, flhD, rhaR	golS
GO:0031328	positive regulation of cellular biosynthetic process	0.47127	Biological Process	6	1	0.6	crl, golS, cueR, flhC, flhD, rhaR	golS
GO:0042816	vitamin B6 metabolic process	0.47127	Biological Process	6	1	0.6	pdxH, pdxY, pdxB, pdxK, pdxJ, epd	pdxK
GO:0042819	vitamin B6 biosynthetic process	0.47127	Biological Process	6	1	0.6	pdxH, pdxY, pdxB, pdxK, pdxJ, epd	pdxK
GO:0045893	positive regulation of transcription, DNA-templated	0.47127	Biological Process	6	1	0.6	crl, golS, cueR, flhC, flhD, rhaR	golS
GO:0045935	positive regulation of nucleobase-containing compound metabolic process	0.47127	Biological Process	6	1	0.6	crl, golS, cueR, flhC, flhD, rhaR	golS
GO:0046148	pigment biosynthetic process	0.47127	Biological Process	6	1	0.6	cyoE, apt, hemH, purF, cobA, purD	apt
GO:0048518	positive regulation of biological process	0.47127	Biological Process	6	1	0.6	crl, golS, cueR, flhC, flhD, rhaR	golS
GO:0048522	positive regulation of cellular process	0.47127	Biological Process	6	1	0.6	crl, golS, cueR, flhC, flhD, rhaR	golS
GO:0051173	positive regulation of nitrogen compound metabolic process	0.47127	Biological Process	6	1	0.6	crl, golS, cueR, flhC, flhD, rhaR	golS
GO:0051254	positive regulation of RNA metabolic process	0.47127	Biological Process	6	1	0.6	crl, golS, cueR, flhC, flhD, rhaR	golS
GO:0051259	protein complex oligomerization	0.47127	Biological Process	6	1	0.6	cpoB, hscB, AOL22_17265, argR, secB, AOL22_24345	hscB
GO:0055065	metal ion homeostasis	0.47127	Biological Process	6	1	0.6	dps, cutC, ftnB, ftnA, bfr, pcoB	pcoB
GO:0055076	transition metal ion homeostasis	0.47127	Biological Process	6	1	0.6	dps, cutC, ftnB, ftnA, bfr, pcoB	pcoB
GO:0055082	cellular chemical homeostasis	0.47127	Biological Process	6	1	0.6	dps, ftnB, ftnA, bfr, phoU, pcoB	pcoB
GO:0071941	nitrogen cycle metabolic process	0.47127	Biological Process	6	1	0.6	napC, napA, msrP, nirB, nirD, glnA	msrP
GO:1902680	positive regulation of RNA biosynthetic process	0.47127	Biological Process	6	1	0.6	crl, golS, cueR, flhC, flhD, rhaR	golS
GO:1903508	positive regulation of nucleic acid-templated transcription	0.47127	Biological Process	6	1	0.6	crl, golS, cueR, flhC, flhD, rhaR	golS
GO:0004252	serine-type endopeptidase activity	0.476	Molecular Function	15	2	1.57	degP, AOL22_01740, clpP, lon, lonH, AOL22_07820, sohB, ptrB, mepA, degQ, degS, glpG, lexA, AOL22_22620, brxL	degP, lon
GO:0008483	transaminase activity	0.476	Molecular Function	15	2	1.57	hemL, phnW, bioA, serC, aspC, astC, hisC, arnB, gabT, ygjG, argD, glmS, ilvE, rffA, tyrB	arnB, argD
GO:0015291	secondary active transmembrane transporter activity	0.48312	Molecular Function	34	4	3.56	yaaJ, caiT, kefC, kdgT, ybaL, AOL22_03755, potE, AOL22_05360, putP, ydjN, AOL22_07220, mdtK, nhaC, dauA, ycgO, nhaB, yeeO, fruA, gltS, lplT, sstT, AOL22_17490, kefB, pitA, dctA, gltS, pstB, pstA, pstC, AOL22_20585, frwC, dinF, yjcE, gltP	ydjN, kefB, pstA, pstC
GO:0016775	phosphotransferase activity, nitrogenous group as acceptor	0.48312	Molecular Function	34	4	3.56	AOL22_00270, phoR, dpiB, kdbD, copS, phoQ, ttrS, ssrA, rstB, narX, cheA, yegE, baeS, yehU, rcsC, pgtB, ptsI, narQ, qseE, tctE, barA, qseC, arcB, envZ, uhpB, torS, glnL, cpxA, zraS, pmrB, dcuS, silS, pcoS, creC	phoR, envZ, cpxA, silS
GO:0016810	hydrolase activity, acting on carbon-nitrogen (but not peptide) bonds	0.485	Molecular Function	53	6	5.55	lpxC, ampD, yadE, ybeJ, yafV, ribD, allA, allB, allC, ybeM, lnt, nagA, hutI, hutG, ybjR, hiuH, pyrC, flgJ, cobB, ansA, astB, astE, chbG, add, AOL22_07755, glsB, ribA, purU, AOL22_09915, hisI, dcd, cdd, folE, AOL22_12400, amiA, dapE, tadA, AOL22_14595, amiC, speB, ansB, AOL22_16670, AOL22_16675, AOL22_17890, AOL22_19225, bax, argE, purH, amiB, AOL22_24095, AOL22_24250, arcA, iadA	lpxC, cdd, folE, AOL22_12400, amiA, argE
GO:0003684	damaged DNA binding	0.48518	Molecular Function	6	1	0.63	dinB, nei, mfd, umuC, mutM, radA	mutM
GO:0004180	carboxypeptidase activity	0.48518	Molecular Function	6	1	0.63	dacA, dacC, mpaA, dacD, pbpG, dacB	dacD
GO:0008047	enzyme activator activity	0.48518	Molecular Function	6	1	0.63	hybD, AOL22_09440, hscB, hycI, hybD, yihI	hscB
GO:0015299	solute:proton antiporter activity	0.48518	Molecular Function	6	1	0.63	kefC, ybaL, ycgO, nhaB, kefB, yjcE	kefB
GO:0016705	oxidoreductase activity, acting on paired donors, with incorporation or reduction of molecular oxygen	0.48518	Molecular Function	6	1	0.63	ubiF, hpaB, hmpA, ubiI, ubiH, yhbW	yhbW
GO:0019104	DNA N-glycosylase activity	0.48518	Molecular Function	6	1	0.63	alkA, ung, mutY, mug, tag, mutM	mutM
GO:0019239	deaminase activity	0.48518	Molecular Function	6	1	0.63	ribD, nagB, add, dcd, cdd, tadA	cdd
GO:0070008	serine-type exopeptidase activity	0.48518	Molecular Function	6	1	0.63	dacA, dacC, ptrB, dacD, pbpG, dacB	dacD
GO:0016053	organic acid biosynthetic process	0.48536	Biological Process	120	27	12.08	thrL, thrA, dapB, folA, leuD, leuC, leuB, leuA, leuL, ilvI, ilvN, panD, panC, panB, folK, mtnN, dapD, fabZ, accA, proB, proA, leuC, leuD, proC, aroL, acpH, panE, lipA, lipB, asnB, aroG, bioA, bioB, bioF, bioC, bioD, serC, aroA, fabA, putA, plsX, fabH, fabG, acpP, fabF, pabC, selD, aroH, bioD, fabI, trpD, trpB, pabB, nudB, yedP, AOL22_11235, hisG, hisD, hisC, hisB, hisH, hisA, hisF, hisI, wcaB, fo…	folA, leuA, leuL, lipA, hisG, hisD, folE, lpxP, cysK, cysM, tyrA, aroF, cysI, cysJ, gltB, gltD, cysE, ilvG, ilvD, ilvA, ilvC, metF, argE, argC, argB, argH, metA
GO:0046394	carboxylic acid biosynthetic process	0.48536	Biological Process	120	27	12.08	thrL, thrA, dapB, folA, leuD, leuC, leuB, leuA, leuL, ilvI, ilvN, panD, panC, panB, folK, mtnN, dapD, fabZ, accA, proB, proA, leuC, leuD, proC, aroL, acpH, panE, lipA, lipB, asnB, aroG, bioA, bioB, bioF, bioC, bioD, serC, aroA, fabA, putA, plsX, fabH, fabG, acpP, fabF, pabC, selD, aroH, bioD, fabI, trpD, trpB, pabB, nudB, yedP, AOL22_11235, hisG, hisD, hisC, hisB, hisH, hisA, hisF, hisI, wcaB, fo…	folA, leuA, leuL, lipA, hisG, hisD, folE, lpxP, cysK, cysM, tyrA, aroF, cysI, cysJ, gltB, gltD, cysE, ilvG, ilvD, ilvA, ilvC, metF, argE, argC, argB, argH, metA
GO:1901661	quinone metabolic process	0.48949	Biological Process	16	2	1.61	ubiF, menI, ubiG, menE, menC, menB, menH, menD, menF, ubiI, ubiH, ubiB, ubiD, menA, ubiC, ubiA	ubiC, ubiA
GO:1901663	quinone biosynthetic process	0.48949	Biological Process	16	2	1.61	ubiF, menI, ubiG, menE, menC, menB, menH, menD, menF, ubiI, ubiH, ubiB, ubiD, menA, ubiC, ubiA	ubiC, ubiA
GO:0009066	aspartate family amino acid metabolic process	0.49481	Biological Process	26	3	2.62	thrL, thrA, thrB, dapB, mtnN, dapD, asnB, dapE, dapA, lysA, ansB, tdcB, asd, AOL22_19225, tdh, kbl, asnA, dapF, metE, metJ, metL, metF, metA, metH, lysC, aspA	thrB, metF, metA
GO:0008236	serine-type peptidase activity	0.49483	Molecular Function	25	3	2.62	degP, AOL22_01740, clpP, lon, dacA, dacC, lonH, sppA, AOL22_07820, sohB, prc, ptrB, dacD, pbpG, mepA, lepB, dacB, degQ, degS, glpG, pepE, lexA, AOL22_22620, yjfP, brxL	degP, lon, dacD
GO:0016825	hydrolase activity, acting on acid phosphorus-nitrogen bonds	0.49483	Molecular Function	25	3	2.62	degP, AOL22_01740, clpP, lon, dacA, dacC, lonH, sppA, AOL22_07820, sohB, prc, ptrB, dacD, pbpG, mepA, lepB, dacB, degQ, degS, glpG, pepE, lexA, AOL22_22620, yjfP, brxL	degP, lon, dacD
GO:0017171	serine hydrolase activity	0.49483	Molecular Function	25	3	2.62	degP, AOL22_01740, clpP, lon, dacA, dacC, lonH, sppA, AOL22_07820, sohB, prc, ptrB, dacD, pbpG, mepA, lepB, dacB, degQ, degS, glpG, pepE, lexA, AOL22_22620, yjfP, brxL	degP, lon, dacD
GO:0016769	transferase activity, transferring nitrogenous groups	0.51106	Molecular Function	16	2	1.67	hemL, phnW, bioA, serC, aspC, astC, hisC, arnB, pdxJ, gabT, ygjG, argD, glmS, ilvE, rffA, tyrB	arnB, argD
GO:0051082	unfolded protein binding	0.51106	Molecular Function	16	2	1.67	dnaK, dnaJ, surA, skp, AOL22_01760, clpX, htpG, cbpA, hdeB, narW, narJ, AOL22_10730, hscA, yrfI, secB, AOL22_22640	dnaK, hscA
GO:0060089	molecular transducer activity	0.51106	Molecular Function	16	2	1.67	prpR, phoB, AOL22_03760, glnH, artJ, artI, trg, tonB, cheB, tar, tcyJ, rcsD, tcp, glnG, AOL22_23770, tsr	phoB, tonB
GO:0019725	cellular homeostasis	0.51419	Biological Process	33	11	3.32	bcfH, lpdA, AOL22_02485, cnoX, AOL22_03320, ahpC, ahpF, dps, grxA, scsC, scsD, grxB, ydhD, tpx, ycgO, ftnB, ftnA, dsbE, bcp, trxC, AOL22_14680, nrdH, dsbC, bfr, gorA, grxC, dsbE, phoU, trxA, dsbA, udhA, pcoB, dsbD	cnoX, ahpC, ahpF, grxA, scsC, scsD, trxC, AOL22_14680, nrdH, gorA, pcoB
GO:0016788	hydrolase activity, acting on ester bonds	0.5155	Molecular Function	141	15	14.76	AOL22_00170, AOL22_00180, ileS, AOL22_00420, polB, AOL22_00810, thpR, dgt, rnhB, dnaE, proS, gmhB, gloB, rnhA, AOL22_01500, AOL22_01515, AOL22_01745, AOL22_01805, res, sbcD, acpH, yajD, pgpA, xseB, tesB, aes, ushA, ybaK, tesA, apeE, fes, entF, entH, rna, cobC, leuS, nei, ybgC, ybhE, ybhC, uvrB, ybiP, AOL22_04960, AOL22_05390, sopB, agp, rne, holB, ycfH, yeaK, xthA, astE, ghoS, menI, rnt, AOL22_08…	AOL22_00420, ybaK, fes, entF, entH, rna, ybgC, sseJ, pmrG, xseA, iroD, AOL22_21820, cptA, eptA, phoN
GO:0051179	localization	0.51578	Biological Process	631	84	63.53	yaaJ, bcfC, nhaA, AOL22_00215, AOL22_00275, oadA, citN, caiT, yaaU, kefF, kefC, lptD, thiQ, thiP, tbpA, sgrT, secA, gspE, AOL22_00760, aroP, kdgT, yadH, stiC, yadI, fhuA, stfC, clcA, btuF, AOL22_01075, metI, metN, AOL22_01300, safC, phoE, AOL22_02115, stbC, mdsC, mdsB, mdsA, golT, golB, AOL22_02255, foxA, yahN, sbmA, AOL22_02385, araJ, phoB, brnQ, proY, secD, secF, phnV, phnU, phnT, yajR, cyoD, a…	fhuA, metN, AOL22_01300, mdsC, mdsB, mdsA, golT, golB, foxA, AOL22_02385, phoB, phnV, phnU, phnT, yajR, acrA, copA, fepA, fes, entS, kdpB, kdpA, ybgH, ycaD, mdtH, fhuE, sufC, ssaG, ssaI, ssaJ, clcB, ydeE, ydeA, ompC, tehA, tonB, AOL22_09705, wza, mdtQ, cirA, yojI, mntH, cysA, cysW, cysT, cysP, acrD, yjdL, merE, AOL22_14680, merP, AOL22_14695, iroC, iroD, iroN, AOL22_15025, sitA, sitC, sitD, yohM,…
GO:0009057	macromolecule catabolic process	0.52093	Biological Process	27	3	2.72	ampD, AOL22_01180, AOL22_01785, xseB, ybjR, clpS, aat, AOL22_05520, chbG, glgX, rnb, emtA, AOL22_10705, amiA, xseA, rnc, AOL22_14035, csrA, amiC, kduI, mltC, pnp, glgX, malS, hslV, AOL22_22665, amiB	amiA, xseA, hslV
GO:0019439	aromatic compound catabolic process	0.52093	Biological Process	27	3	2.72	AOL22_00170, mtnN, dgt, xseB, ushA, hutI, hutG, hutH, hpaB, hpaR, hpaG, hpaE, hpaF, hpaH, hpaI, rnb, cdd, xseA, rnc, csrA, yggV, pnp, gppA, udp, AOL22_21820, cpdB, deoC	cdd, xseA, AOL22_21820
GO:0034404	nucleobase-containing small molecule biosynthetic process	0.52262	Biological Process	17	2	1.71	AOL22_00170, hpt, dgt, queA, ushA, AOL22_08150, cobT, guaA, ndk, queF, yggV, gppA, udp, AOL22_21820, queG, cpdB, deoC	AOL22_08150, AOL22_21820
GO:0042181	ketone biosynthetic process	0.52262	Biological Process	17	2	1.71	ubiF, mgsA, menI, ubiG, menE, menC, menB, menH, menD, menF, ubiI, ubiH, ubiB, ubiD, menA, ubiC, ubiA	ubiC, ubiA
GO:0042221	response to chemical	0.52426	Biological Process	71	10	7.15	caiT, kefC, lptD, thiP, tbpA, cra, mrcB, btuF, ahpF, AOL22_04410, trxB, focA, hpaB, hpaR, hpaI, aadA, AOL22_06695, btuC, btuD, ssaQ, mdtK, AOL22_08470, tehB, trg, AOL22_08740, treA, yobA, cheZ, cheB, tar, cheW, cheA, fliG, fliJ, fliL, fliN, yeeO, fghA, bcr, AOL22_12470, AOL22_14595, aph(3'')-Ib, merE, merD, AOL22_14680, merP, AOL22_14695, merR, AOL22_14720, gltS, emrA, AOL22_16700, AOL22_16770, A…	ahpF, merE, merD, AOL22_14680, merP, AOL22_14695, treF, arsD, arsA, pcoC
GO:0000154	rRNA modification	0.52462	Biological Process	7	1	0.7	rsmA, rlmKL, trmG/rlmN, rlmG, rsmD, rsmJ, yhiR	rsmJ
GO:0001505	regulation of neurotransmitter levels	0.52462	Biological Process	7	1	0.7	folA, glyA, gabD, gabT, gcvP, gcvH, gcvT	folA
GO:0002097	tRNA wobble base modification	0.52462	Biological Process	7	1	0.7	cmoA, cmoB, tmcA, tadA, tusB, tusA, mnmG	tusB
GO:0005984	disaccharide metabolic process	0.52462	Biological Process	7	1	0.7	treZ, treA, otsA, otsB, treF, treC, treR	treF
GO:0005991	trehalose metabolic process	0.52462	Biological Process	7	1	0.7	treZ, treA, otsA, otsB, treF, treC, treR	treF
GO:0006027	glycosaminoglycan catabolic process	0.52462	Biological Process	7	1	0.7	ampD, ybjR, AOL22_05520, amiA, AOL22_14035, amiC, amiB	amiA
GO:0006284	base-excision repair	0.52462	Biological Process	7	1	0.7	nei, nth, alkA, ung, mutY, tag, mutM	mutM
GO:0006637	acyl-CoA metabolic process	0.52462	Biological Process	7	1	0.7	citE, citF, tesB, citF, citE, AOL22_16600, acs	AOL22_16600
GO:0006779	porphyrin-containing compound biosynthetic process	0.52462	Biological Process	7	1	0.7	cyoE, hemH, hemF, hemW, cobA, hemN, hemE	hemF
GO:0009253	peptidoglycan catabolic process	0.52462	Biological Process	7	1	0.7	ampD, ybjR, AOL22_05520, amiA, AOL22_14035, amiC, amiB	amiA
GO:0015850	organic hydroxy compound transport	0.52462	Biological Process	7	1	0.7	entS, hpaX, AOL22_08510, eutH, AOL22_17515, lldP, AOL22_20190	entS
GO:0019359	nicotinamide nucleotide biosynthetic process	0.52462	Biological Process	7	1	0.7	nadC, nadD, nadA, pncB, nadE, nadB, nadK	pncB
GO:0035383	thioester metabolic process	0.52462	Biological Process	7	1	0.7	citE, citF, tesB, citF, citE, AOL22_16600, acs	AOL22_16600
GO:0042133	neurotransmitter metabolic process	0.52462	Biological Process	7	1	0.7	folA, glyA, gabD, gabT, gcvP, gcvH, gcvT	folA
GO:0042440	pigment metabolic process	0.52462	Biological Process	7	1	0.7	cyoE, apt, hemH, purF, cobA, hemY, purD	apt
GO:0042455	ribonucleoside biosynthetic process	0.52462	Biological Process	7	1	0.7	hpt, queA, AOL22_08150, guaA, ndk, queF, queG	AOL22_08150
GO:0046496	nicotinamide nucleotide metabolic process	0.52462	Biological Process	7	1	0.7	nadC, nadD, nadA, pncB, nadE, nadB, nadK	pncB
GO:0055080	cation homeostasis	0.52462	Biological Process	7	1	0.7	nhaA, dps, cutC, ftnB, ftnA, bfr, pcoB	pcoB
GO:0070838	divalent metal ion transport	0.52462	Biological Process	7	1	0.7	zitB, zntB, znuC, mgtA, corA, fieF, mgtA	mgtA
GO:0009276	Gram-negative-bacterium-type cell wall	0.53008	Cellular Component	6	1	0.71	metN, lolE, lpxM, igaA, torC, wecA	metN
GO:0098796	membrane protein complex	0.53373	Cellular Component	32	4	3.78	phnT, sdhC, gsiB, potG, potA, AOL22_06635, mppA, sapA, AOL22_09185, oppA, znuB, cboQ, cbiM, yejA, nuoC, sitC, sitD, mlaE, lptB, ugpC, dppA, pstS, atpC, atpD, atpG, atpA, atpF, atpE, atpB, malK, lptF, lptG	phnT, sitC, sitD, pstS
GO:0005337	nucleoside transmembrane transporter activity	0.53918	Molecular Function	7	1	0.73	tsx, pnuC, yegT, nupC, xapB, nupG, nepI	nepI
GO:0015932	nucleobase-containing compound transmembrane transporter activity	0.53918	Molecular Function	7	1	0.73	tsx, pnuC, yegT, nupC, xapB, nupG, nepI	nepI
GO:0022884	macromolecule transmembrane transporter activity	0.53918	Molecular Function	7	1	0.73	secD, secF, wza, secG, lptC, secE, lamB	wza
GO:0016780	phosphotransferase activity, for other substituted phosphate groups	0.54456	Molecular Function	17	2	1.78	citG, mraY, entD, citG, AOL22_04355, clsB, ymdC, cls, pgsA, cobS, arnC, acpS, AOL22_17975, acpT, yieE, wecA, opgB	entD, arnC
GO:0046983	protein dimerization activity	0.54456	Molecular Function	17	2	1.78	clpX, allC, AOL22_04700, hns, narX, AOL22_10795, usg, pdxB, narQ, grpE, stpA, argG, rpoA, asd, uhpB, argC, AOL22_22580	grpE, argC
GO:0016866	intramolecular transferase activity	0.54839	Molecular Function	27	3	2.83	rluA, hemL, lpcA, entC, pgm, glf, gpmA, rluC, rluE, rluB, cbiC, cpsG, cpsG, rsuA, menF, truA, rluD, pheA, tyrA, truD, truC, truB, glmM, gpmM, rluF, deoB, gpmB	entC, gpmA, tyrA
GO:0009067	aspartate family amino acid biosynthetic process	0.55428	Biological Process	18	2	1.81	thrL, thrA, dapB, mtnN, dapD, asnB, dapE, dapA, lysA, asd, asnA, dapF, metE, metL, metF, metA, metH, lysC	metF, metA
GO:0006094	gluconeogenesis	0.57261	Biological Process	8	1	0.81	sdaA, AOL22_11870, AOL22_14565, sdaB, tdcG, pckA, glpX, pgi	AOL22_11870
GO:0006778	porphyrin-containing compound metabolic process	0.57261	Biological Process	8	1	0.81	cyoE, hemH, hemF, hemW, cobA, hemY, hemN, hemE	hemF
GO:0009163	nucleoside biosynthetic process	0.57261	Biological Process	8	1	0.81	hpt, queA, AOL22_08150, cobT, guaA, ndk, queF, queG	AOL22_08150
GO:0009166	nucleotide catabolic process	0.57261	Biological Process	8	1	0.81	AOL22_00170, dgt, ushA, gppA, udp, AOL22_21820, cpdB, deoC	AOL22_21820
GO:0009262	deoxyribonucleotide metabolic process	0.57261	Biological Process	8	1	0.81	dgt, tmk, dcd, nrdB, nrdF, thyA, dut, deoC	nrdF
GO:0009396	folic acid-containing compound biosynthetic process	0.57261	Biological Process	8	1	0.81	folK, pabC, pabB, nudB, folE, folC, sul2, folP	folE
GO:0019319	hexose biosynthetic process	0.57261	Biological Process	8	1	0.81	sdaA, AOL22_11870, AOL22_14565, sdaB, tdcG, pckA, glpX, pgi	AOL22_11870
GO:0019362	pyridine nucleotide metabolic process	0.57261	Biological Process	8	1	0.81	nadC, nadD, nadA, pncB, nadE, nadB, nadK, nadR	pncB
GO:0019363	pyridine nucleotide biosynthetic process	0.57261	Biological Process	8	1	0.81	nadC, nadD, nadA, pncB, nadE, nadB, nadK, nadR	pncB
GO:0042126	nitrate metabolic process	0.57261	Biological Process	8	1	0.81	narZ, narH, narH, narG, napA, msrP, nirB, nirD	msrP
GO:0042559	pteridine-containing compound biosynthetic process	0.57261	Biological Process	8	1	0.81	folK, pabC, pabB, nudB, folE, folC, sul2, folP	folE
GO:0046364	monosaccharide biosynthetic process	0.57261	Biological Process	8	1	0.81	sdaA, AOL22_11870, AOL22_14565, sdaB, tdcG, pckA, glpX, pgi	AOL22_11870
GO:0048878	chemical homeostasis	0.57261	Biological Process	8	1	0.81	nhaA, dps, cutC, ftnB, ftnA, bfr, phoU, pcoB	pcoB
GO:0050801	ion homeostasis	0.57261	Biological Process	8	1	0.81	nhaA, dps, cutC, ftnB, ftnA, bfr, phoU, pcoB	pcoB
GO:0070887	cellular response to chemical stimulus	0.57261	Biological Process	8	1	0.81	trxB, hpaB, hpaR, hpaI, AOL22_06695, treA, fghA, treF	treF
GO:0098771	inorganic ion homeostasis	0.57261	Biological Process	8	1	0.81	nhaA, dps, cutC, ftnB, ftnA, bfr, phoU, pcoB	pcoB
GO:2001057	reactive nitrogen species metabolic process	0.57261	Biological Process	8	1	0.81	narZ, narH, narH, narG, napA, msrP, nirB, nirD	msrP
GO:0051287	NAD binding	0.57396	Molecular Function	38	4	3.98	pdxA, leuB, AOL22_00830, glxR, ahpF, hpaC, ghrA, fabG, cobB, icdA, gapA, sfcA, patD, ldhA, hisD, udg, dld, nuoF, nuoC, usg, pdxB, fadJ, maeB, hycE, ygbJ, kduD, serA, epd, garR, yraR, cobA, asd, ghrB, yiaK, gpsA, wecC, yihU, argC	ahpF, hisD, udg, argC
GO:0030313	cell envelope	0.57624	Cellular Component	60	7	7.08	bcfB, bcfG, AOL22_00175, surA, lptD, tbpA, gcd, stiB, stfD, rcsF, metN, papD, stbE, stbB, AOL22_02205, tsx, fimC, pal, modA, ompX, artJ, artI, AOL22_05550, ompA, csgG, flgI, lolE, pagC, tonB, lolB, emtA, lpxM, stcB, dsbE, ccmA, hisJ, argT, mepA, pgtE, yfeN, AOL22_14875, stdC, AOL22_16155, mltC, AOL22_16855, igaA, lpfB, yiaD, yiaO, dsbE, ccmA, torC, wecA, AOL22_21565, lamB, aphA, phoN, pcoB, stjC,…	metN, ompX, tonB, pgtE, AOL22_16155, phoN, pcoB
GO:0006364	rRNA processing	0.58443	Biological Process	19	2	1.91	rsmA, rlmH, ybeY, rlmF, rlmKL, rsmF, trmG/rlmN, rimM, rsmE, ruvX, rlmG, rbfA, rlmE, rsmB, rsmD, rsmJ, yhiR, rsmG, rsmC	rlmE, rsmJ
GO:0042180	cellular ketone metabolic process	0.58443	Biological Process	19	2	1.91	gloB, ubiF, mgsA, menI, fadR, ubiG, menE, menC, menB, menH, menD, menF, ubiI, ubiH, ubiB, ubiD, menA, ubiC, ubiA	ubiC, ubiA
GO:0002161	aminoacyl-tRNA editing activity	0.58753	Molecular Function	8	1	0.84	ileS, proS, ybaK, leuS, yeaK, dtd, valS, AOL22_24775	ybaK
GO:0004521	endoribonuclease activity	0.58753	Molecular Function	8	1	0.84	rnhB, rnhA, rna, ghoS, rbn, rnc, rnpA, symE	rna
GO:0004529	exodeoxyribonuclease activity	0.58753	Molecular Function	8	1	0.84	xseB, AOL22_05390, sbcB, xseA, AOL22_14165, recD, recB, recC	xseA
GO:0015298	solute:cation antiporter activity	0.58753	Molecular Function	8	1	0.84	caiT, kefC, ybaL, potE, ycgO, nhaB, kefB, yjcE	kefB
GO:0016742	hydroxymethyl-, formyl- and related transferase activity	0.58753	Molecular Function	8	1	0.84	panB, purU, purT, arnA, purN, glyA, fmt, purH	arnA
GO:0016895	exodeoxyribonuclease activity, producing 5'-phosphomonoesters	0.58753	Molecular Function	8	1	0.84	xseB, AOL22_05390, sbcB, xseA, AOL22_14165, recD, recB, recC	xseA
GO:0051184	cofactor transmembrane transporter activity	0.58753	Molecular Function	8	1	0.84	entS, ccmF, ccmC, ccmB, panF, ccmC, ccmB, nrfEF	entS
GO:0022857	transmembrane transporter activity	0.59259	Molecular Function	255	37	26.69	yaaJ, AOL22_00285, citN, caiT, yaaU, kefC, thiQ, tbpA, aroP, kdgT, clcA, AOL22_01075, metN, phoE, golT, sbmA, brnQ, proY, secD, secF, tsx, cyoC, cyoB, cyoA, mdlA, mdlB, amtB, ybaL, copA, pheP, AOL22_03380, entS, dcuC, AOL22_03755, gltL, nagE, chiP, potE, kdpC, kdpB, kdpA, kdpF, pnuC, zitB, dcoC, modA, modB, modC, glnQ, glnH, AOL22_04885, potG, AOL22_04955, artJ, artI, artP, cydC, cydD, ycaM, focA…	metN, golT, copA, entS, kdpB, kdpA, ydjN, clcB, ompC, tonB, wza, yojI, cysA, cysW, cysT, cysP, merE, merP, AOL22_14695, iroC, sitC, sitD, yohM, kefB, feoB, zntA, mgtA, nepI, pstA, pstC, rbsA, sbp, arsA, arsB, silA, silP, yjeH
GO:1901361	organic cyclic compound catabolic process	0.59462	Biological Process	30	3	3.02	AOL22_00170, mtnN, dgt, xseB, ushA, allA, allB, allC, hutI, hutG, hutH, hpaB, hpaR, hpaG, hpaE, hpaI, putA, rnb, cdd, xseA, rnc, AOL22_14595, csrA, yggV, pnp, gppA, udp, AOL22_21820, cpdB, deoC	cdd, xseA, AOL22_21820
GO:0031975	envelope	0.5948	Cellular Component	61	7	7.2	bcfB, bcfG, AOL22_00175, surA, lptD, tbpA, gcd, stiB, stfD, rcsF, metN, papD, stbE, stbB, AOL22_02205, tsx, fimC, nagE, pal, modA, ompX, artJ, artI, AOL22_05550, ompA, csgG, flgI, lolE, pagC, tonB, lolB, emtA, lpxM, stcB, dsbE, ccmA, hisJ, argT, mepA, pgtE, yfeN, AOL22_14875, stdC, AOL22_16155, mltC, AOL22_16855, igaA, lpfB, yiaD, yiaO, dsbE, ccmA, torC, wecA, AOL22_21565, lamB, aphA, phoN, pcoB,…	metN, ompX, tonB, pgtE, AOL22_16155, phoN, pcoB
GO:0007154	cell communication	0.5993	Biological Process	103	10	10.37	AOL22_00085, AOL22_00150, AOL22_00160, AOL22_00265, AOL22_00270, rcsF, AOL22_02195, prpR, phoB, phoR, fimZ, cstA, dpiB, dpiA, AOL22_03760, kdpE, kdbD, uvrB, ycaI, sulA, copS, hprR, phoQ, phoP, ttrS, ttrR, ssrB, ssrA, rstB, rstA, trg, AOL22_08740, rssB, narX, narL, cheY, cheB, tar, cheW, cheA, uvrY, yegE, baeS, baeR, yehT, yehU, narP, rcsD, rcsB, rcsC, AOL22_12470, pgtA, pgtB, narQ, cadC, glrR, qs…	phoB, phoR, envZ, ompR, cpxA, cpxR, psiE, silS, silR, btsT
GO:0042592	homeostatic process	0.60489	Biological Process	35	11	3.52	bcfH, nhaA, lpdA, AOL22_02485, cnoX, AOL22_03320, ahpC, ahpF, dps, grxA, scsC, scsD, grxB, ydhD, tpx, ycgO, cutC, ftnB, ftnA, dsbE, bcp, trxC, AOL22_14680, nrdH, dsbC, bfr, gorA, grxC, dsbE, phoU, trxA, dsbA, udhA, pcoB, dsbD	cnoX, ahpC, ahpF, grxA, scsC, scsD, trxC, AOL22_14680, nrdH, gorA, pcoB
GO:0016072	rRNA metabolic process	0.61305	Biological Process	20	2	2.01	rsmA, rlmH, ybeY, rlmF, rlmKL, rsmF, trmG/rlmN, rnc, rimM, rsmE, ruvX, rlmG, rbfA, rlmE, rsmB, rsmD, rsmJ, yhiR, rsmG, rsmC	rlmE, rsmJ
GO:1901292	nucleoside phosphate catabolic process	0.61576	Biological Process	9	1	0.91	AOL22_00170, dgt, ushA, yggV, gppA, udp, AOL22_21820, cpdB, deoC	AOL22_21820
GO:1901659	glycosyl compound biosynthetic process	0.61576	Biological Process	9	1	0.91	hpt, queA, AOL22_08150, yedP, cobT, guaA, ndk, queF, queG	AOL22_08150
GO:0016051	carbohydrate biosynthetic process	0.63002	Biological Process	53	5	5.34	lpxC, lpxD, lpxB, lpxH, rfbI, fepE, lpxK, mdoG, htrB, treZ, ydcG, sdaA, lpxM, otsA, otsB, yedP, wzzB, udg, rfbP, rfbM, rfbA, cpsB, wzc, AOL22_11870, lpxP, AOL22_14565, sdaB, tdcG, pckA, glgC, glgB, bcsC, yiaH, rfaF, rfaC, rfaJ, waaO, rfaP, glmU, wecA, wzzE, wecB, wecC, rffC, rffA, wzxE, AOL22_20925, wzyE, rffM, glpX, AOL22_22325, pgi, opgB	lpxC, udg, AOL22_11870, lpxP, yiaH
GO:0015288	porin activity	0.63083	Molecular Function	9	1	0.94	phoE, chiP, ompF, ompC, ompC, ompD, ompS1, ompC, lamB	ompC
GO:0016684	oxidoreductase activity, acting on peroxide as acceptor	0.63083	Molecular Function	9	1	0.94	AOL22_02485, ahpC, katE, btuE, osmC, tpx, yfeX, AOL22_14980, katG	ahpC
GO:0016833	oxo-acid-lyase activity	0.63083	Molecular Function	9	1	0.94	citE, prpB, citE, pabC, trpE, menB, nanA, aceA, ubiC	ubiC
GO:0016868	intramolecular transferase activity, phosphotransferases	0.63083	Molecular Function	9	1	0.94	lpcA, pgm, gpmA, cpsG, cpsG, glmM, gpmM, deoB, gpmB	gpmA
GO:0022829	wide pore channel activity	0.63083	Molecular Function	9	1	0.94	phoE, chiP, ompF, ompC, ompC, ompD, ompS1, ompC, lamB	ompC
GO:0022836	gated channel activity	0.63083	Molecular Function	9	1	0.94	clcA, glnH, artJ, artI, clcB, AOL22_09185, tcyJ, AOL22_12940, AOL22_23770	clcB
GO:1901618	organic hydroxy compound transmembrane transporter activity	0.63083	Molecular Function	9	1	0.94	entS, hpaX, AOL22_08510, eutH, AOL22_17515, mtlA, lldP, AOL22_20190, actP	entS
GO:0009274	peptidoglycan-based cell wall	0.63498	Cellular Component	8	1	0.94	mrcB, metN, lolE, lpxM, mtgA, igaA, torC, wecA	metN
GO:0008144	drug binding	0.63514	Molecular Function	309	31	32.34	thrB, thrC, dnaK, dnaJ, AOL22_00090, ileS, citG, carB, rapA, araB, thiQ, tbpA, ftsI, murE, murF, murD, murC, ddlB, secA, coaE, gspE, yadG, gluQRS, hrpB, mrcB, fhuC, hemL, btuF, tilS, proS, metN, tssH, res, prpR, sbmA, ddlA, phnT, clpX, lon, mdlA, mdlB, dnaX, htpG, adk, fetA, ybbA, sfbB, purK, cysS, AOL22_03355, fepC, ybdL, citG, mrdA, cobD, leuS, AOL22_03760, gltL, phoL, glnS, kdpB, AOL22_04120, …	thrB, thrC, dnaK, fhuC, metN, phnT, lon, ybbA, fepC, kdpB, modF, sufC, sufS, ftsI, mrdA, yojI, yfbQ, cysA, hscA, nifS, clpB, iroC, nrdE, sitB, cysC, argD, rbsA, ilvA, hslU, arsA, AOL22_23605
GO:0022900	electron transport chain	0.63949	Biological Process	32	3	3.22	AOL22_02275, cyoC, cyoA, AOL22_03565, sdhA, cydA, dmsC, AOL22_06145, AOL22_06625, ydgQ, rsxG, rsxD, rsxB, rsxA, AOL22_07880, cybH, fdnI, cybB, nifJ, hyaC, appC, phsC, nuoN, nuoM, nuoL, nuoK, nuoG, AOL22_13580, fdoI, AOL22_23115, frdA, cybC	AOL22_06145, AOL22_06625, nifJ
GO:1901615	organic hydroxy compound metabolic process	0.63949	Biological Process	32	3	3.22	gloB, entD, entH, hpaG, hpaE, pdxH, pdxY, ydfI, AOL22_08575, adhE, pduW, dld, glpA, pdxB, pdxK, eutT, suhB, pdxJ, epd, AOL22_16425, AOL22_16690, AOL22_17480, gatZ, aroE, gph, mtlD, lldD, glpX, iolB, iolE, iolG1, iolD	entD, entH, pdxK
GO:0006814	sodium ion transport	0.64015	Biological Process	21	2	2.11	yaaJ, nhaA, AOL22_00215, AOL22_00275, oadA, AOL22_00760, citT, oadA, dcoB, AOL22_05360, putP, nhaB, AOL22_16835, oadB, oadA, AOL22_18005, yicJ, yihO, yihP, AOL22_21620, melB	AOL22_16835, yicJ
GO:1903509	liposaccharide metabolic process	0.64015	Biological Process	21	2	2.11	lpxC, lpxD, lpxB, lpxH, fepE, lpxK, htrB, lapB, yciS, lpxM, wzzB, wzc, lpxP, rfaF, rfaC, rfaJ, waaO, rfaP, glmU, wecA, wzzE	lpxC, lpxP
GO:0006732	coenzyme metabolic process	0.64286	Biological Process	75	7	7.55	mog, citE, citF, coaE, nadC, panC, panB, folK, panE, tesB, citF, citE, lipA, lipB, nadD, ubiF, nadA, bioA, bioB, bioF, bioC, bioD, moaA, moaB, moaC, moaD, moaE, moeB, moeA, pncB, pabC, nadE, menI, pdxY, bioD, pabB, nudB, folE, ubiG, menE, menC, menB, menH, menD, menF, folC, pdxK, glyA, AOL22_13805, nadB, nadK, sul2, ubiI, ubiH, epd, metK, AOL22_16600, folB, folP, bioH, panM, coaD, coaBC, ubiB, ub…	lipA, pncB, folE, pdxK, AOL22_16600, ubiC, ubiA
GO:0046872	metal ion binding	0.64737	Molecular Function	256	36	26.79	AOL22_00170, ispH, carB, fixX, araD, leuB, ilvI, ddlB, yacG, cueO, yadF, dksA, fhuA, dgt, ispC, AOL22_01745, AOL22_02030, golT, golS, golB, foxA, hemB, ddlA, nrdR, ribD, cyoB, cyoA, clpX, ushA, copA, cueR, gcl, allB, allC, purK, entD, fepA, fes, ybdH, AOL22_03555, ybdR, pgm, nei, sucC, galT, modE, modC, hutG, bioD, moaA, ybiI, dps, AOL22_04700, rimK, poxB, dmsA, mukF, AOL22_05555, pepN, AOL22_056…	cueO, yadF, fhuA, golT, golS, golB, foxA, copA, entD, fepA, fes, fhuE, nifJ, hisG, hisD, cdd, iscA, iscU, AOL22_14680, merP, iroD, iroN, sitA, rcnR, yohM, feoA, nfuA, zntA, mutM, ilvG, sodA, AOL22_21820, zraP, pcoA, pcoB, pcoC
GO:0009108	coenzyme biosynthetic process	0.65183	Biological Process	65	6	6.54	mog, coaE, nadC, panC, panB, folK, panE, lipA, lipB, nadD, ubiF, nadA, bioA, bioB, bioF, bioC, bioD, moaA, moaB, moaC, moaD, moaE, moeB, moeA, pncB, pabC, nadE, menI, pdxY, bioD, pabB, nudB, folE, ubiG, menE, menC, menB, menH, menD, menF, folC, pdxK, AOL22_13805, nadB, nadK, sul2, ubiI, ubiH, epd, metK, folP, bioH, panM, coaD, coaBC, ubiB, ubiD, mobB, mobA, menA, coaA, ubiC, ubiA, acs, nadR	lipA, pncB, folE, pdxK, ubiC, ubiA
GO:0006720	isoprenoid metabolic process	0.65458	Biological Process	10	1	1.01	ispH, ispC, dxs, ispA, ispE, ispG, ispF, ispD, idi, ispB	idi
GO:0006760	folic acid-containing compound metabolic process	0.65458	Biological Process	10	1	1.01	folK, pabC, pabB, nudB, folE, folC, glyA, sul2, folB, folP	folE
GO:0008299	isoprenoid biosynthetic process	0.65458	Biological Process	10	1	1.01	ispH, ispC, dxs, ispA, ispE, ispG, ispF, ispD, idi, ispB	idi
GO:0009246	enterobacterial common antigen biosynthetic process	0.65458	Biological Process	10	1	1.01	yiaH, wzzE, wecB, wecC, rffC, rffA, wzxE, AOL22_20925, wzyE, rffM	yiaH
GO:0046378	enterobacterial common antigen metabolic process	0.65458	Biological Process	10	1	1.01	yiaH, wzzE, wecB, wecC, rffC, rffA, wzxE, AOL22_20925, wzyE, rffM	yiaH
GO:0051539	4 iron, 4 sulfur cluster binding	0.65515	Molecular Function	42	4	4.4	leuC, acnB, leuC, lipA, miaB, nadA, moaA, pflE, rimO, dmsA, pflA, nth, rsxC, AOL22_07890, AOL22_07895, fdxH, fdnG, narZ, narG, sdaA, phsA, AOL22_11870, napA, nuoI, nuoF, nuoB, AOL22_13590, hycG, cysI, sdaB, mutY, ygiR, tdcG, nfuA, fdxH, fdnG, pflC, thiH, fdhF, AOL22_23105, nrdG, yjjW	lipA, AOL22_11870, cysI, nfuA
GO:0016791	phosphatase activity	0.6621	Molecular Function	21	2	2.2	gmhB, pgpA, cobC, sopB, agp, yedP, hisB, wzb, serB, pmrG, suhB, sptP, surE, kdsC, gph, glpX, aceK, aphA, phoN, fbp, serB	pmrG, phoN
GO:0016903	oxidoreductase activity, acting on the aldehyde or oxo group of donors	0.6621	Molecular Function	21	2	2.2	proA, sucA, hpaE, gapA, astD, fdnI, fdnG, patD, nifJ, adhE, hemA, usg, gabD, epd, yraR, asd, fdoI, fdnG, argC, fdhF, iolA	nifJ, argC
GO:0090407	organophosphate biosynthetic process	0.66221	Biological Process	87	8	8.76	mog, ispH, folA, araD, araB, lpxC, coaE, nadC, pyrH, lpxD, lpxB, purK, purE, lpxH, nadD, nadA, moaA, moaB, moaC, moaD, moaE, clsB, moeB, moeA, lpxK, pncB, pyrD, ymdC, htrB, tmk, purB, nadE, ssaN, pdxY, add, pyrF, cls, purU, prsA, purT, pgsA, amn, dcd, nrdB, lpxP, pdxK, purC, purM, purN, guaA, guaB, ndk, asrB, purL, nadB, nadK, nrdF, pyrG, thyA, aas, epd, plsC, plsY, coaD, coaBC, pyrE, atpC, atpD,…	folA, lpxC, pncB, lpxP, pdxK, nrdF, cyaA, AOL22_21645
GO:0022904	respiratory electron transport chain	0.66574	Biological Process	22	2	2.21	AOL22_02275, cyoC, AOL22_03565, cydA, dmsC, AOL22_06145, AOL22_06625, AOL22_07880, cybH, fdnI, cybB, hyaC, appC, phsC, nuoN, nuoM, nuoL, nuoK, nuoG, AOL22_13580, fdoI, AOL22_23115	AOL22_06145, AOL22_06625
GO:0043414	macromolecule methylation	0.66574	Biological Process	22	2	2.21	AOL22_01735, mod, rlmKL, prmC, AOL22_10750, prmB, trmG/rlmN, AOL22_17230, rlmG, rlmE, prmA, yhdJ, dam, rsmD, rsmJ, yhiR, trmL, trmH, AOL22_22615, AOL22_23500, pglX, hsdM	rlmE, rsmJ
GO:1901136	carbohydrate derivative catabolic process	0.66574	Biological Process	22	2	2.21	ampD, mtnN, dgt, AOL22_01180, AOL22_01785, ybjR, AOL22_05520, AOL22_10705, cdd, amiA, murQ, AOL22_14035, amiC, AOL22_17480, nanK, gpsA, gppA, yihT, yihU, AOL22_22665, amiB, deoC	cdd, amiA
GO:0000160	phosphorelay signal transduction system	0.66676	Biological Process	66	6	6.64	AOL22_00085, AOL22_00150, AOL22_00160, AOL22_00265, AOL22_00270, AOL22_02195, prpR, phoB, phoR, fimZ, dpiB, dpiA, AOL22_03760, kdpE, kdbD, copS, hprR, phoQ, phoP, ttrR, ssrB, ssrA, rstA, rssB, narX, narL, cheY, cheB, cheA, uvrY, yegE, baeR, yehT, yehU, narP, rcsD, rcsB, rcsC, AOL22_12470, pgtA, narQ, cadC, glrR, tctD, hilA, barA, qseB, arcB, ompR, marT, uhpB, uhpA, torR, torS, glnG, cpxR, zraR, p…	phoB, phoR, ompR, cpxR, silS, silR
GO:0016744	transferase activity, transferring aldehyde or ketonic groups	0.66959	Molecular Function	10	1	1.05	tal, ilvI, ilvN, dxs, menD, talA, tkt, tkt, ilvB, ilvG	ilvG
GO:0016799	hydrolase activity, hydrolyzing N-glycosyl compounds	0.66959	Molecular Function	10	1	1.05	mtnN, rihA, nei, amn, alkA, ung, mutY, mug, tag, mutM	mutM
GO:0003700	DNA-binding transcription factor activity	0.6699	Molecular Function	165	16	17.27	AOL22_00070, AOL22_00155, nhaR, araC, leuO, mraZ, pdhR, AOL22_00835, yafC, sinR, AOL22_02140, golS, AOL22_02290, AOL22_02525, phnR, ybaO, cueR, allS, AOL22_03315, ramA, ybdO, ybeF, nagC, tcuR, fur, AOL22_04325, AOL22_04330, modE, hutC, AOL22_04700, AOL22_04825, deoR, AOL22_05105, lrp, AOL22_05345, AOL22_05755, hpaR, hpaA, putA, AOL22_05975, yeaM, chbR, ydiP, orf408, ydhB, slyA, ynfL, ydfH, marA, …	leuO, golS, AOL22_02290, ybaO, ramA, AOL22_04825, marA, marR, iscR, yfiE, mprA, gcvA, hdfR, metR, soxS, arsR
GO:0006464	cellular protein modification process	0.68077	Biological Process	34	3	3.42	ppiB, lipB, slrP, rimO, rimK, phoQ, hypA, prmC, sopA, wzb, sspH2, ccmE, apbE, rcsC, arnT, prmB, sixA, AOL22_14615, hypF, hypA, sptP, pcm, lgt, hypA, prmA, fmt, ppiA, ccmE, hemC, yihE, birA, lpxO, rimI, lplA	ppiA, yihE, lpxO
GO:0036211	protein modification process	0.68077	Biological Process	34	3	3.42	ppiB, lipB, slrP, rimO, rimK, phoQ, hypA, prmC, sopA, wzb, sspH2, ccmE, apbE, rcsC, arnT, prmB, sixA, AOL22_14615, hypF, hypA, sptP, pcm, lgt, hypA, prmA, fmt, ppiA, ccmE, hemC, yihE, birA, lpxO, rimI, lplA	ppiA, yihE, lpxO
GO:0015833	peptide transport	0.68128	Biological Process	67	6	6.75	secA, secD, secF, tig, tatE, ybgH, tolQ, tolR, tolB, gsiA, lolA, lolC, lolD, lolE, spiA, ssaG, ssaI, ssaJ, ssaV, ssaN, ssaQ, ssaR, ssas, ssaT, ssaU, dtpA, sapD, oppF, oppD, lolB, flhA, flhB, fliI, fliP, fliQ, fliR, AOL22_11575, yejF, yojI, yjdL, ffh, AOL22_14465, prgK, prgI, sicP, spaS, spaR, spaQ, spaP, spaO, invC, invA, invE, invG, secG, secY, hofQ, ftsY, yhiI, dtpB, dppF, dppD, secB, tatA, tat…	ybgH, ssaG, ssaI, ssaJ, yojI, yjdL
GO:0016310	phosphorylation	0.68128	Biological Process	67	6	6.75	AOL22_00270, citG, aceF, phoR, glxK, AOL22_03305, citG, dpiB, kdbD, AOL22_04355, gpmA, galK, thiK, phoQ, ppsA, pykF, ttrS, ssrA, rstB, pykA, cheA, pduW, baeS, rcsC, nuoN, nuoM, nuoL, nuoK, nuoG, ackA, glk, ptsI, AOL22_13395, ndk, suhB, qseE, AOL22_14565, AOL22_14615, tctE, eno, barA, AOL22_15785, ptsP, fbaA, pgk, qseC, tdcD, garK, arcB, AOL22_17975, envZ, torS, yihE, glnL, cpxA, pfkA, tpiA, ptsP,…	phoR, gpmA, envZ, yihE, cpxA, silS
GO:0035556	intracellular signal transduction	0.68128	Biological Process	67	6	6.75	AOL22_00085, AOL22_00150, AOL22_00160, AOL22_00265, AOL22_00270, rcsF, AOL22_02195, prpR, phoB, phoR, fimZ, dpiB, dpiA, AOL22_03760, kdpE, kdbD, copS, hprR, phoQ, phoP, ttrR, ssrB, ssrA, rstA, rssB, narX, narL, cheY, cheB, cheA, uvrY, yegE, baeR, yehT, yehU, narP, rcsD, rcsB, rcsC, AOL22_12470, pgtA, narQ, cadC, glrR, tctD, hilA, barA, qseB, arcB, ompR, marT, uhpB, uhpA, torR, torS, glnG, cpxR, z…	phoB, phoR, ompR, cpxR, silS, silR
GO:0008270	zinc ion binding	0.68171	Molecular Function	54	5	5.65	araD, yacG, yadF, dksA, AOL22_02030, nrdR, ribD, clpX, allB, ybdR, nei, galT, ybiI, pepN, ycdX, pepT, zinT, astE, manA, rspB, adhP, AOL22_08575, mpaA, AOL22_10795, hisD, cdd, nfo, ada, gltX, tadA, AOL22_14155, hypF, fucA, fbaA, AOL22_16420, ygiD, dnaG, AOL22_17480, gatD, ftsH, nanK, zntR, AOL22_18985, rpoH, araD, tdh, mutM, AOL22_20180, metE, zraP, metH, AOL22_22580, qor, yjgB	yadF, hisD, cdd, mutM, zraP
GO:0072511	divalent inorganic cation transport	0.68561	Biological Process	14	4	1.41	zitB, zntB, znuC, cbiO, cboQ, cbiN, cbiM, merE, merP, AOL22_14695, mgtA, corA, fieF, mgtA	merE, merP, AOL22_14695, mgtA
GO:0140110	transcription regulator activity	0.68914	Molecular Function	167	16	17.48	AOL22_00070, AOL22_00155, nhaR, araC, leuO, mraZ, pdhR, AOL22_00835, yafC, sinR, AOL22_02140, golS, AOL22_02290, AOL22_02525, phnR, ybaO, cueR, allS, AOL22_03315, ramA, ybdO, ybeF, nagC, tcuR, fur, AOL22_04325, AOL22_04330, modE, hutC, AOL22_04700, AOL22_04825, deoR, AOL22_05105, lrp, AOL22_05345, AOL22_05755, hpaR, hpaA, putA, AOL22_05975, yeaM, chbR, ydiP, orf408, ydhB, slyA, ynfL, ydfH, marA, …	leuO, golS, AOL22_02290, ybaO, ramA, AOL22_04825, marA, marR, iscR, yfiE, mprA, gcvA, hdfR, metR, soxS, arsR
GO:0006026	aminoglycan catabolic process	0.68948	Biological Process	11	1	1.11	ampD, AOL22_01180, AOL22_01785, ybjR, AOL22_05520, AOL22_10705, amiA, AOL22_14035, amiC, AOL22_22665, amiB	amiA
GO:0006081	cellular aldehyde metabolic process	0.68948	Biological Process	11	1	1.11	ispH, gloB, gcl, glxR, mgsA, pdxY, fghA, pdxK, epd, garR, aceB	pdxK
GO:0042558	pteridine-containing compound metabolic process	0.68948	Biological Process	11	1	1.11	folK, pabC, pabB, nudB, folE, folC, glyA, sul2, folB, folP, metH	folE
GO:0042625	ATPase-coupled ion transmembrane transporter activity	0.69133	Molecular Function	27	12	2.83	golT, copA, gltL, kdpC, kdpB, kdpA, kdpF, modA, glnQ, artP, potA, ssaN, znuC, yecC, hisP, cysW, cysT, cysP, ugpC, zntA, mgtA, pstB, sbp, arsA, arsA, silP, mgtA	golT, copA, kdpB, kdpA, cysW, cysT, cysP, zntA, mgtA, sbp, arsA, silP
GO:0016616	oxidoreductase activity, acting on the CH-OH group of donors, NAD or NADP as acceptor	0.69165	Molecular Function	44	4	4.6	thrA, leuB, ispC, ribD, panE, glxR, ghrA, fabG, icdA, celF, ydiB, sfcA, AOL22_08575, ldhA, adhE, zwf, hisD, udg, gndA, pdxB, fadJ, maeB, guaB, AOL22_13805, ygbJ, kduD, serA, garR, mdh, aroE, ghrB, yiaK, mtlD, gpsA, tdh, AOL22_20590, ilvC, wecC, fadB, yihU, metL, murB, melA, iolG1	hisD, udg, AOL22_20590, ilvC
GO:0042886	amide transport	0.6954	Biological Process	68	6	6.85	secA, secD, secF, tig, tatE, ybgH, tolQ, tolR, tolB, gsiA, lolA, lolC, lolD, lolE, spiA, ssaG, ssaI, ssaJ, ssaV, ssaN, ssaQ, ssaR, ssas, ssaT, ssaU, dtpA, sapD, oppF, oppD, lolB, flhA, flhB, fliI, fliP, fliQ, fliR, AOL22_11575, yejF, yojI, yjdL, ffh, AOL22_14465, prgK, prgI, sicP, spaS, spaR, spaQ, spaP, spaO, invC, invA, invE, invG, secG, panF, secY, hofQ, ftsY, yhiI, dtpB, dppF, dppD, secB, tat…	ybgH, ssaG, ssaI, ssaJ, yojI, yjdL
GO:0043169	cation binding	0.69811	Molecular Function	262	36	27.42	AOL22_00170, ispH, carB, fixX, araD, leuB, ilvI, ddlB, yacG, cueO, yadF, dksA, fhuA, dgt, ispC, AOL22_01745, AOL22_02030, golT, golS, golB, foxA, hemB, ddlA, nrdR, ribD, cyoB, cyoA, clpX, ushA, copA, cueR, gcl, allB, allC, purK, entD, fepA, fes, ybdH, AOL22_03555, ybdR, pgm, nei, sucA, sucC, galT, modE, modC, hutG, bioD, moaA, ybiI, dps, AOL22_04700, rimK, poxB, dmsA, mukF, AOL22_05555, pepN, AOL…	cueO, yadF, fhuA, golT, golS, golB, foxA, copA, entD, fepA, fes, fhuE, nifJ, hisG, hisD, cdd, iscA, iscU, AOL22_14680, merP, iroD, iroN, sitA, rcnR, yohM, feoA, nfuA, zntA, mutM, ilvG, sodA, AOL22_21820, zraP, pcoA, pcoB, pcoC
GO:0016774	phosphotransferase activity, carboxyl group as acceptor	0.7043	Molecular Function	11	1	1.15	thrA, proB, arcC, pduW, ackA, pgk, tdcD, metL, argB, lysC, arcC	argB
GO:0016796	exonuclease activity, active with either ribo- or deoxyribonucleic acids and producing 5'-phosphomonoesters	0.7043	Molecular Function	11	1	1.15	xseB, AOL22_05390, rnb, rnd, sbcB, xseA, AOL22_14165, recD, recB, recC, pnp	xseA
GO:0001883	purine nucleoside binding	0.71112	Molecular Function	23	2	2.41	ftsZ, ychF, der, era, lepA, ffh, cysN, infB, cgtA, tuf, fusA, feoB, ftsY, selB, mnmE, mobB, yihA, typA, tuf, rsgA, hflX, purA, prfC	cysN, feoB
GO:0005525	GTP binding	0.71112	Molecular Function	23	2	2.41	ftsZ, ychF, der, era, lepA, ffh, cysN, infB, cgtA, tuf, fusA, feoB, ftsY, selB, mnmE, mobB, yihA, typA, tuf, rsgA, hflX, purA, prfC	cysN, feoB
GO:0032550	purine ribonucleoside binding	0.71112	Molecular Function	23	2	2.41	ftsZ, ychF, der, era, lepA, ffh, cysN, infB, cgtA, tuf, fusA, feoB, ftsY, selB, mnmE, mobB, yihA, typA, tuf, rsgA, hflX, purA, prfC	cysN, feoB
GO:0044283	small molecule biosynthetic process	0.71561	Biological Process	203	33	20.44	thrL, thrA, AOL22_00170, ribF, dapB, folA, leuD, leuC, leuB, leuA, leuL, ilvI, ilvN, hpt, panD, panC, panB, folK, mtnN, dgt, dapD, fabZ, accA, proB, proA, leuC, leuD, proC, aroL, acpH, queA, ribD, ribE, thiL, panE, ushA, lipA, lipB, cobC, cobD, ubiF, asnB, aroG, bioA, bioB, bioF, bioC, bioD, serC, aroA, fabA, mgsA, putA, plsX, fabH, fabG, acpP, fabF, pabC, selD, aroH, menI, pdxH, pdxY, bioD, AOL2…	folA, leuA, leuL, lipA, AOL22_08150, hisG, hisD, folE, AOL22_11870, lpxP, cysK, pdxK, cysM, tyrA, aroF, cysI, cysJ, gltB, gltD, cysE, ilvG, ilvD, ilvA, ilvC, AOL22_21820, metF, argE, argC, argB, argH, metA, ubiC, ubiA
GO:0006525	arginine metabolic process	0.71608	Biological Process	18	5	1.81	arcC, astC, astA, astD, astB, astE, argA, speA, argG, argR, argD, argE, argC, argB, argH, AOL22_24345, arcC, arcA	argD, argE, argC, argB, argH
GO:0019438	aromatic compound biosynthetic process	0.7196	Biological Process	477	45	48.02	thrL, AOL22_00070, AOL22_00085, AOL22_00150, AOL22_00155, AOL22_00160, AOL22_00170, nhaR, caiF, folA, rapA, araC, leuO, cra, mraZ, yacG, coaE, nadC, pdhR, AOL22_00835, hpt, folK, hemL, dgt, pyrH, yafC, sinR, crl, AOL22_01760, AOL22_02140, AOL22_02180, AOL22_02195, AOL22_02210, golS, AOL22_02290, prpR, hemB, aroL, phoB, phoR, queA, AOL22_02525, nrdR, nusB, thiL, thiI, phnR, cyoE, ybaO, apt, hemH, …	folA, leuO, golS, AOL22_02290, phoB, phoR, ybaO, apt, ramA, entD, entH, AOL22_04825, pncB, AOL22_06690, marA, marR, AOL22_08150, rcsA, hisG, hisD, folE, pdxK, hemF, iscR, yfiE, tyrA, aroF, merD, nrdF, mprA, gcvA, rcnR, ompR, yhjB, cspA, hdfR, cyaA, metR, cpxR, AOL22_21820, soxS, soxR, arsR, arsD, silR
GO:0055086	nucleobase-containing small molecule metabolic process	0.71972	Biological Process	124	11	12.48	AOL22_00170, citE, citF, carA, folA, coaE, guaC, nadC, aceF, hpt, mtnN, dgt, pyrH, gpt, queA, tesB, apt, ushA, purK, purE, citF, citE, nadD, rihA, nadA, gpmA, pncB, pyrD, hiuH, pyrC, tmk, purB, nadE, pykF, ssaN, add, manA, AOL22_08150, pyrF, galU, purU, prsA, yeaB, purT, pykA, amn, cobT, rfbB, galF, wcaG, gmd, dcd, cdd, nrdB, purF, glk, xapA, purC, upp, purM, purN, guaA, guaB, ndk, asrB, purL, na…	folA, apt, gpmA, pncB, AOL22_08150, cdd, nrdF, AOL22_16600, gntX, cyaA, AOL22_21820
GO:1901264	carbohydrate derivative transport	0.72087	Biological Process	12	1	1.21	lptD, pnuC, yegT, glpT, nupC, xapB, lplT, nupG, lptC, lptA, ugpC, nepI	nepI
GO:0015318	inorganic molecular entity transmembrane transporter activity	0.7232	Molecular Function	144	25	15.07	yaaJ, AOL22_00285, kefC, aroP, kdgT, clcA, metN, golT, brnQ, proY, cyoC, cyoB, cyoA, amtB, ybaL, copA, pheP, entS, dcuC, AOL22_03755, gltL, potE, kdpC, kdpB, kdpA, kdpF, zitB, dcoC, modA, modB, modC, glnQ, glnH, artJ, artI, artP, ycaM, focA, AOL22_05360, hpaX, putP, orf48, ssaN, ydgI, clcB, narU, ansP, AOL22_08470, AOL22_08510, zntB, AOL22_09185, narK, dauA, ycgO, nhaB, znuC, tyrP, yecC, tcyJ, cb…	metN, golT, copA, entS, kdpB, kdpA, clcB, cysW, cysT, cysP, merE, merP, AOL22_14695, yohM, kefB, feoB, zntA, mgtA, pstA, pstC, sbp, arsA, arsB, silP, yjeH
GO:0007165	signal transduction	0.72348	Biological Process	92	8	9.26	AOL22_00085, AOL22_00150, AOL22_00160, AOL22_00265, AOL22_00270, rcsF, AOL22_02195, prpR, phoB, phoR, fimZ, dpiB, dpiA, AOL22_03760, kdpE, kdbD, copS, hprR, phoQ, phoP, ttrS, ttrR, ssrB, ssrA, rstB, rstA, trg, AOL22_08740, rssB, narX, narL, cheY, cheB, tar, cheW, cheA, uvrY, yegE, baeS, baeR, yehT, yehU, narP, rcsD, rcsB, rcsC, AOL22_12470, pgtA, pgtB, narQ, cadC, glrR, qseE, dgcN, tctE, tctD, hi…	phoB, phoR, envZ, ompR, cpxA, cpxR, silS, silR
GO:0008610	lipid biosynthetic process	0.72376	Biological Process	59	5	5.94	ispH, lpxC, ispC, lpxD, fabZ, lpxA, lpxB, accA, acpH, dxs, ispA, lpxH, fepE, lipA, lipB, clsB, lpxK, fabA, ymdC, htrB, plsX, fabH, fabG, acpP, fabF, cfa, fabI, cls, ispE, lpxM, pgsA, wzzB, wzc, accD, lpxP, ispG, acpS, iacP, ispF, ispD, aas, idi, plsC, plsY, ispB, accB, rfaF, rfaC, rfaJ, waaO, rfaP, glmU, wecA, wzzE, ushB, AOL22_21645, plsB, dgkA, psd	lpxC, lipA, lpxP, idi, AOL22_21645
GO:0001882	nucleoside binding	0.73332	Molecular Function	24	2	2.51	ftsZ, ychF, der, era, lepA, ffh, cysN, infB, cgtA, tuf, fusA, feoB, ftsY, selB, mnmE, mobB, yihA, typA, tuf, rpoB, rsgA, hflX, purA, prfC	cysN, feoB
GO:0032549	ribonucleoside binding	0.73332	Molecular Function	24	2	2.51	ftsZ, ychF, der, era, lepA, ffh, cysN, infB, cgtA, tuf, fusA, feoB, ftsY, selB, mnmE, mobB, yihA, typA, tuf, rpoB, rsgA, hflX, purA, prfC	cysN, feoB
GO:0022613	ribonucleoprotein complex biogenesis	0.73376	Biological Process	25	2	2.52	rsmA, rlmH, ybeY, rhlE, rlmF, rlmKL, dbpA, rsmF, trmG/rlmN, srmB, rimM, rsmE, ruvX, rlmG, deaD, rbfA, rimP, rlmE, rsmB, rsmD, rsmJ, yhiR, rsmG, rplJ, rsmC	rlmE, rsmJ
GO:0032259	methylation	0.73376	Biological Process	25	2	2.52	AOL22_01735, mod, rlmKL, prmC, AOL22_10750, prmB, trmG/rlmN, trmN, rlmM, AOL22_17230, rlmG, rlmE, prmA, yhdJ, dam, rsmD, rsmJ, yhiR, trmL, trmH, AOL22_22615, AOL22_23500, pglX, hsdM, rsmC	rlmE, rsmJ
GO:0042254	ribosome biogenesis	0.73376	Biological Process	25	2	2.52	rsmA, rlmH, ybeY, rhlE, rlmF, rlmKL, dbpA, rsmF, trmG/rlmN, srmB, rimM, rsmE, ruvX, rlmG, deaD, rbfA, rimP, rlmE, rsmB, rsmD, rsmJ, yhiR, rsmG, rplJ, rsmC	rlmE, rsmJ
GO:0008170	N-methyltransferase activity	0.73538	Molecular Function	12	1	1.26	rsmA, mod, rlmF, rlmKL, trmN, rlmG, yhdJ, rsmJ, AOL22_23500, pglX, hsdM, rsmC	rsmJ
GO:0015297	antiporter activity	0.73538	Molecular Function	12	1	1.26	caiT, kefC, ybaL, potE, mdtK, nhaC, ycgO, nhaB, yeeO, kefB, dinF, yjcE	kefB
GO:1901505	carbohydrate derivative transmembrane transporter activity	0.73538	Molecular Function	12	1	1.26	tsx, nagE, pnuC, yegT, glpT, nupC, xapB, lplT, nupG, lptC, ugpC, nepI	nepI
GO:0065008	regulation of biological quality	0.73904	Biological Process	52	12	5.24	bcfH, nhaA, folA, surA, murE, murD, lpdA, AOL22_02485, cnoX, AOL22_03320, ahpC, ahpF, mrdB, dps, grxA, hpaB, hpaR, hpaI, scsC, scsD, grxB, ydhD, tpx, ycgO, cutC, ftnB, ftnA, dsbE, bcp, rodZ, glyA, trxC, AOL22_14680, gabD, gabT, nrdH, dsbC, gcvP, gcvH, gcvT, mreD, mreC, bfr, gorA, grxC, dsbE, phoU, trxA, dsbA, udhA, pcoB, dsbD	folA, cnoX, ahpC, ahpF, grxA, scsC, scsD, trxC, AOL22_14680, nrdH, gorA, pcoB
GO:0023052	signaling	0.7458	Biological Process	94	8	9.46	AOL22_00085, AOL22_00150, AOL22_00160, AOL22_00265, AOL22_00270, rcsF, AOL22_02195, prpR, phoB, phoR, fimZ, dpiB, dpiA, AOL22_03760, kdpE, kdbD, copS, hprR, phoQ, phoP, ttrS, ttrR, ssrB, ssrA, rstB, rstA, trg, AOL22_08740, rssB, narX, narL, cheY, cheB, tar, cheW, cheA, uvrY, yegE, baeS, baeR, yehT, yehU, narP, rcsD, rcsB, rcsC, AOL22_12470, pgtA, pgtB, narQ, cadC, glrR, qseE, dgcN, tctE, tctD, lu…	phoB, phoR, envZ, ompR, cpxA, cpxR, silS, silR
GO:0006006	glucose metabolic process	0.7491	Biological Process	13	1	1.31	gapA, sdaA, zwf, AOL22_11870, AOL22_14565, sdaB, epd, tdcG, pckA, gpmM, glpX, aceK, pgi	AOL22_11870
GO:0006096	glycolytic process	0.7491	Biological Process	13	1	1.31	aceF, gpmA, pykF, pykA, glk, AOL22_14565, eno, fbaA, pgk, pfkA, tpiA, pgi, gpmB	gpmA
GO:0006757	ATP generation from ADP	0.7491	Biological Process	13	1	1.31	aceF, gpmA, pykF, pykA, glk, AOL22_14565, eno, fbaA, pgk, pfkA, tpiA, pgi, gpmB	gpmA
GO:0009135	purine nucleoside diphosphate metabolic process	0.7491	Biological Process	13	1	1.31	aceF, gpmA, pykF, pykA, glk, AOL22_14565, eno, fbaA, pgk, pfkA, tpiA, pgi, gpmB	gpmA
GO:0009179	purine ribonucleoside diphosphate metabolic process	0.7491	Biological Process	13	1	1.31	aceF, gpmA, pykF, pykA, glk, AOL22_14565, eno, fbaA, pgk, pfkA, tpiA, pgi, gpmB	gpmA
GO:0009185	ribonucleoside diphosphate metabolic process	0.7491	Biological Process	13	1	1.31	aceF, gpmA, pykF, pykA, glk, AOL22_14565, eno, fbaA, pgk, pfkA, tpiA, pgi, gpmB	gpmA
GO:0046031	ADP metabolic process	0.7491	Biological Process	13	1	1.31	aceF, gpmA, pykF, pykA, glk, AOL22_14565, eno, fbaA, pgk, pfkA, tpiA, pgi, gpmB	gpmA
GO:0005618	cell wall	0.75031	Cellular Component	11	1	1.3	mrcB, metN, ybhC, lolE, pdgL, lpxM, bapA, mtgA, igaA, torC, wecA	metN
GO:0006355	regulation of transcription, DNA-templated	0.75404	Biological Process	318	29	32.01	thrL, AOL22_00070, AOL22_00085, AOL22_00150, AOL22_00155, AOL22_00160, nhaR, rapA, araC, leuO, cra, mraZ, yacG, pdhR, AOL22_00835, yafC, sinR, crl, AOL22_01760, AOL22_02140, AOL22_02180, AOL22_02195, AOL22_02210, golS, AOL22_02290, prpR, phoB, phoR, AOL22_02525, nrdR, nusB, phnR, ybaO, cueR, allS, allR, fimZ, fimW, AOL22_03315, AOL22_03355, ramA, ybdO, rnk, cspE, ybeF, AOL22_03760, nagC, tcuR, fu…	leuO, golS, AOL22_02290, phoB, phoR, ybaO, ramA, AOL22_04825, AOL22_06690, marA, marR, rcsA, iscR, yfiE, merD, mprA, gcvA, rcnR, ompR, yhjB, cspA, hdfR, metR, cpxR, soxS, soxR, arsR, arsD, silR
GO:1903506	regulation of nucleic acid-templated transcription	0.75404	Biological Process	318	29	32.01	thrL, AOL22_00070, AOL22_00085, AOL22_00150, AOL22_00155, AOL22_00160, nhaR, rapA, araC, leuO, cra, mraZ, yacG, pdhR, AOL22_00835, yafC, sinR, crl, AOL22_01760, AOL22_02140, AOL22_02180, AOL22_02195, AOL22_02210, golS, AOL22_02290, prpR, phoB, phoR, AOL22_02525, nrdR, nusB, phnR, ybaO, cueR, allS, allR, fimZ, fimW, AOL22_03315, AOL22_03355, ramA, ybdO, rnk, cspE, ybeF, AOL22_03760, nagC, tcuR, fu…	leuO, golS, AOL22_02290, phoB, phoR, ybaO, ramA, AOL22_04825, AOL22_06690, marA, marR, rcsA, iscR, yfiE, merD, mprA, gcvA, rcnR, ompR, yhjB, cspA, hdfR, metR, cpxR, soxS, soxR, arsR, arsD, silR
GO:2001141	regulation of RNA biosynthetic process	0.75404	Biological Process	318	29	32.01	thrL, AOL22_00070, AOL22_00085, AOL22_00150, AOL22_00155, AOL22_00160, nhaR, rapA, araC, leuO, cra, mraZ, yacG, pdhR, AOL22_00835, yafC, sinR, crl, AOL22_01760, AOL22_02140, AOL22_02180, AOL22_02195, AOL22_02210, golS, AOL22_02290, prpR, phoB, phoR, AOL22_02525, nrdR, nusB, phnR, ybaO, cueR, allS, allR, fimZ, fimW, AOL22_03315, AOL22_03355, ramA, ybdO, rnk, cspE, ybeF, AOL22_03760, nagC, tcuR, fu…	leuO, golS, AOL22_02290, phoB, phoR, ybaO, ramA, AOL22_04825, AOL22_06690, marA, marR, rcsA, iscR, yfiE, merD, mprA, gcvA, rcnR, ompR, yhjB, cspA, hdfR, metR, cpxR, soxS, soxR, arsR, arsD, silR
GO:0015267	channel activity	0.75406	Molecular Function	25	2	2.62	clcA, phoE, chiP, glnH, artJ, artI, ompF, ompC, clcB, ompC, ompD, AOL22_09185, tcyJ, ompS1, ompC, AOL22_12940, mscL, tisB, atpC, atpD, atpG, atpA, atpH, lamB, AOL22_23770	clcB, ompC
GO:0019001	guanyl nucleotide binding	0.75406	Molecular Function	25	2	2.62	ftsZ, ychF, ycgR, der, era, lepA, ffh, cysN, infB, cgtA, tuf, fusA, feoB, ftsY, bcsA, selB, mnmE, mobB, yihA, typA, tuf, rsgA, hflX, purA, prfC	cysN, feoB
GO:0022803	passive transmembrane transporter activity	0.75406	Molecular Function	25	2	2.62	clcA, phoE, chiP, glnH, artJ, artI, ompF, ompC, clcB, ompC, ompD, AOL22_09185, tcyJ, ompS1, ompC, AOL22_12940, mscL, tisB, atpC, atpD, atpG, atpA, atpH, lamB, AOL22_23770	clcB, ompC
GO:0032561	guanyl ribonucleotide binding	0.75406	Molecular Function	25	2	2.62	ftsZ, ychF, ycgR, der, era, lepA, ffh, cysN, infB, cgtA, tuf, fusA, feoB, ftsY, bcsA, selB, mnmE, mobB, yihA, typA, tuf, rsgA, hflX, purA, prfC	cysN, feoB
GO:0009117	nucleotide metabolic process	0.75741	Biological Process	84	7	8.46	AOL22_00170, citE, citF, folA, coaE, guaC, nadC, aceF, dgt, pyrH, tesB, ushA, purK, purE, citF, citE, nadD, nadA, gpmA, pncB, pyrD, tmk, purB, nadE, pykF, ssaN, pyrF, purU, prsA, purT, pykA, amn, dcd, nrdB, glk, purC, purM, purN, guaA, guaB, ndk, asrB, purL, nadB, nadK, AOL22_14565, nrdF, eno, pyrG, relA, thyA, fbaA, pgk, AOL22_16600, coaD, coaBC, dut, pyrE, gmk, spoT, atpC, atpD, atpG, atpA, atp…	folA, gpmA, pncB, nrdF, AOL22_16600, cyaA, AOL22_21820
GO:0050896	response to stimulus	0.75878	Biological Process	244	28	24.56	dnaJ, AOL22_00085, AOL22_00150, AOL22_00160, AOL22_00265, AOL22_00270, caiT, kefC, lptD, thiP, tbpA, cra, mutT, mrcB, btuF, rcsF, dinB, AOL22_01745, AOL22_02195, prpR, phoB, phoR, ybaZ, recR, htpG, fimZ, cstA, ahpC, ahpF, uspG, dpiB, dpiA, AOL22_03760, kdpE, kdbD, nei, AOL22_04410, uvrB, dps, cspD, trxB, focA, ycaI, sulA, copS, hprR, hpaB, hpaR, hpaI, iraM, mfd, phoQ, phoP, aadA, AOL22_06695, xth…	phoB, phoR, ahpC, ahpF, AOL22_07825, clcB, lpxP, clpB, merE, merD, AOL22_14680, merP, AOL22_14695, envZ, ompR, treF, mutM, cpxA, cpxR, psiE, soxR, arsD, arsA, silS, silR, pcoC, ytfE, btsT
GO:0051252	regulation of RNA metabolic process	0.76017	Biological Process	319	29	32.11	thrL, AOL22_00070, AOL22_00085, AOL22_00150, AOL22_00155, AOL22_00160, nhaR, rapA, araC, leuO, cra, mraZ, yacG, pdhR, AOL22_00835, yafC, sinR, crl, AOL22_01760, AOL22_02140, AOL22_02180, AOL22_02195, AOL22_02210, golS, AOL22_02290, prpR, phoB, phoR, AOL22_02525, nrdR, nusB, phnR, ybaO, cueR, allS, allR, fimZ, fimW, AOL22_03315, AOL22_03355, ramA, ybdO, rnk, cspE, ybeF, AOL22_03760, nagC, tcuR, fu…	leuO, golS, AOL22_02290, phoB, phoR, ybaO, ramA, AOL22_04825, AOL22_06690, marA, marR, rcsA, iscR, yfiE, merD, mprA, gcvA, rcnR, ompR, yhjB, cspA, hdfR, metR, cpxR, soxS, soxR, arsR, arsD, silR
GO:0061783	peptidoglycan muralytic activity	0.76319	Molecular Function	13	1	1.36	ampD, mltD, ybjR, AOL22_05520, emtA, amiA, mltF, AOL22_14035, amiC, mltC, AOL22_19260, amiB, sltY	amiA
GO:0019867	outer membrane	0.76787	Cellular Component	43	4	5.08	AOL22_00175, lptD, bamA, rcsF, AOL22_02205, yaiU, tsx, lptE, pal, ompX, AOL22_05550, ompA, ycfJ, pagC, osmE, lppB, lpp, ssaL, slyB, osmB, ompW, lolB, emtA, slp, pgtE, yfeN, shdA, bamE, AOL22_14455, invE, mltA, AOL22_16155, mltC, tolC, hofQ, bcsC, yhjY, yiaD, sadA, misL, lamB, pcoB, tamA	ompX, pgtE, AOL22_16155, pcoB
GO:1902494	catalytic complex	0.76787	Cellular Component	43	4	5.08	leuD, guaC, aceF, accA, leuD, ribE, xseB, dnaX, holA, sdhC, odhB, holB, AOL22_08105, fdnI, narZ, narH, narI, narI, narH, narG, AOL22_09425, ruvA, uvrC, glpA, nuoC, accD, ppk1, xseA, nrdF, eno, recD, recC, gcvH, hybO, accB, glpD, gpsA, dnaN, fdoI, hslU, hslV, uvrA, pyrI	xseA, nrdF, hslU, hslV
GO:0009165	nucleotide biosynthetic process	0.77096	Biological Process	51	4	5.13	folA, coaE, nadC, pyrH, purK, purE, nadD, nadA, pncB, pyrD, tmk, purB, nadE, ssaN, pyrF, purU, prsA, purT, amn, dcd, nrdB, purC, purM, purN, guaA, guaB, ndk, asrB, purL, nadB, nadK, nrdF, pyrG, thyA, coaD, coaBC, pyrE, atpC, atpD, atpG, atpA, atpH, atpF, atpE, atpB, cyaA, coaA, purH, acs, purA, nadR	folA, pncB, nrdF, cyaA
GO:0019219	regulation of nucleobase-containing compound metabolic process	0.77215	Biological Process	321	29	32.32	thrL, AOL22_00070, AOL22_00085, AOL22_00150, AOL22_00155, AOL22_00160, nhaR, rapA, araC, leuO, cra, mraZ, yacG, pdhR, AOL22_00835, yafC, sinR, crl, AOL22_01760, AOL22_02140, AOL22_02180, AOL22_02195, AOL22_02210, golS, AOL22_02290, prpR, phoB, phoR, AOL22_02525, nrdR, nusB, phnR, ybaO, cueR, allS, allR, fimZ, fimW, AOL22_03315, AOL22_03355, ramA, ybdO, rnk, cspE, ybeF, AOL22_03760, nagC, tcuR, fu…	leuO, golS, AOL22_02290, phoB, phoR, ybaO, ramA, AOL22_04825, AOL22_06690, marA, marR, rcsA, iscR, yfiE, merD, mprA, gcvA, rcnR, ompR, yhjB, cspA, hdfR, metR, cpxR, soxS, soxR, arsR, arsD, silR
GO:0008173	RNA methyltransferase activity	0.7734	Molecular Function	26	2	2.72	rsmA, rlmF, rlmC, rlmKL, rlmI, rsmF, mnmC, trmG/rlmN, trmJ, trmN, yfiF, trmD, rlmD, trmB, rlmG, rlmE, rsmB, rsmJ, yhiR, trmL, trmH, rsmG, trmA, rlmB, rsmC, lasT	rlmE, rsmJ
GO:0006165	nucleoside diphosphate phosphorylation	0.77448	Biological Process	14	1	1.41	aceF, gpmA, pykF, pykA, glk, ndk, AOL22_14565, eno, fbaA, pgk, pfkA, tpiA, pgi, gpmB	gpmA
GO:0033865	nucleoside bisphosphate metabolic process	0.77448	Biological Process	14	1	1.41	citE, citF, coaE, tesB, citF, citE, relA, AOL22_16600, coaD, coaBC, spoT, gppA, coaA, acs	AOL22_16600
GO:0033875	ribonucleoside bisphosphate metabolic process	0.77448	Biological Process	14	1	1.41	citE, citF, coaE, tesB, citF, citE, relA, AOL22_16600, coaD, coaBC, spoT, gppA, coaA, acs	AOL22_16600
GO:0034032	purine nucleoside bisphosphate metabolic process	0.77448	Biological Process	14	1	1.41	citE, citF, coaE, tesB, citF, citE, relA, AOL22_16600, coaD, coaBC, spoT, gppA, coaA, acs	AOL22_16600
GO:0044275	cellular carbohydrate catabolic process	0.77448	Biological Process	14	1	1.41	glgX, treA, edd, AOL22_17480, glgX, treF, malS, dgoD, dgoK, iolB, iolE, iolG1, iolD, treC	treF
GO:0046112	nucleobase biosynthetic process	0.77448	Biological Process	14	1	1.41	carA, apt, pyrD, pyrC, pyrF, purF, upp, hxlA, ulaD, purD, ulaD, pyrI, pyrB, pyrL	apt
GO:0046434	organophosphate catabolic process	0.77448	Biological Process	14	1	1.41	AOL22_00170, dgt, phnW, phnX, ushA, suhB, yggV, AOL22_17480, gpsA, gppA, udp, AOL22_21820, cpdB, deoC	AOL22_21820
GO:0046939	nucleotide phosphorylation	0.77448	Biological Process	14	1	1.41	aceF, gpmA, pykF, pykA, glk, ndk, AOL22_14565, eno, fbaA, pgk, pfkA, tpiA, pgi, gpmB	gpmA
GO:0051181	cofactor transport	0.77448	Biological Process	14	1	1.41	btuF, entS, btuC, btuD, ccmF, ccmD, ccmC, ccmB, panF, ccmD, ccmC, ccmB, btuB, nrfEF	entS
GO:0009889	regulation of biosynthetic process	0.778	Biological Process	322	29	32.42	thrL, AOL22_00070, AOL22_00085, AOL22_00150, AOL22_00155, AOL22_00160, nhaR, rapA, araC, leuO, cra, mraZ, yacG, pdhR, AOL22_00835, yafC, sinR, crl, AOL22_01760, AOL22_02140, AOL22_02180, AOL22_02195, AOL22_02210, golS, AOL22_02290, prpR, phoB, phoR, AOL22_02525, nrdR, nusB, phnR, ybaO, cueR, allS, allR, fimZ, fimW, AOL22_03315, AOL22_03355, ramA, ybdO, rnk, cspE, ybeF, AOL22_03760, nagC, tcuR, fu…	leuO, golS, AOL22_02290, phoB, phoR, ybaO, ramA, AOL22_04825, AOL22_06690, marA, marR, rcsA, iscR, yfiE, merD, mprA, gcvA, rcnR, ompR, yhjB, cspA, hdfR, metR, cpxR, soxS, soxR, arsR, arsD, silR
GO:0010556	regulation of macromolecule biosynthetic process	0.778	Biological Process	322	29	32.42	thrL, AOL22_00070, AOL22_00085, AOL22_00150, AOL22_00155, AOL22_00160, nhaR, rapA, araC, leuO, cra, mraZ, yacG, pdhR, AOL22_00835, yafC, sinR, crl, AOL22_01760, AOL22_02140, AOL22_02180, AOL22_02195, AOL22_02210, golS, AOL22_02290, prpR, phoB, phoR, AOL22_02525, nrdR, nusB, phnR, ybaO, cueR, allS, allR, fimZ, fimW, AOL22_03315, AOL22_03355, ramA, ybdO, rnk, cspE, ybeF, AOL22_03760, nagC, tcuR, fu…	leuO, golS, AOL22_02290, phoB, phoR, ybaO, ramA, AOL22_04825, AOL22_06690, marA, marR, rcsA, iscR, yfiE, merD, mprA, gcvA, rcnR, ompR, yhjB, cspA, hdfR, metR, cpxR, soxS, soxR, arsR, arsD, silR
GO:0031326	regulation of cellular biosynthetic process	0.778	Biological Process	322	29	32.42	thrL, AOL22_00070, AOL22_00085, AOL22_00150, AOL22_00155, AOL22_00160, nhaR, rapA, araC, leuO, cra, mraZ, yacG, pdhR, AOL22_00835, yafC, sinR, crl, AOL22_01760, AOL22_02140, AOL22_02180, AOL22_02195, AOL22_02210, golS, AOL22_02290, prpR, phoB, phoR, AOL22_02525, nrdR, nusB, phnR, ybaO, cueR, allS, allR, fimZ, fimW, AOL22_03315, AOL22_03355, ramA, ybdO, rnk, cspE, ybeF, AOL22_03760, nagC, tcuR, fu…	leuO, golS, AOL22_02290, phoB, phoR, ybaO, ramA, AOL22_04825, AOL22_06690, marA, marR, rcsA, iscR, yfiE, merD, mprA, gcvA, rcnR, ompR, yhjB, cspA, hdfR, metR, cpxR, soxS, soxR, arsR, arsD, silR
GO:2000112	regulation of cellular macromolecule biosynthetic process	0.778	Biological Process	322	29	32.42	thrL, AOL22_00070, AOL22_00085, AOL22_00150, AOL22_00155, AOL22_00160, nhaR, rapA, araC, leuO, cra, mraZ, yacG, pdhR, AOL22_00835, yafC, sinR, crl, AOL22_01760, AOL22_02140, AOL22_02180, AOL22_02195, AOL22_02210, golS, AOL22_02290, prpR, phoB, phoR, AOL22_02525, nrdR, nusB, phnR, ybaO, cueR, allS, allR, fimZ, fimW, AOL22_03315, AOL22_03355, ramA, ybdO, rnk, cspE, ybeF, AOL22_03760, nagC, tcuR, fu…	leuO, golS, AOL22_02290, phoB, phoR, ybaO, ramA, AOL22_04825, AOL22_06690, marA, marR, rcsA, iscR, yfiE, merD, mprA, gcvA, rcnR, ompR, yhjB, cspA, hdfR, metR, cpxR, soxS, soxR, arsR, arsD, silR
GO:0006396	RNA processing	0.78237	Biological Process	75	6	7.55	rsmA, pcnB, gluQRS, tilS, AOL22_01605, tgt, thiI, mnmH, rlmH, ybeY, miaB, rlmF, rimO, rlmC, rlmKL, rne, mnmA, rnt, ttcA, rnd, tsaB, rsmF, cmoA, cmoB, dusC, rbn, mnmC, tmcA, trmG/rlmN, trmJ, tadA, rnc, yfiF, trmD, rimM, rlmD, rsmE, ruvX, trmB, cca, tsaD, rlmG, pnp, truB, rbfA, rlmE, cafA, dusB, tsaC, fmt, rsmB, tusB, tusD, rtcA, rtcB, rsmD, tusA, rsmJ, yhiR, trmL, rph, trmH, rnpA, mnmE, rsmG, mnmG…	rlmE, tusB, rtcA, rtcB, rsmJ, miaA
GO:1901293	nucleoside phosphate biosynthetic process	0.78415	Biological Process	52	4	5.24	folA, coaE, nadC, pyrH, purK, purE, nadD, nadA, pncB, pyrD, tmk, purB, nadE, ssaN, add, pyrF, purU, prsA, purT, amn, dcd, nrdB, purC, purM, purN, guaA, guaB, ndk, asrB, purL, nadB, nadK, nrdF, pyrG, thyA, coaD, coaBC, pyrE, atpC, atpD, atpG, atpA, atpH, atpF, atpE, atpB, cyaA, coaA, purH, acs, purA, nadR	folA, pncB, nrdF, cyaA
GO:0003924	GTPase activity	0.7881	Molecular Function	14	1	1.47	ftsZ, lepA, ffh, cysN, infB, cgtA, tuf, fusA, selB, mnmE, typA, tuf, rsgA, prfC	cysN
GO:0006753	nucleoside phosphate metabolic process	0.78912	Biological Process	87	7	8.76	AOL22_00170, citE, citF, folA, coaE, guaC, nadC, aceF, dgt, pyrH, tesB, ushA, purK, purE, citF, citE, nadD, nadA, gpmA, pncB, pyrD, tmk, purB, nadE, pykF, ssaN, add, pyrF, purU, prsA, yeaB, purT, pykA, amn, dcd, nrdB, glk, purC, purM, purN, guaA, guaB, ndk, asrB, purL, nadB, nadK, AOL22_14565, nrdF, eno, pyrG, relA, thyA, fbaA, pgk, yggV, AOL22_16600, coaD, coaBC, dut, pyrE, gmk, spoT, atpC, atpD…	folA, gpmA, pncB, nrdF, AOL22_16600, cyaA, AOL22_21820
GO:0030554	adenyl nucleotide binding	0.78937	Molecular Function	261	24	27.32	thrB, dnaK, dnaJ, ileS, citG, carB, rapA, araB, thiQ, tbpA, murE, murF, murD, murC, ddlB, secA, coaE, gspE, yadG, gluQRS, hrpB, fhuC, tilS, proS, metN, tssH, res, prpR, sbmA, ddlA, phnT, clpX, lon, mdlA, mdlB, dnaX, htpG, adk, fetA, ybbA, sfbB, purK, cysS, AOL22_03355, fepC, citG, leuS, AOL22_03760, gltL, phoL, glnS, kdpB, AOL22_04120, sucC, AOL22_04355, AOL22_04365, galK, modF, modC, bioD, uvrB,…	thrB, dnaK, fhuC, metN, phnT, lon, ybbA, fepC, kdpB, modF, sufC, yojI, cysA, hscA, clpB, grpE, iroC, nrdE, sitB, cysC, rbsA, hslU, arsA, AOL22_23605
GO:0051171	regulation of nitrogen compound metabolic process	0.7894	Biological Process	324	29	32.62	thrL, AOL22_00070, AOL22_00085, AOL22_00150, AOL22_00155, AOL22_00160, nhaR, rapA, araC, leuO, cra, mraZ, yacG, pdhR, AOL22_00835, yafC, sinR, crl, AOL22_01760, AOL22_02140, AOL22_02180, AOL22_02195, AOL22_02210, golS, AOL22_02290, prpR, phoB, phoR, AOL22_02525, nrdR, nusB, phnR, ybaO, cueR, allS, allR, fimZ, fimW, AOL22_03315, AOL22_03355, ramA, ybdO, rnk, cspE, ybeF, AOL22_03760, nagC, tcuR, fu…	leuO, golS, AOL22_02290, phoB, phoR, ybaO, ramA, AOL22_04825, AOL22_06690, marA, marR, rcsA, iscR, yfiE, merD, mprA, gcvA, rcnR, ompR, yhjB, cspA, hdfR, metR, cpxR, soxS, soxR, arsR, arsD, silR
GO:0065003	protein-containing complex assembly	0.78967	Biological Process	28	2	2.82	cpoB, scsB, narW, dbpA, narJ, dsbE, ccmF, ccmE, ccmD, ccmC, ccmB, ccmA, hscB, srmB, corE, AOL22_17265, deaD, argR, secB, dsbE, ccmE, ccmD, ccmC, ccmB, ccmA, nrfEF, dsbD, AOL22_24345	scsB, hscB
GO:0006811	ion transport	0.79253	Biological Process	190	42	19.13	yaaJ, nhaA, AOL22_00215, AOL22_00275, oadA, citN, caiT, kefF, kefC, AOL22_00760, aroP, kdgT, fhuA, clcA, metN, golT, golB, foxA, yahN, phoB, brnQ, proY, cyoD, amtB, ybaL, copA, pheP, fepA, fes, entS, citT, dcuC, AOL22_03755, gltL, potE, kdpC, kdpB, kdpA, zitB, oadA, dcoB, modE, modA, modB, modC, glnQ, AOL22_04885, artP, cydD, ycaM, focA, AOL22_05360, hpaX, putP, fhuE, leuE, orf48, ydgI, mdtJ, mdt…	fhuA, metN, golT, golB, foxA, phoB, copA, fepA, fes, entS, kdpB, kdpA, fhuE, clcB, tonB, cysW, cysT, cysP, merE, AOL22_14680, merP, AOL22_14695, iroD, iroN, sitA, yohM, AOL22_16835, kefB, kefG, zntA, yicJ, mgtA, pstA, pstC, pstS, rhtC, sbp, yjbB, arsB, silA, silP, yjeH
GO:0034654	nucleobase-containing compound biosynthetic process	0.79375	Biological Process	398	36	40.07	thrL, AOL22_00070, AOL22_00085, AOL22_00150, AOL22_00155, AOL22_00160, AOL22_00170, nhaR, caiF, folA, rapA, araC, leuO, cra, mraZ, yacG, coaE, nadC, pdhR, AOL22_00835, hpt, dgt, pyrH, yafC, sinR, crl, AOL22_01760, AOL22_02140, AOL22_02180, AOL22_02195, AOL22_02210, golS, AOL22_02290, prpR, phoB, phoR, queA, AOL22_02525, nrdR, nusB, phnR, ybaO, apt, ushA, cueR, allS, allR, purK, purE, fimZ, fimW, …	folA, leuO, golS, AOL22_02290, phoB, phoR, ybaO, apt, ramA, AOL22_04825, pncB, AOL22_06690, marA, marR, AOL22_08150, rcsA, iscR, yfiE, merD, nrdF, mprA, gcvA, rcnR, ompR, yhjB, cspA, hdfR, cyaA, metR, cpxR, AOL22_21820, soxS, soxR, arsR, arsD, silR
GO:0008324	cation transmembrane transporter activity	0.79404	Molecular Function	79	15	8.27	yaaJ, AOL22_00285, caiT, kefC, kdgT, metN, golT, cyoC, cyoB, cyoA, amtB, ybaL, copA, AOL22_03755, potE, kdpC, kdpB, kdpA, kdpF, zitB, dcoC, modC, AOL22_04885, AOL22_05360, putP, potA, ssaN, mdtJ, mdtI, zntB, AOL22_09185, chaA, ycgO, nhaB, znuC, cbiN, fruA, yfbS, eutH, AOL22_13695, merE, merP, AOL22_14695, gltS, nxiA, lplT, yohM, argO, zupT, tdcC, AOL22_17490, oadG, panF, trkA, kefB, feoB, zntA, g…	metN, golT, copA, kdpB, kdpA, merE, merP, AOL22_14695, yohM, kefB, feoB, zntA, mgtA, silA, silP
GO:0006351	transcription, DNA-templated	0.79496	Biological Process	325	29	32.72	thrL, AOL22_00070, AOL22_00085, AOL22_00150, AOL22_00155, AOL22_00160, nhaR, caiF, rapA, araC, leuO, cra, mraZ, yacG, pdhR, AOL22_00835, yafC, sinR, crl, AOL22_01760, AOL22_02140, AOL22_02180, AOL22_02195, AOL22_02210, golS, AOL22_02290, prpR, phoB, phoR, AOL22_02525, nrdR, nusB, phnR, ybaO, cueR, allS, allR, fimZ, fimW, AOL22_03315, AOL22_03355, ramA, ybdO, rnk, cspE, ybeF, AOL22_03760, nagC, tc…	leuO, golS, AOL22_02290, phoB, phoR, ybaO, ramA, AOL22_04825, AOL22_06690, marA, marR, rcsA, iscR, yfiE, merD, mprA, gcvA, rcnR, ompR, yhjB, cspA, hdfR, metR, cpxR, soxS, soxR, arsR, arsD, silR
GO:0010468	regulation of gene expression	0.79496	Biological Process	325	29	32.72	thrL, AOL22_00070, AOL22_00085, AOL22_00150, AOL22_00155, AOL22_00160, nhaR, rapA, araC, leuO, cra, mraZ, yacG, pdhR, AOL22_00835, yafC, sinR, crl, AOL22_01760, AOL22_02140, AOL22_02180, AOL22_02195, AOL22_02210, golS, AOL22_02290, prpR, phoB, phoR, AOL22_02525, nrdR, nusB, phnR, ybaO, cueR, allS, allR, fimZ, fimW, AOL22_03315, AOL22_03355, ramA, ybdO, rnk, cspE, ybeF, AOL22_03760, nagC, tcuR, fu…	leuO, golS, AOL22_02290, phoB, phoR, ybaO, ramA, AOL22_04825, AOL22_06690, marA, marR, rcsA, iscR, yfiE, merD, mprA, gcvA, rcnR, ompR, yhjB, cspA, hdfR, metR, cpxR, soxS, soxR, arsR, arsD, silR
GO:0031323	regulation of cellular metabolic process	0.79496	Biological Process	325	29	32.72	thrL, AOL22_00070, AOL22_00085, AOL22_00150, AOL22_00155, AOL22_00160, nhaR, rapA, araC, leuO, cra, mraZ, yacG, pdhR, AOL22_00835, yafC, sinR, crl, AOL22_01760, AOL22_02140, AOL22_02180, AOL22_02195, AOL22_02210, golS, AOL22_02290, prpR, phoB, phoR, AOL22_02525, nrdR, nusB, phnR, ybaO, cueR, allS, allR, fimZ, fimW, AOL22_03315, AOL22_03355, ramA, ybdO, rnk, cspE, ybeF, AOL22_03760, nagC, tcuR, fu…	leuO, golS, AOL22_02290, phoB, phoR, ybaO, ramA, AOL22_04825, AOL22_06690, marA, marR, rcsA, iscR, yfiE, merD, mprA, gcvA, rcnR, ompR, yhjB, cspA, hdfR, metR, cpxR, soxS, soxR, arsR, arsD, silR
GO:0080090	regulation of primary metabolic process	0.79496	Biological Process	325	29	32.72	thrL, AOL22_00070, AOL22_00085, AOL22_00150, AOL22_00155, AOL22_00160, nhaR, rapA, araC, leuO, cra, mraZ, yacG, pdhR, AOL22_00835, yafC, sinR, crl, AOL22_01760, AOL22_02140, AOL22_02180, AOL22_02195, AOL22_02210, golS, AOL22_02290, prpR, phoB, phoR, AOL22_02525, nrdR, nusB, phnR, ybaO, cueR, allS, allR, fimZ, fimW, AOL22_03315, AOL22_03355, ramA, ybdO, rnk, cspE, ybeF, AOL22_03760, nagC, tcuR, fu…	leuO, golS, AOL22_02290, phoB, phoR, ybaO, ramA, AOL22_04825, AOL22_06690, marA, marR, rcsA, iscR, yfiE, merD, mprA, gcvA, rcnR, ompR, yhjB, cspA, hdfR, metR, cpxR, soxS, soxR, arsR, arsD, silR
GO:0097659	nucleic acid-templated transcription	0.79496	Biological Process	325	29	32.72	thrL, AOL22_00070, AOL22_00085, AOL22_00150, AOL22_00155, AOL22_00160, nhaR, caiF, rapA, araC, leuO, cra, mraZ, yacG, pdhR, AOL22_00835, yafC, sinR, crl, AOL22_01760, AOL22_02140, AOL22_02180, AOL22_02195, AOL22_02210, golS, AOL22_02290, prpR, phoB, phoR, AOL22_02525, nrdR, nusB, phnR, ybaO, cueR, allS, allR, fimZ, fimW, AOL22_03315, AOL22_03355, ramA, ybdO, rnk, cspE, ybeF, AOL22_03760, nagC, tc…	leuO, golS, AOL22_02290, phoB, phoR, ybaO, ramA, AOL22_04825, AOL22_06690, marA, marR, rcsA, iscR, yfiE, merD, mprA, gcvA, rcnR, ompR, yhjB, cspA, hdfR, metR, cpxR, soxS, soxR, arsR, arsD, silR
GO:0005488	binding	0.79583	Molecular Function	1295	137	135.53	thrA, thrB, thrC, dnaK, dnaJ, AOL22_00085, AOL22_00090, bcfC, AOL22_00150, AOL22_00160, AOL22_00170, AOL22_00185, AOL22_00210, rpsT, ileS, ispH, AOL22_00265, citG, carB, caiA, fixB, fixC, fixX, kefC, folA, pdxA, surA, djlA, rluA, rapA, polB, araD, araB, araC, thiQ, tbpA, leuC, leuB, ilvI, cra, mraZ, ftsI, murE, murF, murD, murC, ddlB, ftsA, ftsZ, secA, yacG, coaE, gspE, lpdA, acnB, AOL22_00810, A…	thrB, thrC, dnaK, caiA, folA, cueO, yadF, fhuA, fhuC, fhuD, erpA, degP, metN, mdsC, golT, golS, golB, AOL22_02290, foxA, phoB, phnT, lon, ybaO, copA, cnoX, ybbA, ramA, entD, fepA, fes, fepC, fepB, ahpF, rna, lipA, fldA, kdpB, AOL22_04085, modF, AOL22_04805, yliJ, fhuE, AOL22_06690, AOL22_06805, sufA, sufC, sufS, marA, AOL22_08365, nifJ, ftsI, AOL22_09830, mrdA, rcsA, hisG, hisD, udg, mdtQ, cdd, A…
GO:0016301	kinase activity	0.79627	Molecular Function	106	9	11.09	thrA, thrB, ribF, AOL22_00270, araB, coaE, pyrH, proB, aroL, phoR, thiL, adk, glxK, arcC, dpiB, kdbD, galK, cmk, lpxK, copS, tmk, thiK, nagK, phoQ, yeaG, selD, ppsA, orf408, ttrS, ssrA, pdxY, rstB, tdk, narX, ispE, cheA, cobU, pduW, udk, yegE, baeS, yegS, thiD, thiM, yehU, fruK, rcsD, rcsC, ackA, pgtB, glk, pdxK, narQ, AOL22_13395, ppk1, ndk, qseE, nadK, tctE, cysC, barA, AOL22_15785, fucK, pgk, …	thrB, phoR, pdxK, cysC, envZ, yihE, cpxA, argB, silS
GO:0006090	pyruvate metabolic process	0.79731	Biological Process	15	1	1.51	ispH, aceF, gpmA, ppsA, pykF, pykA, glk, AOL22_14565, eno, fbaA, pgk, pfkA, tpiA, pgi, gpmB	gpmA
GO:0032553	ribonucleotide binding	0.79759	Molecular Function	303	28	31.71	thrB, dnaK, dnaJ, ileS, citG, carB, rapA, araB, thiQ, tbpA, murE, murF, murD, murC, ddlB, ftsZ, secA, coaE, gspE, yadG, gluQRS, hrpB, fhuC, tilS, proS, metN, tssH, res, prpR, sbmA, ddlA, phnT, clpX, lon, mdlA, mdlB, dnaX, htpG, adk, fetA, ybbA, sfbB, purK, cysS, AOL22_03355, fepC, citG, leuS, AOL22_03760, gltL, phoL, glnS, fldA, kdpB, AOL22_04120, sucC, AOL22_04355, AOL22_04365, galK, modF, modC,…	thrB, dnaK, fhuC, metN, phnT, lon, ybbA, fepC, fldA, kdpB, modF, sufC, yojI, cysA, hscA, clpB, iroC, nrdE, sitB, cysC, cysN, cysJ, feoB, mioC, rbsA, hslU, arsA, AOL22_23605
GO:0051186	cofactor metabolic process	0.79785	Biological Process	129	21	12.99	mog, citE, citF, citX, coaE, nadC, panC, panB, folK, panE, cyoE, tesB, hemH, entD, entE, dhbA, entH, citX, citF, citE, lipA, lipB, cobC, cobD, nadD, ubiF, nadA, bioA, bioB, bioF, bioC, bioD, moaA, moaB, moaC, moaD, moaE, moeB, moeA, pncB, pabC, nadE, menI, sufB, sufD, sufE, pdxH, pdxY, bioD, cobO, pabB, nudB, cobT, cobS, cobU, cbiP, cbiN, cbiM, cbiL, cbiK, cbiJ, cbiH, cbiG, cbiF, cbiT, cbiE, cbiD…	entD, entE, dhbA, entH, lipA, pncB, sufB, sufD, sufE, folE, pdxK, hemF, iscX, hscA, iscU, nifS, AOL22_16600, nfuA, gorA, ubiC, ubiA
GO:0032774	RNA biosynthetic process	0.80041	Biological Process	326	29	32.82	thrL, AOL22_00070, AOL22_00085, AOL22_00150, AOL22_00155, AOL22_00160, nhaR, caiF, rapA, araC, leuO, cra, mraZ, yacG, pdhR, AOL22_00835, yafC, sinR, crl, AOL22_01760, AOL22_02140, AOL22_02180, AOL22_02195, AOL22_02210, golS, AOL22_02290, prpR, phoB, phoR, AOL22_02525, nrdR, nusB, phnR, ybaO, cueR, allS, allR, fimZ, fimW, AOL22_03315, AOL22_03355, ramA, ybdO, rnk, cspE, ybeF, AOL22_03760, nagC, tc…	leuO, golS, AOL22_02290, phoB, phoR, ybaO, ramA, AOL22_04825, AOL22_06690, marA, marR, rcsA, iscR, yfiE, merD, mprA, gcvA, rcnR, ompR, yhjB, cspA, hdfR, metR, cpxR, soxS, soxR, arsR, arsD, silR
GO:0008509	anion transmembrane transporter activity	0.80344	Molecular Function	79	10	8.27	yaaJ, citN, aroP, kdgT, clcA, metN, brnQ, proY, pheP, entS, dcuC, AOL22_03755, gltL, potE, modA, modB, modC, glnQ, artP, ycaM, focA, AOL22_05360, hpaX, putP, orf48, ydgI, clcB, narU, ansP, AOL22_08470, narK, dauA, tyrP, yecC, plaP, lysP, glpT, hisP, AOL22_12695, AOL22_12705, AOL22_12940, cysZ, cysW, cysT, cysP, cadB, gltS, gabP, alaE, AOL22_15545, lplT, argO, AOL22_16640, tdcC, mtr, panF, gntT, g…	metN, entS, clcB, cysW, cysT, cysP, sbp, arsA, arsB, yjeH
GO:0016407	acetyltransferase activity	0.80593	Molecular Function	40	3	4.19	citC, aceF, maa, citC, pflB, rimJ, speG, nhoA, yncA, rimL, aac(6'), AOL22_09780, wcaB, elaA, pta, AOL22_13180, pta, tmcA, pat, AOL22_15505, argA, pflB, yhbS, yhhY, panM, yiaC, AOL22_19505, AOL22_19515, yiaH, cysE, kbl, glmU, rffC, yiiD, yjaB, phnO, AOL22_23165, AOL22_23350, yjgM, rimI	yiaH, cysE, phnO
GO:0032991	protein-containing complex	0.80896	Cellular Component	104	10	12.27	citE, citF, leuD, guaC, aceF, rpsB, accA, leuD, AOL22_02275, ribE, xseB, phnT, dnaX, entD, citF, citE, holA, sdhC, odhB, cydA, moaA, gsiB, potG, rpmF, holB, potA, AOL22_06635, ssaN, fumC, AOL22_08105, fdnI, narZ, narH, narI, mppA, sapA, AOL22_09185, oppA, narI, narH, narG, AOL22_09425, appC, znuB, ruvA, uvrC, fliI, cboQ, cbiM, yejA, glpA, nuoC, accD, ppk1, xseA, ffh, nrdF, sitC, sitD, invC, cysI,…	phnT, entD, xseA, nrdF, sitC, sitD, cysI, pstS, hslU, hslV
GO:0016661	oxidoreductase activity, acting on other nitrogenous compounds as donors	0.81039	Molecular Function	15	1	1.57	hcp, narZ, narH, narI, acpD, narI, narH, narG, napA, norV, queF, nirB, nirD, torA, nrfA	acpD
GO:0046914	transition metal ion binding	0.81141	Molecular Function	146	24	15.28	fixX, araD, yacG, cueO, yadF, dksA, fhuA, AOL22_02030, golS, foxA, nrdR, ribD, cyoB, cyoA, clpX, cueR, allB, allC, fepA, fes, AOL22_03555, ybdR, nei, galT, modE, modC, ybiI, dps, AOL22_04700, dmsA, pepN, AOL22_05645, hpaD, ycdX, fhuE, pepT, zinT, astE, ydiT, ttrA, manA, AOL22_07890, AOL22_07895, rspB, hypA, AOL22_08075, cybH, AOL22_08100, adhP, fdnG, narZ, AOL22_08575, nifJ, mpaA, narG, hyaB, hya…	cueO, yadF, fhuA, golS, foxA, fepA, fes, fhuE, nifJ, hisD, cdd, iscA, iscU, AOL22_14680, merP, iroD, iroN, feoA, nfuA, mutM, zraP, pcoA, pcoB, pcoC
GO:0016746	transferase activity, transferring acyl groups	0.81348	Molecular Function	75	6	7.85	citC, leuA, aceF, dapD, lpxD, lpxA, prpC, maa, citC, lipB, lnt, gltA, odhB, bioF, aat, pflB, mdoC, rimJ, plsX, fabH, fabD, fabG, fabF, astA, speG, nhoA, yncA, rimL, aac(6'), fabI, AOL22_09780, lpxM, pduL, wcaB, oafA, elaA, pta, fadI, lpxP, AOL22_13180, pta, maeB, tmcA, pat, AOL22_15505, argA, aas, yqeF, plsC, plsY, pflB, yhbS, yhhY, panM, yiaC, AOL22_19505, AOL22_19515, yiaH, cysE, kbl, glmU, rff…	leuA, lpxP, yiaH, cysE, metA, phnO
GO:0017076	purine nucleotide binding	0.8165	Molecular Function	286	26	29.93	thrB, dnaK, dnaJ, ileS, citG, carB, rapA, araB, thiQ, tbpA, murE, murF, murD, murC, ddlB, ftsZ, secA, coaE, gspE, yadG, gluQRS, hrpB, fhuC, tilS, proS, metN, tssH, res, prpR, sbmA, ddlA, phnT, clpX, lon, mdlA, mdlB, dnaX, htpG, adk, fetA, ybbA, sfbB, purK, cysS, AOL22_03355, fepC, citG, leuS, AOL22_03760, gltL, phoL, glnS, kdpB, AOL22_04120, sucC, AOL22_04355, AOL22_04365, galK, modF, modC, bioD,…	thrB, dnaK, fhuC, metN, phnT, lon, ybbA, fepC, kdpB, modF, sufC, yojI, cysA, hscA, clpB, grpE, iroC, nrdE, sitB, cysC, cysN, feoB, rbsA, hslU, arsA, AOL22_23605
GO:0006633	fatty acid biosynthetic process	0.81783	Biological Process	16	1	1.61	fabZ, accA, acpH, lipA, lipB, fabA, plsX, fabH, fabG, acpP, fabF, fabI, accD, acpS, iacP, accB	lipA
GO:0009132	nucleoside diphosphate metabolic process	0.81783	Biological Process	16	1	1.61	aceF, gpmA, tmk, pykF, yeaB, pykA, glk, ndk, AOL22_14565, eno, fbaA, pgk, pfkA, tpiA, pgi, gpmB	gpmA
GO:0009405	pathogenesis	0.81783	Biological Process	16	1	1.61	sopD2, sopB, ssaE, sseC, ssaG, ssaL, sopE2, orgA, prgI, sipD, sipC, sipB, invE, invH, sopD, sadA	ssaG
GO:0042398	cellular modified amino acid biosynthetic process	0.81783	Biological Process	16	1	1.61	panC, panB, folK, panE, ybdK, pabC, pabB, nudB, folE, folC, AOL22_13805, sul2, gshA, gshB, folP, panM	folE
GO:0098655	cation transmembrane transport	0.81783	Biological Process	16	1	1.61	cyoD, amtB, zntB, AOL22_13695, nxiA, yohM, atpC, atpD, atpG, atpA, atpH, atpF, atpE, atpB, kup, trkH	yohM
GO:0098662	inorganic cation transmembrane transport	0.81783	Biological Process	16	1	1.61	cyoD, amtB, zntB, AOL22_13695, nxiA, yohM, atpC, atpD, atpG, atpA, atpH, atpF, atpE, atpB, kup, trkH	yohM
GO:0000287	magnesium ion binding	0.81936	Molecular Function	41	3	4.29	leuB, ilvI, dgt, AOL22_01745, gcl, entD, pgm, bioD, poxB, icdA, pheT, pykF, bioD, prsA, yeaB, purT, pykA, AOL22_10745, hisG, cpsG, cpsG, wcaH, menC, AOL22_12945, acpS, eno, gudD, glmM, cgtA, acpT, ilvB, yieE, glmU, ilvG, wecA, AOL22_22625, ulaD, cysQ, ppa, iolD, deoB	entD, hisG, ilvG
GO:0015074	DNA integration	0.82097	Biological Process	30	2	3.02	AOL22_01520, AOL22_01655, AOL22_01975, AOL22_02100, AOL22_04085, AOL22_05085, AOL22_05370, AOL22_08715, AOL22_09805, AOL22_09890, fliZ, AOL22_10845, AOL22_10880, AOL22_13480, AOL22_13875, AOL22_14185, AOL22_14475, AOL22_14585, AOL22_14610, AOL22_14650, AOL22_14655, AOL22_14800, xerD, AOL22_17275, AOL22_19520, AOL22_20515, xerC, AOL22_22790, AOL22_23465, AOL22_23615	AOL22_04085, AOL22_14800
GO:0060255	regulation of macromolecule metabolic process	0.82126	Biological Process	330	29	33.22	thrL, AOL22_00070, AOL22_00085, AOL22_00150, AOL22_00155, AOL22_00160, nhaR, rapA, araC, leuO, cra, mraZ, yacG, pdhR, AOL22_00835, yafC, sinR, crl, AOL22_01760, AOL22_02140, AOL22_02180, AOL22_02195, AOL22_02210, golS, AOL22_02290, prpR, phoB, phoR, AOL22_02525, nrdR, nusB, phnR, ybaO, cueR, allS, allR, fimZ, fimW, AOL22_03315, AOL22_03355, ramA, ybdO, rnk, cspE, ybeF, AOL22_03760, nagC, tcuR, fu…	leuO, golS, AOL22_02290, phoB, phoR, ybaO, ramA, AOL22_04825, AOL22_06690, marA, marR, rcsA, iscR, yfiE, merD, mprA, gcvA, rcnR, ompR, yhjB, cspA, hdfR, metR, cpxR, soxS, soxR, arsR, arsD, silR
GO:0042578	phosphoric ester hydrolase activity	0.82366	Molecular Function	29	2	3.04	thpR, dgt, gmhB, acpH, pgpA, cobC, sopB, agp, yedP, hisB, wzb, serB, glpQ, pmrG, suhB, sptP, surE, cpdA, kdsC, gph, ugpQ, pepQ, glpX, aceK, aphA, phoN, cpdB, fbp, serB	pmrG, phoN
GO:0019222	regulation of metabolic process	0.82623	Biological Process	331	29	33.32	thrL, AOL22_00070, AOL22_00085, AOL22_00150, AOL22_00155, AOL22_00160, nhaR, rapA, araC, leuO, cra, mraZ, yacG, pdhR, AOL22_00835, yafC, sinR, crl, AOL22_01760, AOL22_02140, AOL22_02180, AOL22_02195, AOL22_02210, golS, AOL22_02290, prpR, phoB, phoR, AOL22_02525, nrdR, nusB, phnR, ybaO, cueR, allS, allR, fimZ, fimW, AOL22_03315, AOL22_03355, ramA, ybdO, rnk, cspE, ybeF, AOL22_03760, nagC, tcuR, fu…	leuO, golS, AOL22_02290, phoB, phoR, ybaO, ramA, AOL22_04825, AOL22_06690, marA, marR, rcsA, iscR, yfiE, merD, mprA, gcvA, rcnR, ompR, yhjB, cspA, hdfR, metR, cpxR, soxS, soxR, arsR, arsD, silR
GO:0006820	anion transport	0.8283	Biological Process	94	15	9.46	yaaJ, citN, aroP, kdgT, clcA, metN, yahN, phoB, brnQ, proY, pheP, entS, dcuC, AOL22_03755, gltL, potE, modE, modA, modB, modC, glnQ, artP, cydD, ycaM, focA, AOL22_05360, hpaX, putP, leuE, orf48, ydgI, clcB, narU, ansP, AOL22_08470, narK, dauA, tyrP, yecC, plaP, lysP, glpT, hisP, AOL22_12695, AOL22_12705, AOL22_12940, cysW, cysT, cysP, cadB, eamB, gltS, gabP, AOL22_15545, lplT, AOL22_16105, argO, …	metN, phoB, entS, clcB, cysW, cysT, cysP, pstA, pstC, pstS, rhtC, sbp, yjbB, arsB, yjeH
GO:0006796	phosphate-containing compound metabolic process	0.82934	Biological Process	192	16	19.33	tal, mog, AOL22_00170, ispH, AOL22_00270, citE, citF, citG, folA, araD, araB, lpxC, coaE, guaC, nadC, aceF, dgt, pyrH, lpxD, lpxB, phoR, tesB, ushA, glxK, purK, purE, lpxH, AOL22_03305, citG, citF, citE, dpiB, nadD, kdbD, nadA, AOL22_04355, gpmA, galK, ybhE, moaA, moaB, moaC, moaD, moaE, clsB, moeB, moeA, lpxK, pncB, pyrD, ymdC, htrB, tmk, thiK, phoQ, purB, nadE, ppsA, pykF, ttrS, ssrA, ssaN, pdx…	folA, lpxC, phoR, gpmA, pncB, lpxP, pdxK, nrdF, AOL22_16600, envZ, cyaA, yihE, cpxA, AOL22_21645, AOL22_21820, silS
GO:0004540	ribonuclease activity	0.83035	Molecular Function	16	1	1.67	rnhB, rnhA, rna, rne, ghoS, rnt, rnb, rnd, rbn, rnc, vapC, pnp, cafA, rnpA, vacB, symE	rna
GO:0005216	ion channel activity	0.83035	Molecular Function	16	1	1.67	clcA, glnH, artJ, artI, clcB, AOL22_09185, tcyJ, AOL22_12940, mscL, tisB, atpC, atpD, atpG, atpA, atpH, AOL22_23770	clcB
GO:0050794	regulation of cellular process	0.83174	Biological Process	411	43	41.38	thrL, AOL22_00070, AOL22_00085, bcfH, AOL22_00150, AOL22_00155, AOL22_00160, nhaR, AOL22_00265, AOL22_00270, rapA, araC, sgrT, leuO, cra, mraZ, yacG, pdhR, lpdA, AOL22_00835, rcsF, yafC, sinR, crl, AOL22_01760, AOL22_02140, AOL22_02180, AOL22_02195, AOL22_02210, golS, AOL22_02290, prpR, phoB, phoR, AOL22_02485, AOL22_02525, nrdR, nusB, phnR, ybaO, cueR, cnoX, allS, allR, fimZ, fimW, AOL22_03315, …	leuO, golS, AOL22_02290, phoB, phoR, ybaO, cnoX, ramA, ahpC, ahpF, AOL22_04825, grxA, yccA, scsC, scsD, AOL22_06690, marA, marR, rcsA, iscR, yfiE, trxC, merD, AOL22_14680, nrdH, mprA, gcvA, rcnR, envZ, ompR, gorA, yhjB, cspA, hdfR, metR, cpxA, cpxR, soxS, soxR, arsR, arsD, silS, silR
GO:0005524	ATP binding	0.83192	Molecular Function	258	23	27	thrB, dnaK, dnaJ, ileS, citG, carB, rapA, araB, thiQ, tbpA, murE, murF, murD, murC, ddlB, secA, coaE, gspE, yadG, gluQRS, hrpB, fhuC, tilS, proS, metN, tssH, res, prpR, sbmA, ddlA, phnT, clpX, lon, mdlA, mdlB, dnaX, htpG, adk, fetA, ybbA, sfbB, purK, cysS, AOL22_03355, fepC, citG, leuS, AOL22_03760, gltL, phoL, glnS, kdpB, AOL22_04120, sucC, AOL22_04355, AOL22_04365, galK, modF, modC, bioD, uvrB,…	thrB, dnaK, fhuC, metN, phnT, lon, ybbA, fepC, kdpB, modF, sufC, yojI, cysA, hscA, clpB, iroC, nrdE, sitB, cysC, rbsA, hslU, arsA, AOL22_23605
GO:0009112	nucleobase metabolic process	0.83628	Biological Process	17	1	1.71	carA, apt, rihA, pyrD, hiuH, pyrC, pyrF, purF, upp, hxlA, ulaD, purD, ulaD, pyrI, pyrB, pyrL, deoA	apt
GO:0017004	cytochrome complex assembly	0.83628	Biological Process	17	1	1.71	scsB, dsbE, ccmF, ccmE, ccmD, ccmC, ccmB, ccmA, corE, dsbE, ccmE, ccmD, ccmC, ccmB, ccmA, nrfEF, dsbD	scsB
GO:0019637	organophosphate metabolic process	0.83799	Biological Process	138	11	13.89	tal, mog, AOL22_00170, ispH, citE, citF, folA, araD, araB, lpxC, coaE, guaC, nadC, aceF, dgt, pyrH, lpxD, lpxB, phnW, phnX, tesB, ushA, purK, purE, lpxH, citF, citE, nadD, nadA, gpmA, ybhE, moaA, moaB, moaC, moaD, moaE, clsB, moeB, moeA, lpxK, pncB, pyrD, ymdC, htrB, tmk, purB, nadE, pykF, ssaN, pdxY, add, pyrF, cls, rssA, purU, prsA, yeaB, purT, pykA, pgsA, amn, gndA, dcd, nrdB, glpA, lpxP, glk,…	folA, lpxC, gpmA, pncB, lpxP, pdxK, nrdF, AOL22_16600, cyaA, AOL22_21645, AOL22_21820
GO:1901362	organic cyclic compound biosynthetic process	0.83827	Biological Process	512	46	51.54	thrL, mog, AOL22_00070, AOL22_00085, AOL22_00150, AOL22_00155, AOL22_00160, AOL22_00170, nhaR, ribF, carA, caiF, folA, rapA, araC, leuO, cra, mraZ, yacG, coaE, nadC, pdhR, AOL22_00835, hpt, folK, hemL, dgt, pyrH, yafC, sinR, crl, proB, proA, AOL22_01760, AOL22_02140, AOL22_02180, AOL22_02195, AOL22_02210, golS, AOL22_02290, prpR, hemB, proC, aroL, phoB, phoR, queA, AOL22_02525, nrdR, ribD, ribE, …	folA, leuO, golS, AOL22_02290, phoB, phoR, ybaO, apt, ramA, entD, entH, lipA, AOL22_04825, pncB, AOL22_06690, marA, marR, AOL22_08150, rcsA, hisG, hisD, folE, pdxK, hemF, iscR, yfiE, tyrA, aroF, merD, nrdF, mprA, gcvA, rcnR, ompR, yhjB, cspA, hdfR, cyaA, metR, cpxR, AOL22_21820, soxS, soxR, arsR, arsD, silR
GO:0033554	cellular response to stress	0.84127	Biological Process	57	4	5.74	mutT, dinB, AOL22_01745, ybaZ, recR, cstA, nei, uvrB, trxB, sulA, mfd, xthA, nth, ogt, treA, ruvB, ruvA, ruvC, uvrC, vsr, umuC, AOL22_10745, sbcB, alkA, nfo, ada, ligA, recO, ung, recN, recX, recA, mutS, recD, recB, recJ, mutY, iraD, mug, deaD, hslR, treF, tag, mutM, ligB, recG, tisB, recF, recQ, nfi, psiE, lexA, AOL22_22625, uvrA, mutL, btsT, radA	treF, mutM, psiE, btsT
GO:0034470	ncRNA processing	0.84127	Biological Process	57	4	5.74	rsmA, gluQRS, tilS, tgt, thiI, mnmH, rlmH, ybeY, miaB, rlmF, rimO, rlmKL, mnmA, ttcA, rnd, tsaB, rsmF, cmoA, cmoB, dusC, rbn, mnmC, tmcA, trmG/rlmN, tadA, trmD, rimM, rsmE, ruvX, trmB, cca, tsaD, rlmG, rbfA, rlmE, dusB, tsaC, fmt, rsmB, tusB, tusD, rsmD, tusA, rsmJ, yhiR, rph, trmH, rnpA, mnmE, rsmG, mnmG, dusA, queG, tsaE, miaA, miaE, rsmC	rlmE, tusB, rsmJ, miaA
GO:0032559	adenyl ribonucleotide binding	0.84258	Molecular Function	260	23	27.21	thrB, dnaK, dnaJ, ileS, citG, carB, rapA, araB, thiQ, tbpA, murE, murF, murD, murC, ddlB, secA, coaE, gspE, yadG, gluQRS, hrpB, fhuC, tilS, proS, metN, tssH, res, prpR, sbmA, ddlA, phnT, clpX, lon, mdlA, mdlB, dnaX, htpG, adk, fetA, ybbA, sfbB, purK, cysS, AOL22_03355, fepC, citG, leuS, AOL22_03760, gltL, phoL, glnS, kdpB, AOL22_04120, sucC, AOL22_04355, AOL22_04365, galK, modF, modC, bioD, uvrB,…	thrB, dnaK, fhuC, metN, phnT, lon, ybbA, fepC, kdpB, modF, sufC, yojI, cysA, hscA, clpB, iroC, nrdE, sitB, cysC, rbsA, hslU, arsA, AOL22_23605
GO:0015077	monovalent inorganic cation transmembrane transporter activity	0.84386	Molecular Function	43	3	4.5	yaaJ, AOL22_00285, kefC, kdgT, cyoC, cyoB, cyoA, amtB, ybaL, AOL22_03755, kdpC, kdpB, kdpA, kdpF, dcoC, AOL22_05360, putP, ssaN, AOL22_09185, ycgO, nhaB, fruA, gltS, lplT, AOL22_17490, oadG, panF, trkA, kefB, gltS, AOL22_20585, atpC, atpD, atpG, atpA, atpH, atpF, atpE, atpB, kup, frwC, udhA, yjcE	kdpB, kdpA, kefB
GO:0035639	purine ribonucleoside triphosphate binding	0.84424	Molecular Function	281	25	29.41	thrB, dnaK, dnaJ, ileS, citG, carB, rapA, araB, thiQ, tbpA, murE, murF, murD, murC, ddlB, ftsZ, secA, coaE, gspE, yadG, gluQRS, hrpB, fhuC, tilS, proS, metN, tssH, res, prpR, sbmA, ddlA, phnT, clpX, lon, mdlA, mdlB, dnaX, htpG, adk, fetA, ybbA, sfbB, purK, cysS, AOL22_03355, fepC, citG, leuS, AOL22_03760, gltL, phoL, glnS, kdpB, AOL22_04120, sucC, AOL22_04355, AOL22_04365, galK, modF, modC, bioD,…	thrB, dnaK, fhuC, metN, phnT, lon, ybbA, fepC, kdpB, modF, sufC, yojI, cysA, hscA, clpB, iroC, nrdE, sitB, cysC, cysN, feoB, rbsA, hslU, arsA, AOL22_23605
GO:0098656	anion transmembrane transport	0.84665	Biological Process	45	3	4.53	aroP, kdgT, proY, pheP, AOL22_03755, gltL, potE, glnQ, artP, ycaM, orf48, ydgI, ansP, tyrP, yecC, plaP, lysP, glpT, hisP, AOL22_12695, AOL22_12705, cadB, gltS, gabP, AOL22_15545, AOL22_16105, AOL22_16640, tdcC, mtr, panF, gntT, gntU, ugpC, yhjV, gltS, dsdX, pstB, pstA, pstS, yifK, adiC, yjeH, yjeM, cycA, idnT	pstA, pstS, yjeH
GO:0000271	polysaccharide biosynthetic process	0.84804	Biological Process	32	2	3.22	rfbI, fepE, lpxM, wzzB, udg, rfbP, rfbM, rfbA, cpsB, wzc, glgC, glgB, bcsC, yiaH, rfaF, rfaC, rfaJ, waaO, rfaP, glmU, wecA, wzzE, wecB, wecC, rffC, rffA, wzxE, AOL22_20925, wzyE, rffM, AOL22_22325, opgB	udg, yiaH
GO:0008238	exopeptidase activity	0.84821	Molecular Function	17	1	1.78	map, dacA, dacC, pipD, pepT, pdgL, mpaA, ptrB, dacD, pbpG, pepB, pepP, dacB, ggt, pepE, pepA, iadA	dacD
GO:0015293	symporter activity	0.84821	Molecular Function	17	1	1.78	yaaJ, kdgT, AOL22_03755, AOL22_05360, putP, ydjN, AOL22_07220, fruA, gltS, lplT, sstT, AOL22_17490, dctA, gltS, AOL22_20585, frwC, gltP	ydjN
GO:0052689	carboxylic ester hydrolase activity	0.84821	Molecular Function	17	1	1.78	ileS, proS, aes, ybaK, leuS, ybhE, ybhC, yeaK, AOL22_08555, rssA, pth, cheB, bioH, dtd, ulaG, valS, AOL22_24775	ybaK
GO:0022853	active ion transmembrane transporter activity	0.85004	Molecular Function	48	13	5.02	yaaJ, caiT, kefC, kdgT, golT, ybaL, copA, AOL22_03755, gltL, potE, kdpC, kdpB, kdpA, kdpF, modA, glnQ, artP, AOL22_05360, putP, potA, ssaN, dauA, ycgO, nhaB, znuC, yecC, fruA, hisP, cysW, cysT, cysP, gltS, lplT, AOL22_17490, kefB, ugpC, zntA, gltS, mgtA, pstB, AOL22_20585, sbp, frwC, yjcE, arsA, arsA, silP, mgtA	golT, copA, kdpB, kdpA, cysW, cysT, cysP, kefB, zntA, mgtA, sbp, arsA, silP
GO:0016747	transferase activity, transferring acyl groups other than amino-acyl groups	0.85539	Molecular Function	68	5	7.12	citC, aceF, dapD, lpxD, lpxA, maa, citC, lipB, lnt, odhB, bioF, pflB, mdoC, rimJ, plsX, fabH, fabD, fabG, fabF, astA, speG, nhoA, yncA, rimL, aac(6'), fabI, AOL22_09780, lpxM, pduL, wcaB, oafA, elaA, pta, fadI, lpxP, AOL22_13180, pta, tmcA, pat, AOL22_15505, argA, aas, yqeF, plsC, plsY, pflB, yhbS, yhhY, panM, yiaC, AOL22_19505, AOL22_19515, yiaH, cysE, kbl, glmU, rffC, fadA, yiiD, lsrF, yjaB, me…	lpxP, yiaH, cysE, metA, phnO
GO:0009451	RNA modification	0.85719	Biological Process	46	3	4.63	rsmA, rluA, gluQRS, tgt, thiI, mnmH, miaB, rimO, rlmKL, rluC, rluE, rluB, tsaB, cmoA, cmoB, dusC, rsuA, truA, tmcA, trmG/rlmN, tadA, rluD, truD, truC, ygfZ, trmB, tsaD, rlmG, truB, rlmE, dusB, tsaC, fmt, tusB, rsmD, tusA, rsmJ, yhiR, trmL, trmH, mnmE, mnmG, rluF, dusA, tsaE, miaE	rlmE, tusB, rsmJ
GO:0072521	purine-containing compound metabolic process	0.86029	Biological Process	59	4	5.94	citE, citF, coaE, aceF, hpt, dgt, tesB, apt, purK, purE, citF, citE, gpmA, hiuH, purB, pykF, ssaN, purU, purT, pykA, amn, purF, glk, purC, purM, purN, guaA, guaB, ndk, purL, AOL22_14565, eno, relA, fbaA, pgk, AOL22_16600, coaD, coaBC, gmk, spoT, atpC, atpD, atpG, atpA, atpH, atpF, atpE, atpB, gppA, cyaA, pfkA, tpiA, coaA, purD, purH, pgi, acs, purA, gpmB	apt, gpmA, AOL22_16600, cyaA
GO:0015075	ion transmembrane transporter activity	0.86197	Molecular Function	150	24	15.7	yaaJ, AOL22_00285, citN, caiT, kefC, aroP, kdgT, clcA, metN, golT, brnQ, proY, cyoC, cyoB, cyoA, amtB, ybaL, copA, pheP, entS, dcuC, AOL22_03755, gltL, potE, kdpC, kdpB, kdpA, kdpF, zitB, dcoC, modA, modB, modC, glnQ, glnH, AOL22_04885, artJ, artI, artP, ycaM, focA, AOL22_05360, hpaX, putP, potA, orf48, ssaN, ydgI, mdtJ, mdtI, clcB, narU, ansP, AOL22_08470, zntB, AOL22_09185, narK, chaA, dauA, yc…	metN, golT, copA, entS, kdpB, kdpA, clcB, cysW, cysT, cysP, merE, merP, AOL22_14695, yohM, kefB, feoB, zntA, mgtA, sbp, arsA, arsB, silA, silP, yjeH
GO:0032555	purine ribonucleotide binding	0.86332	Molecular Function	285	25	29.83	thrB, dnaK, dnaJ, ileS, citG, carB, rapA, araB, thiQ, tbpA, murE, murF, murD, murC, ddlB, ftsZ, secA, coaE, gspE, yadG, gluQRS, hrpB, fhuC, tilS, proS, metN, tssH, res, prpR, sbmA, ddlA, phnT, clpX, lon, mdlA, mdlB, dnaX, htpG, adk, fetA, ybbA, sfbB, purK, cysS, AOL22_03355, fepC, citG, leuS, AOL22_03760, gltL, phoL, glnS, kdpB, AOL22_04120, sucC, AOL22_04355, AOL22_04365, galK, modF, modC, bioD,…	thrB, dnaK, fhuC, metN, phnT, lon, ybbA, fepC, kdpB, modF, sufC, yojI, cysA, hscA, clpB, iroC, nrdE, sitB, cysC, cysN, feoB, rbsA, hslU, arsA, AOL22_23605
GO:0008757	S-adenosylmethionine-dependent methyltransferase activity	0.8637	Molecular Function	32	2	3.35	rsmA, AOL22_01735, rlmF, rlmC, rlmKL, rlmI, tehB, rsmF, cheR, AOL22_10750, cbiL, cbiF, ubiG, mnmC, prmB, trmN, trmD, pcm, trmB, AOL22_17230, rlmG, rlmE, rsmB, cobA, dam, rsmJ, yhiR, trmH, rsmG, trmA, AOL22_22615, rsmC	rlmE, rsmJ
GO:1901137	carbohydrate derivative biosynthetic process	0.86497	Biological Process	84	6	8.46	araD, araB, ftsW, murG, murC, lpxC, coaE, hpt, mrcB, lpxD, lpxB, queA, purK, purE, lpxH, fepE, lpxK, pyrD, htrB, tmk, purB, ssaN, manA, AOL22_08150, pyrF, purU, purT, lpxM, yedP, amn, cobT, wzzB, wcaG, wzc, dcd, nrdB, arnT, lpxP, purM, purN, guaA, ndk, pbpC, purL, nrdF, pyrG, queF, thyA, murA, mtgA, yiaH, rfaF, rfaC, rfaJ, waaO, rfaP, coaD, coaBC, glmS, glmU, atpC, atpD, atpG, atpA, atpH, atpF, a…	lpxC, AOL22_08150, lpxP, nrdF, yiaH, cyaA
GO:0002790	peptide secretion	0.87134	Biological Process	34	2	3.42	tatE, spiA, ssaI, ssaJ, ssaV, ssaN, ssaQ, ssaR, ssas, ssaU, flhA, flhB, fliI, fliP, fliQ, AOL22_11575, AOL22_14465, prgK, sicP, spaS, spaQ, spaP, spaO, invC, invA, invE, invG, secG, hofQ, yhiI, tatA, tatB, secE, AOL22_22880	ssaI, ssaJ
GO:0009306	protein secretion	0.87134	Biological Process	34	2	3.42	tatE, spiA, ssaI, ssaJ, ssaV, ssaN, ssaQ, ssaR, ssas, ssaU, flhA, flhB, fliI, fliP, fliQ, AOL22_11575, AOL22_14465, prgK, sicP, spaS, spaQ, spaP, spaO, invC, invA, invE, invG, secG, hofQ, yhiI, tatA, tatB, secE, AOL22_22880	ssaI, ssaJ
GO:0032940	secretion by cell	0.87134	Biological Process	34	2	3.42	tatE, spiA, ssaI, ssaJ, ssaV, ssaN, ssaQ, ssaR, ssas, ssaU, flhA, flhB, fliI, fliP, fliQ, AOL22_11575, AOL22_14465, prgK, sicP, spaS, spaQ, spaP, spaO, invC, invA, invE, invG, secG, hofQ, yhiI, tatA, tatB, secE, AOL22_22880	ssaI, ssaJ
GO:0035592	establishment of protein localization to extracellular region	0.87134	Biological Process	34	2	3.42	tatE, spiA, ssaI, ssaJ, ssaV, ssaN, ssaQ, ssaR, ssas, ssaU, flhA, flhB, fliI, fliP, fliQ, AOL22_11575, AOL22_14465, prgK, sicP, spaS, spaQ, spaP, spaO, invC, invA, invE, invG, secG, hofQ, yhiI, tatA, tatB, secE, AOL22_22880	ssaI, ssaJ
GO:0071692	protein localization to extracellular region	0.87134	Biological Process	34	2	3.42	tatE, spiA, ssaI, ssaJ, ssaV, ssaN, ssaQ, ssaR, ssas, ssaU, flhA, flhB, fliI, fliP, fliQ, AOL22_11575, AOL22_14465, prgK, sicP, spaS, spaQ, spaP, spaO, invC, invA, invE, invG, secG, hofQ, yhiI, tatA, tatB, secE, AOL22_22880	ssaI, ssaJ
GO:0072522	purine-containing compound biosynthetic process	0.87134	Biological Process	34	2	3.42	coaE, hpt, apt, purK, purE, purB, ssaN, purU, purT, amn, purF, purC, purM, purN, guaA, guaB, ndk, purL, coaD, coaBC, atpC, atpD, atpG, atpA, atpH, atpF, atpE, atpB, cyaA, coaA, purD, purH, acs, purA	apt, cyaA
GO:0140352	export from cell	0.87134	Biological Process	34	2	3.42	tatE, spiA, ssaI, ssaJ, ssaV, ssaN, ssaQ, ssaR, ssas, ssaU, flhA, flhB, fliI, fliP, fliQ, AOL22_11575, AOL22_14465, prgK, sicP, spaS, spaQ, spaP, spaO, invC, invA, invE, invG, secG, hofQ, yhiI, tatA, tatB, secE, AOL22_22880	ssaI, ssaJ
GO:0016614	oxidoreductase activity, acting on CH-OH group of donors	0.87197	Molecular Function	58	4	6.07	thrA, leuB, gcd, ispC, ribD, panE, glxR, corC, ghrA, fabG, icdA, celF, ydiB, ydiJ, sfcA, AOL22_08575, ldhA, adhE, ycgO, yoaE, zwf, hisD, udg, gndA, yegH, dld, glpA, glpB, pdxB, fadJ, maeB, guaB, AOL22_13805, yfjD, lhgO, ygbJ, kduD, serA, garR, mdh, aroE, glpD, ghrB, yiaK, mtlD, lldD, gpsA, tdh, AOL22_20590, ilvC, wecC, fadB, yihU, metL, murB, melA, ytfL, iolG1	hisD, udg, AOL22_20590, ilvC
GO:0051716	cellular response to stimulus	0.87301	Biological Process	155	12	15.6	AOL22_00085, AOL22_00150, AOL22_00160, AOL22_00265, AOL22_00270, mutT, rcsF, dinB, AOL22_01745, AOL22_02195, prpR, phoB, phoR, ybaZ, recR, fimZ, cstA, dpiB, dpiA, AOL22_03760, kdpE, kdbD, nei, uvrB, trxB, ycaI, sulA, copS, hprR, hpaB, hpaR, hpaI, mfd, phoQ, phoP, AOL22_06695, xthA, ttrS, ttrR, ssrB, ssrA, nth, rstB, rstA, trg, AOL22_08740, ogt, rssB, narX, narL, treA, ruvB, ruvA, ruvC, cheY, cheB…	phoB, phoR, envZ, ompR, treF, mutM, cpxA, cpxR, psiE, silS, silR, btsT
GO:0016831	carboxy-lyase activity	0.87508	Molecular Function	33	2	3.45	oadA, AOL22_00285, speD, panD, ldcC, gcl, purK, speF, dcoC, oadA, hpaG, hpaI, pyrF, trpCF, cibB, AOL22_12945, cadA, hxlA, AOL22_15590, lysA, speA, speC, oadA, oadG, pckA, ulaD, coaBC, ubiD, ppc, hemE, adiA, psd, ulaD	cadA, AOL22_15590
GO:0016757	transferase activity, transferring glycosyl groups	0.87521	Molecular Function	46	3	4.81	murG, nadC, hpt, mrcB, lpxB, mltD, gpt, tgt, apt, ybiB, pncB, mdoH, trpD, emtA, otsA, cobT, hisG, hisH, hisF, arnT, purF, xapA, upp, pbpC, mltF, lgt, mltC, mtgA, malQ, malP, glgP, glgA, glgB, bcsA, rfaF, rfaC, rfaJ, waaO, rfaQ, pyrE, AOL22_20925, rffM, udp, deoA, deoD, sltY	apt, pncB, hisG
GO:0006865	amino acid transport	0.8764	Biological Process	48	3	4.83	yaaJ, aroP, metN, yahN, brnQ, proY, pheP, gltL, potE, glnQ, artP, cydD, ycaM, AOL22_05360, putP, leuE, orf48, ydgI, ansP, tyrP, yecC, plaP, lysP, hisP, AOL22_12695, AOL22_12705, cadB, eamB, gltS, gabP, AOL22_16105, argO, AOL22_16640, sstT, tdcC, mtr, livF, livk, livJ, yhjV, gltS, yifK, rhtC, rhtB, adiC, yjeH, yjeM, cycA	metN, rhtC, yjeH
GO:0009150	purine ribonucleotide metabolic process	0.8764	Biological Process	48	3	4.83	citE, citF, coaE, aceF, tesB, purK, purE, citF, citE, gpmA, purB, pykF, ssaN, purU, purT, pykA, amn, glk, purM, purN, guaA, ndk, purL, AOL22_14565, eno, relA, fbaA, pgk, AOL22_16600, coaD, coaBC, spoT, atpC, atpD, atpG, atpA, atpH, atpF, atpE, atpB, gppA, cyaA, pfkA, tpiA, coaA, pgi, acs, gpmB	gpmA, AOL22_16600, cyaA
GO:0034220	ion transmembrane transport	0.87734	Biological Process	61	4	6.14	aroP, kdgT, proY, cyoD, amtB, pheP, AOL22_03755, gltL, potE, glnQ, artP, ycaM, orf48, ydgI, ansP, zntB, tyrP, yecC, plaP, lysP, glpT, hisP, AOL22_12695, AOL22_12705, AOL22_13695, cadB, gltS, nxiA, gabP, AOL22_15545, AOL22_16105, yohM, AOL22_16640, tdcC, mtr, panF, gntT, gntU, ugpC, yhjV, gltS, dsdX, pstB, pstA, pstS, atpC, atpD, atpG, atpA, atpH, atpF, atpE, atpB, kup, yifK, trkH, adiC, yjeH, yje…	yohM, pstA, pstS, yjeH
GO:0006793	phosphorus metabolic process	0.87817	Biological Process	201	16	20.24	tal, mog, AOL22_00170, ispH, AOL22_00270, citE, citF, citG, folA, araD, araB, lpxC, coaE, guaC, nadC, aceF, dgt, pyrH, lpxD, lpxB, phoR, phnW, phnX, tesB, ushA, glxK, purK, purE, lpxH, AOL22_03305, citG, citF, citE, dpiB, nadD, kdbD, nadA, AOL22_04355, gpmA, galK, ybhE, moaA, moaB, moaC, moaD, moaE, clsB, moeB, moeA, lpxK, pncB, pyrD, ymdC, htrB, tmk, thiK, phoQ, purB, nadE, ppsA, pykF, ttrS, ssr…	folA, lpxC, phoR, gpmA, pncB, lpxP, pdxK, nrdF, AOL22_16600, envZ, cyaA, yihE, cpxA, AOL22_21645, AOL22_21820, silS
GO:0016620	oxidoreductase activity, acting on the aldehyde or oxo group of donors, NAD or NADP as acceptor	0.8785	Molecular Function	19	1	1.99	proA, hpaE, gapA, astD, fdnI, fdnG, patD, adhE, hemA, usg, gabD, epd, yraR, asd, fdoI, fdnG, argC, fdhF, iolA	argC
GO:0051188	cofactor biosynthetic process	0.87858	Biological Process	116	19	11.68	mog, citX, coaE, nadC, panC, panB, folK, panE, cyoE, hemH, entD, entE, dhbA, entH, citX, lipA, lipB, cobC, cobD, nadD, ubiF, nadA, bioA, bioB, bioF, bioC, bioD, moaA, moaB, moaC, moaD, moaE, moeB, moeA, pncB, pabC, nadE, menI, sufB, sufD, sufE, pdxH, pdxY, bioD, cobO, pabB, nudB, cobT, cobS, cobU, cbiP, cbiN, cbiM, cbiL, cbiK, cbiJ, cbiH, cbiG, cbiF, cbiT, cbiE, cbiD, cbiC, cibB, cbiA, folE, ubiG…	entD, entE, dhbA, entH, lipA, pncB, sufB, sufD, sufE, folE, pdxK, hemF, iscX, hscA, iscU, nifS, nfuA, ubiC, ubiA
GO:0005515	protein binding	0.87865	Molecular Function	128	10	13.4	dnaK, dnaJ, bcfC, kefC, surA, djlA, ftsA, stiC, stfC, degP, tsf, ispC, rseP, skp, AOL22_01365, safC, AOL22_01760, stbC, prpR, clpX, htpG, cnoX, allC, fimD, AOL22_03355, rnk, AOL22_03760, kdbD, tolB, cpoB, ybhE, uvrB, slrP, AOL22_04700, yliJ, AOL22_05575, cbpA, AOL22_05990, grxB, flgN, AOL22_06495, sscA, sseC, sscB, gstA, hdeB, narW, AOL22_08365, tyrR, pspF, lapB, hns, narJ, narX, prc, yebR, sopE2…	dnaK, degP, cnoX, yliJ, AOL22_08365, hscA, hscB, grpE, yghU, argC
GO:0018130	heterocycle biosynthetic process	0.881	Biological Process	503	44	50.64	thrL, mog, AOL22_00070, AOL22_00085, AOL22_00150, AOL22_00155, AOL22_00160, AOL22_00170, nhaR, ribF, carA, caiF, folA, rapA, araC, leuO, cra, mraZ, yacG, coaE, nadC, pdhR, AOL22_00835, hpt, folK, hemL, dgt, pyrH, yafC, sinR, crl, proB, proA, AOL22_01760, AOL22_02140, AOL22_02180, AOL22_02195, AOL22_02210, golS, AOL22_02290, prpR, hemB, proC, phoB, phoR, queA, AOL22_02525, nrdR, ribD, ribE, nusB, …	folA, leuO, golS, AOL22_02290, phoB, phoR, ybaO, apt, ramA, entD, entH, lipA, AOL22_04825, pncB, AOL22_06690, marA, marR, AOL22_08150, rcsA, hisG, hisD, folE, pdxK, hemF, iscR, yfiE, merD, nrdF, mprA, gcvA, rcnR, ompR, yhjB, cspA, hdfR, cyaA, metR, cpxR, AOL22_21820, soxS, soxR, arsR, arsD, silR
GO:0046903	secretion	0.88172	Biological Process	35	2	3.52	tatE, spiA, ssaI, ssaJ, ssaL, ssaV, ssaN, ssaQ, ssaR, ssas, ssaU, flhA, flhB, fliI, fliP, fliQ, AOL22_11575, AOL22_14465, prgK, sicP, spaS, spaQ, spaP, spaO, invC, invA, invE, invG, secG, hofQ, yhiI, tatA, tatB, secE, AOL22_22880	ssaI, ssaJ
GO:1901605	alpha-amino acid metabolic process	0.88232	Biological Process	103	22	10.37	thrL, thrA, thrB, dapB, carA, folA, leuD, leuC, leuB, leuA, leuL, panD, mtnN, dapD, proB, proA, leuC, leuD, proC, arcC, asnB, hutI, hutG, hutC, hutH, serC, putA, selD, astC, astA, astD, astB, astE, sufS, glsB, trpD, trpCF, trpB, trpA, dadX, dadA, AOL22_11235, hisG, hisD, hisC, hisB, hisH, hisA, hisF, hisI, wcaB, serB, cysK, cysM, aegA, dapE, dapA, glyA, pheA, tyrA, cysJ, argA, lysA, gcvP, gcvH, g…	thrB, folA, leuA, leuL, sufS, hisG, hisD, cysK, cysM, tyrA, cysJ, gltB, gltD, argD, cysE, ilvA, metF, argE, argC, argB, argH, metA
GO:0016853	isomerase activity	0.88429	Molecular Function	95	7	9.94	surA, rluA, araD, araA, hemL, lpcA, queA, ppiD, ppiB, entC, nagB, pgm, glf, gpmA, galM, galE, hpaG, hpaF, AOL22_05985, rluC, rluE, yeaD, topB, manA, AOL22_08150, AOL22_08525, topA, rluB, trpCF, dadX, AOL22_10195, cbiC, hisA, cpsG, rfbC, cpsG, rsuA, gyrA, menF, truA, fadJ, rluD, pheA, tyrA, hxlB, AOL22_14565, gutQ, truD, truC, fucI, fucU, ygeA, kduI, idi, rpiA, uxaC, parC, parE, truB, glmM, kdsD, …	entC, gpmA, AOL22_08150, tyrA, idi, ppiA, rbsD
GO:0016798	hydrolase activity, acting on glycosyl bonds	0.88436	Molecular Function	47	3	4.92	AOL22_00090, AOL22_00210, rihC, AOL22_00755, mtnN, AOL22_01180, AOL22_01785, malZ, rihA, nei, AOL22_05520, flgJ, nagZ, celF, glgX, treZ, treA, amyA, AOL22_10705, amn, wcaH, alkA, bglX, AOL22_14035, ung, mltA, bglA, mutY, mltC, mug, glgX, glgB, treF, AOL22_19260, bcsZ, tag, malS, mutM, yicI, AOL22_20155, AOL22_20290, yihQ, AOL22_22665, melA, srfJ, treC, sltY	treF, mutM, yicI
GO:0004553	hydrolase activity, hydrolyzing O-glycosyl compounds	0.88558	Molecular Function	34	2	3.56	AOL22_00090, AOL22_00210, AOL22_00755, AOL22_01180, AOL22_01785, malZ, AOL22_05520, nagZ, celF, glgX, treZ, treA, amyA, AOL22_10705, wcaH, bglX, AOL22_14035, mltA, bglA, glgX, glgB, treF, AOL22_19260, bcsZ, malS, yicI, AOL22_20155, AOL22_20290, yihQ, AOL22_22665, melA, srfJ, treC, sltY	treF, yicI
GO:0065007	biological regulation	0.88652	Biological Process	447	45	45	thrL, AOL22_00070, AOL22_00085, bcfH, AOL22_00150, AOL22_00155, AOL22_00160, nhaA, nhaR, AOL22_00265, AOL22_00270, folA, surA, rapA, araC, sgrT, leuO, cra, mraZ, murE, murD, yacG, pdhR, lpdA, AOL22_00835, rcsF, yafC, sinR, crl, AOL22_01760, AOL22_02140, AOL22_02180, AOL22_02195, AOL22_02210, golS, AOL22_02290, prpR, phoB, phoR, AOL22_02485, AOL22_02525, nrdR, nusB, phnR, ybaO, glnK, cueR, cnoX, a…	folA, leuO, golS, AOL22_02290, phoB, phoR, ybaO, cnoX, ramA, ahpC, ahpF, AOL22_04825, grxA, yccA, scsC, scsD, AOL22_06690, marA, marR, rcsA, iscR, yfiE, trxC, merD, AOL22_14680, nrdH, mprA, gcvA, rcnR, envZ, ompR, gorA, yhjB, cspA, hdfR, metR, cpxA, cpxR, soxS, soxR, arsR, arsD, silS, silR, pcoB
GO:0044255	cellular lipid metabolic process	0.88808	Biological Process	75	5	7.55	ispH, murG, lpxC, ispC, lpxD, fabZ, lpxB, accA, yafH, prpR, prpB, prpD, prpE, acpH, dxs, ispA, lpxH, fepE, lipA, lipB, clsB, lpxK, fabA, ymdC, htrB, plsX, fabH, fabG, acpP, fabF, fabI, lapB, yciS, cls, rssA, ispE, fadR, lpxM, pgsA, pduW, wzzB, wzc, accD, fadJ, fadI, lpxP, ispG, suhB, acpS, iacP, ispF, ispD, aas, idi, plsC, plsY, ispB, accB, rfaF, rfaC, rfaJ, waaO, rfaP, glmU, wecA, wzzE, fadA, fa…	lpxC, lipA, lpxP, idi, AOL22_21645
GO:0022890	inorganic cation transmembrane transporter activity	0.88855	Molecular Function	64	13	6.7	yaaJ, AOL22_00285, kefC, kdgT, golT, cyoC, cyoB, cyoA, amtB, ybaL, copA, AOL22_03755, kdpC, kdpB, kdpA, kdpF, zitB, dcoC, modC, AOL22_05360, putP, ssaN, zntB, AOL22_09185, ycgO, nhaB, znuC, cbiN, fruA, AOL22_13695, merE, merP, AOL22_14695, gltS, nxiA, lplT, yohM, zupT, AOL22_17490, oadG, panF, trkA, kefB, feoB, zntA, gltS, mgtA, AOL22_20585, atpC, atpD, atpG, atpA, atpH, atpF, atpE, atpB, kup, co…	golT, copA, kdpB, kdpA, merE, merP, AOL22_14695, yohM, kefB, feoB, zntA, mgtA, silP
GO:0004527	exonuclease activity	0.89131	Molecular Function	20	1	2.09	polB, dnaE, sbcD, xseB, AOL22_05390, holB, rnb, rnd, sbcB, xseA, AOL22_14165, recD, recB, recC, recJ, pnp, dnaN, tatD, polA, holD	xseA
GO:0004536	deoxyribonuclease activity	0.89131	Molecular Function	20	1	2.09	AOL22_01745, xseB, uvrB, AOL22_05390, ycfH, ruvC, uvrC, AOL22_10745, sbcB, xseA, AOL22_14165, cas1e, xni, recD, recB, recC, tatD, AOL22_22625, uvrA, yjjV	xseA
GO:0020037	heme binding	0.89131	Molecular Function	20	1	2.09	cyoB, sdhD, katE, ccmF, ccmC, napC, yfeX, asrC, hmpA, corE, cysI, nirB, ccmC, AOL22_20390, torC, katG, nrfA, nrfB, nrfEF, cybC	cysI
GO:0043933	protein-containing complex subunit organization	0.89132	Biological Process	36	2	3.62	thrL, yaeJ, prfH, cpoB, scsB, narW, dbpA, narJ, prfA, AOL22_12095, dsbE, ccmF, ccmE, ccmD, ccmC, ccmB, ccmA, hscB, srmB, corE, prfB, AOL22_17265, deaD, nusA, argR, secB, dsbE, ccmE, ccmD, ccmC, ccmB, ccmA, nrfEF, dsbD, AOL22_24345, prfC	scsB, hscB
GO:0033036	macromolecule localization	0.89257	Biological Process	63	4	6.34	lptD, secA, secD, secF, tig, tatE, tolQ, tolR, tolB, lolA, lolC, lolD, lolE, spiA, ssaG, ssaI, ssaJ, ssaV, ssaN, ssaQ, ssaR, ssas, ssaT, ssaU, lolB, flhA, flhB, fliI, fliP, fliQ, fliR, wza, AOL22_11575, ffh, AOL22_14465, prgK, prgI, sicP, spaS, spaR, spaQ, spaP, spaO, invC, invA, invE, invG, lplT, secG, mlaD, lptC, lptA, secY, hofQ, ftsY, yhiI, secB, yidC, tatA, tatB, secE, lamB, AOL22_22880	ssaG, ssaI, ssaJ, wza
GO:0050789	regulation of biological process	0.89286	Biological Process	427	43	42.99	thrL, AOL22_00070, AOL22_00085, bcfH, AOL22_00150, AOL22_00155, AOL22_00160, nhaR, AOL22_00265, AOL22_00270, rapA, araC, sgrT, leuO, cra, mraZ, murE, murD, yacG, pdhR, lpdA, AOL22_00835, rcsF, yafC, sinR, crl, AOL22_01760, AOL22_02140, AOL22_02180, AOL22_02195, AOL22_02210, golS, AOL22_02290, prpR, phoB, phoR, AOL22_02485, AOL22_02525, nrdR, nusB, phnR, ybaO, glnK, cueR, cnoX, allS, allR, fimZ, f…	leuO, golS, AOL22_02290, phoB, phoR, ybaO, cnoX, ramA, ahpC, ahpF, AOL22_04825, grxA, yccA, scsC, scsD, AOL22_06690, marA, marR, rcsA, iscR, yfiE, trxC, merD, AOL22_14680, nrdH, mprA, gcvA, rcnR, envZ, ompR, gorA, yhjB, cspA, hdfR, metR, cpxA, cpxR, soxS, soxR, arsR, arsD, silS, silR
GO:1901565	organonitrogen compound catabolic process	0.89328	Biological Process	50	3	5.03	ampD, mtnN, dgt, AOL22_01180, AOL22_01785, allA, allB, allC, hutI, hutG, hutH, ybjR, clpS, aat, AOL22_05520, putA, astC, astA, astD, astE, rspA, patD, ycjG, dadA, AOL22_10705, cdd, rhmD, amiA, AOL22_14035, AOL22_14595, gabD, ygcY, amiC, gcvP, gcvH, gcvT, speA, ygjG, tdcB, ggt, AOL22_19740, tdh, kbl, coaBC, dgoD, gppA, hslV, AOL22_22665, amiB, arcA	cdd, amiA, hslV
GO:0097159	organic cyclic compound binding	0.89358	Molecular Function	906	86	94.82	thrA, thrB, thrC, dnaK, dnaJ, AOL22_00085, AOL22_00150, AOL22_00160, AOL22_00170, rpsT, ileS, AOL22_00265, citG, carB, caiA, fixB, fixC, folA, pdxA, rluA, rapA, polB, araB, araC, thiQ, tbpA, leuB, ilvI, cra, mraZ, ftsI, murE, murF, murD, murC, ddlB, ftsZ, secA, coaE, gspE, lpdA, AOL22_00810, AOL22_00830, yadG, pcnB, gluQRS, hrpB, mrcB, fhuC, hemL, btuF, tsf, ispC, rnhB, dnaE, tilS, yaeJ, proS, me…	thrB, thrC, dnaK, caiA, folA, fhuC, metN, golT, golS, AOL22_02290, phoB, phnT, lon, ybaO, copA, ybbA, ramA, fepC, ahpF, rna, fldA, kdpB, AOL22_04085, modF, AOL22_04805, AOL22_06690, sufC, sufS, marA, nifJ, ftsI, AOL22_09830, mrdA, rcsA, hisD, udg, AOL22_11865, yojI, yfbQ, cysA, xseA, hscA, nifS, iscR, AOL22_13890, clpB, grpE, merD, AOL22_14680, AOL22_14800, iroC, nrdE, sitB, cysC, cysN, cysI, cys…
GO:1901363	heterocyclic compound binding	0.89358	Molecular Function	906	86	94.82	thrA, thrB, thrC, dnaK, dnaJ, AOL22_00085, AOL22_00150, AOL22_00160, AOL22_00170, rpsT, ileS, AOL22_00265, citG, carB, caiA, fixB, fixC, folA, pdxA, rluA, rapA, polB, araB, araC, thiQ, tbpA, leuB, ilvI, cra, mraZ, ftsI, murE, murF, murD, murC, ddlB, ftsZ, secA, coaE, gspE, lpdA, AOL22_00810, AOL22_00830, yadG, pcnB, gluQRS, hrpB, mrcB, fhuC, hemL, btuF, tsf, ispC, rnhB, dnaE, tilS, yaeJ, proS, me…	thrB, thrC, dnaK, caiA, folA, fhuC, metN, golT, golS, AOL22_02290, phoB, phnT, lon, ybaO, copA, ybbA, ramA, fepC, ahpF, rna, fldA, kdpB, AOL22_04085, modF, AOL22_04805, AOL22_06690, sufC, sufS, marA, nifJ, ftsI, AOL22_09830, mrdA, rcsA, hisD, udg, AOL22_11865, yojI, yfbQ, cysA, xseA, hscA, nifS, iscR, AOL22_13890, clpB, grpE, merD, AOL22_14680, AOL22_14800, iroC, nrdE, sitB, cysC, cysN, cysI, cys…
GO:0005737	cytoplasm	0.89496	Cellular Component	210	20	24.79	tal, ileS, AOL22_00265, citD, citE, citF, araA, leuD, leuB, murE, murF, murD, ddlB, ftsZ, aceF, acnB, hpt, gluQRS, pyrH, fabZ, accA, ldcC, tilS, proS, AOL22_01500, AOL22_01515, lpcA, crl, proB, leuD, prpR, prpC, ddlA, iraP, malZ, thiI, panE, apt, aes, lpxH, cysS, AOL22_03380, fes, citF, citE, citD, dpiA, lipB, rlmH, rihA, miaB, glnS, speF, gltA, odhB, galK, hutI, hutH, rlmF, rimO, hcp, cspD, trxB…	apt, fes, hisG, folE, cadA, clpB, tyrA, iroD, nrdF, tusB, treF, cysE, hslU, hslV, metF, argE, argC, argB, metA, ubiC
GO:0009259	ribonucleotide metabolic process	0.90093	Biological Process	51	3	5.13	citE, citF, coaE, aceF, tesB, purK, purE, citF, citE, gpmA, pyrD, purB, pykF, ssaN, pyrF, purU, purT, pykA, amn, glk, purM, purN, guaA, ndk, purL, AOL22_14565, eno, pyrG, relA, fbaA, pgk, AOL22_16600, coaD, coaBC, spoT, atpC, atpD, atpG, atpA, atpH, atpF, atpE, atpB, gppA, cyaA, pfkA, tpiA, coaA, pgi, acs, gpmB	gpmA, AOL22_16600, cyaA
GO:0019693	ribose phosphate metabolic process	0.90093	Biological Process	51	3	5.13	citE, citF, coaE, aceF, tesB, purK, purE, citF, citE, gpmA, pyrD, purB, pykF, ssaN, pyrF, purU, purT, pykA, amn, glk, purM, purN, guaA, ndk, purL, AOL22_14565, eno, pyrG, relA, fbaA, pgk, AOL22_16600, coaD, coaBC, spoT, atpC, atpD, atpG, atpA, atpH, atpF, atpE, atpB, gppA, cyaA, pfkA, tpiA, coaA, pgi, acs, gpmB	gpmA, AOL22_16600, cyaA
GO:0097367	carbohydrate derivative binding	0.90174	Molecular Function	326	28	34.12	thrB, dnaK, dnaJ, AOL22_00090, ileS, citG, carB, rapA, araB, thiQ, tbpA, murE, murF, murD, murC, ddlB, ftsZ, secA, coaE, gspE, yadG, gluQRS, hrpB, fhuC, tilS, proS, metN, tssH, lpcA, res, prpR, sbmA, ddlA, phnT, clpX, lon, mdlA, mdlB, dnaX, htpG, adk, fetA, ybbA, sfbB, purK, cysS, AOL22_03355, AOL22_03360, AOL22_03365, fepC, citG, rlpA, leuS, AOL22_03760, gltL, phoL, glnS, fldA, kdpB, AOL22_04120…	thrB, dnaK, fhuC, metN, phnT, lon, ybbA, fepC, fldA, kdpB, modF, sufC, yojI, cysA, hscA, clpB, iroC, nrdE, sitB, cysC, cysN, cysJ, feoB, mioC, rbsA, hslU, arsA, AOL22_23605
GO:0016860	intramolecular oxidoreductase activity	0.90277	Molecular Function	21	1	2.2	araA, nagB, hpaG, hpaF, manA, trpCF, hisA, AOL22_14565, fucI, kduI, idi, rpiA, uxaC, xylA, sgbU, fadB, rhaA, tpiA, pgi, sgaU, iolB	idi
GO:0034622	cellular protein-containing complex assembly	0.90407	Biological Process	22	1	2.21	scsB, narW, dbpA, narJ, dsbE, ccmF, ccmE, ccmD, ccmC, ccmB, ccmA, srmB, corE, deaD, dsbE, ccmE, ccmD, ccmC, ccmB, ccmA, nrfEF, dsbD	scsB
GO:0071705	nitrogen compound transport	0.90529	Biological Process	150	11	15.1	yaaJ, caiT, thiP, tbpA, secA, aroP, btuF, metN, yahN, brnQ, proY, secD, secF, phnU, tig, amtB, pheP, tatE, gltL, potE, ybgH, tolQ, tolR, tolB, pnuC, glnQ, gsiA, potF, potG, artP, cydD, lolA, ycaM, AOL22_05360, putP, lolC, lolD, lolE, potD, potA, leuE, btuC, btuD, orf48, spiA, ssaG, ssaI, ssaJ, ssaV, ssaN, ssaQ, ssaR, ssas, ssaT, ssaU, dtpA, ydgI, mdtJ, mdtI, osmV, narU, ansP, sapD, oppF, oppD, na…	metN, phnU, ybgH, ssaG, ssaI, ssaJ, yojI, yjdL, nepI, rhtC, yjeH
GO:0000270	peptidoglycan metabolic process	0.91381	Biological Process	23	1	2.32	ftsW, murG, murC, ampD, mrcB, mltD, ybjR, AOL22_05520, anmK, emtA, amiA, pbpC, mltF, AOL22_14035, mltA, amiC, mltC, mtgA, glmU, murI, amiB, mpl, sltY	amiA
GO:0030203	glycosaminoglycan metabolic process	0.91381	Biological Process	23	1	2.32	ftsW, murG, murC, ampD, mrcB, mltD, ybjR, AOL22_05520, anmK, emtA, amiA, pbpC, mltF, AOL22_14035, mltA, amiC, mltC, mtgA, glmU, murI, amiB, mpl, sltY	amiA
GO:0005976	polysaccharide metabolic process	0.91597	Biological Process	39	2	3.93	rfbI, fepE, chbG, glgX, lapB, yciS, lpxM, wzzB, udg, rfbP, rfbM, rfbA, cpsB, wzc, kduI, glgC, glgX, glgB, bcsC, yiaH, malS, rfaF, rfaC, rfaJ, waaO, rfaP, glmU, wecA, wzzE, wecB, wecC, rffC, rffA, wzxE, AOL22_20925, wzyE, rffM, AOL22_22325, opgB	udg, yiaH
GO:0008033	tRNA processing	0.91597	Biological Process	39	2	3.93	gluQRS, tilS, tgt, thiI, mnmH, miaB, rimO, mnmA, ttcA, rnd, tsaB, cmoA, cmoB, dusC, rbn, mnmC, tmcA, trmG/rlmN, tadA, trmD, trmB, cca, tsaD, dusB, tsaC, fmt, tusB, tusD, tusA, rph, trmH, rnpA, mnmE, mnmG, dusA, queG, tsaE, miaA, miaE	tusB, miaA
GO:0006520	cellular amino acid metabolic process	0.91989	Biological Process	172	29	17.32	thrL, thrA, thrB, thrC, ileS, dapB, carA, folA, leuD, leuC, leuB, leuA, leuL, ilvI, ilvN, panD, gluQRS, mtnN, dapD, ldcC, proS, proB, proA, leuC, leuD, proC, aroL, arcC, cysS, leuS, asnB, glnS, speF, aroG, hutI, hutG, hutC, hutH, ltaE, serS, serC, aroA, aspC, asnS, putA, ansA, selD, gdhA, astC, astA, astD, astB, astE, thrS, pheS, pheT, aroH, sufS, tyrS, rspA, glsB, ycjG, trpD, trpCF, trpB, trpA, …	thrB, thrC, folA, leuA, leuL, sufS, hisG, hisD, cysK, cysM, cadA, tyrA, aroF, cysI, cysJ, gltB, gltD, argD, cysE, ilvG, ilvD, ilvA, ilvC, metF, argE, argC, argB, argH, metA
GO:0015171	amino acid transmembrane transporter activity	0.91993	Molecular Function	38	2	3.98	yaaJ, aroP, metN, brnQ, proY, pheP, gltL, potE, glnQ, artP, ycaM, AOL22_05360, putP, orf48, ydgI, ansP, tyrP, yecC, plaP, lysP, hisP, AOL22_12695, AOL22_12705, cadB, gltS, gabP, alaE, argO, AOL22_16640, tdcC, mtr, livF, gltS, yifK, adiC, yjeH, yjeM, cycA	metN, yjeH
GO:0006163	purine nucleotide metabolic process	0.921	Biological Process	54	3	5.44	citE, citF, coaE, aceF, dgt, tesB, purK, purE, citF, citE, gpmA, purB, pykF, ssaN, purU, purT, pykA, amn, glk, purC, purM, purN, guaA, guaB, ndk, purL, AOL22_14565, eno, relA, fbaA, pgk, AOL22_16600, coaD, coaBC, gmk, spoT, atpC, atpD, atpG, atpA, atpH, atpF, atpE, atpB, gppA, cyaA, pfkA, tpiA, coaA, purH, pgi, acs, purA, gpmB	gpmA, AOL22_16600, cyaA
GO:0046906	tetrapyrrole binding	0.9222	Molecular Function	23	1	2.41	btuF, cyoB, sdhD, katE, pduC, ccmF, ccmC, napC, yfeX, asrC, hmpA, corE, cysI, nirB, ccmC, AOL22_20390, torC, katG, metH, nrfA, nrfB, nrfEF, cybC	cysI
GO:0005996	monosaccharide metabolic process	0.92295	Biological Process	40	2	4.03	araD, araA, araB, galM, galK, galT, galE, gapA, orf408, sdaA, zwf, AOL22_11870, AOL22_14565, sdaB, fucA, fucI, fucU, epd, uxuA, uxaC, tdcG, pckA, AOL22_18970, xylB, araD, gpmM, rbsK, rbsD, rbsK, rhaM, rhaD, rhaA, rhaB, rhaS, rhaR, glpX, aceK, pgi, ulaG, ulaD	AOL22_11870, rbsD
GO:0009605	response to external stimulus	0.92295	Biological Process	40	2	4.03	AOL22_00265, cstA, dpiA, uvrB, ycaI, sulA, ssaQ, trg, AOL22_08740, pspB, cheZ, cheB, tar, cheW, cheA, fliG, fliJ, fliL, fliN, pduB, AOL22_12470, eutL, cas1e, cas5e, AOL22_16700, AOL22_16770, AOL22_17295, aer, sspA, tcp, tisB, recQ, psiE, lexA, dcuR, AOL22_23305, AOL22_24475, mrr, btsT, tsr	psiE, btsT
GO:0043412	macromolecule modification	0.92454	Biological Process	94	6	9.46	rsmA, rluA, gluQRS, AOL22_01735, mod, tgt, thiI, mnmH, ppiB, lipB, miaB, slrP, rimO, rimK, rlmKL, rluC, phoQ, rluE, hypA, rluB, prmC, tsaB, cmoA, cmoB, AOL22_10750, sopA, wzb, dusC, rsuA, sspH2, ccmE, apbE, rcsC, arnT, truA, prmB, sixA, tmcA, trmG/rlmN, tadA, rluD, AOL22_14615, hypF, hypA, sptP, pcm, truD, truC, lgt, mutH, ygfZ, trmB, hypA, tsaD, AOL22_17230, rlmG, truB, rlmE, prmA, dusB, yhdJ, t…	rlmE, tusB, ppiA, rsmJ, yihE, lpxO
GO:0019538	protein metabolic process	0.92503	Biological Process	225	23	22.65	mog, rpsT, ileS, lspA, citX, erpA, degP, map, rpsB, tsf, frr, rseP, yaeJ, proS, tssH, AOL22_01475, AOL22_01485, AOL22_01505, prfH, pepD, AOL22_01740, clpP, lon, rpmE2, rpmJ2, ppiB, cysS, citX, lipB, dacA, leuS, lnt, glnS, slrP, moaA, moaB, moaC, moaD, moaE, moeB, moeA, rimO, dacC, rimK, clpS, clpA, infA, aat, serS, ycaL, rpsA, asnS, lonH, pipD, rpmF, pepT, phoQ, sppA, thrS, infC, rpmI, rplT, pheS…	erpA, degP, AOL22_01505, lon, rpmE2, sufA, htpX, dacD, pgtE, hscB, iscA, clpB, yggG, msrP, msrQ, ppiA, nfuA, prlC, yihE, hslV, argE, lpxO, ytfE
GO:0006310	DNA recombination	0.92681	Biological Process	55	3	5.54	AOL22_01520, AOL22_01655, AOL22_01745, AOL22_01955, AOL22_01975, rdgC, AOL22_02785, recR, AOL22_03280, AOL22_04085, AOL22_04555, tnpA_1, ihfB, AOL22_05370, ihfA, AOL22_08715, AOL22_09800, AOL22_09805, AOL22_09830, AOL22_09890, ruvB, ruvA, ruvC, tnpA_2, AOL22_10745, AOL22_10845, AOL22_10880, AOL22_12800, AOL22_13160, AOL22_13505, recO, AOL22_13890, AOL22_14185, recN, AOL22_14475, AOL22_14590, AOL2…	AOL22_04085, AOL22_09830, AOL22_13890
GO:0015031	protein transport	0.92681	Biological Process	55	3	5.54	secA, secD, secF, tig, tatE, tolQ, tolR, tolB, lolA, lolC, lolD, lolE, spiA, ssaG, ssaI, ssaJ, ssaV, ssaN, ssaQ, ssaR, ssas, ssaT, ssaU, lolB, flhA, flhB, fliI, fliP, fliQ, fliR, AOL22_11575, ffh, AOL22_14465, prgK, prgI, sicP, spaS, spaR, spaQ, spaP, spaO, invC, invA, invE, invG, secG, secY, hofQ, ftsY, yhiI, secB, tatA, tatB, secE, AOL22_22880	ssaG, ssaI, ssaJ
GO:1990204	oxidoreductase complex	0.93008	Cellular Component	21	1	2.48	guaC, aceF, sdhC, odhB, AOL22_08105, fdnI, narZ, narH, narI, narI, narH, narG, AOL22_09425, glpA, nuoC, nrdF, gcvH, hybO, glpD, gpsA, fdoI	nrdF
GO:0008104	protein localization	0.93224	Biological Process	56	3	5.64	secA, secD, secF, tig, tatE, tolQ, tolR, tolB, lolA, lolC, lolD, lolE, spiA, ssaG, ssaI, ssaJ, ssaV, ssaN, ssaQ, ssaR, ssas, ssaT, ssaU, lolB, flhA, flhB, fliI, fliP, fliQ, fliR, AOL22_11575, ffh, AOL22_14465, prgK, prgI, sicP, spaS, spaR, spaQ, spaP, spaO, invC, invA, invE, invG, secG, secY, hofQ, ftsY, yhiI, secB, yidC, tatA, tatB, secE, AOL22_22880	ssaG, ssaI, ssaJ
GO:0045184	establishment of protein localization	0.93224	Biological Process	56	3	5.64	secA, secD, secF, tig, tatE, tolQ, tolR, tolB, lolA, lolC, lolD, lolE, spiA, ssaG, ssaI, ssaJ, ssaV, ssaN, ssaQ, ssaR, ssas, ssaT, ssaU, lolB, flhA, flhB, fliI, fliP, fliQ, fliR, AOL22_11575, ffh, AOL22_14465, prgK, prgI, sicP, spaS, spaR, spaQ, spaP, spaO, invC, invA, invE, invG, secG, secY, hofQ, ftsY, yhiI, secB, yidC, tatA, tatB, secE, AOL22_22880	ssaG, ssaI, ssaJ
GO:0006629	lipid metabolic process	0.93262	Biological Process	83	5	8.36	ispH, murG, lpxC, ispC, lpxD, fabZ, lpxA, lpxB, accA, yafH, prpR, prpB, prpD, prpE, acpH, pgpA, dxs, ispA, tesA, lpxH, fepE, lipA, lipB, clsB, lpxK, fabA, ymdC, htrB, plsX, fabH, fabG, acpP, fabF, cfa, fabI, lapB, yciS, cls, rssA, ispE, fadR, lpxM, pgsA, pduW, wzzB, wzc, glpQ, accD, fadJ, fadI, lpxP, ispG, suhB, acpS, iacP, ispF, ispD, aas, idi, plsC, plsY, ispB, accB, ugpQ, rfaF, rfaC, rfaJ, waa…	lpxC, lipA, lpxP, idi, AOL22_21645
GO:0030288	outer membrane-bounded periplasmic space	0.93264	Cellular Component	35	2	4.13	bcfB, bcfG, surA, tbpA, gcd, stiB, stfD, papD, stbE, stbB, fimC, modA, artJ, artI, csgG, flgI, tonB, stcB, dsbE, ccmA, hisJ, argT, mepA, AOL22_14875, stdC, AOL22_16855, lpfB, yiaO, dsbE, ccmA, AOL22_21565, aphA, phoN, stjC, sthA	tonB, phoN
GO:0016830	carbon-carbon lyase activity	0.93327	Molecular Function	54	3	5.65	oadA, AOL22_00285, citE, speD, panD, ldcC, prpB, gcl, purK, citE, speF, dcoC, oadA, hpaG, hpaI, pabC, pyrF, trpE, trpCF, cibB, AOL22_12345, menB, AOL22_12945, cadA, hxlA, AOL22_15590, fucA, lysA, fbaA, speA, speC, ribB, folB, garL, AOL22_17480, nanA, oadA, oadG, pckA, ulaD, coaBC, AOL22_20180, ubiD, yihT, rhaD, fsa, ppc, hemE, aceA, ubiC, adiA, psd, ulaD, deoC	cadA, AOL22_15590, ubiC
GO:0006400	tRNA modification	0.9375	Biological Process	26	1	2.62	gluQRS, tgt, thiI, mnmH, miaB, rimO, tsaB, cmoA, cmoB, dusC, tmcA, trmG/rlmN, tadA, trmB, tsaD, dusB, tsaC, fmt, tusB, tusA, trmH, mnmE, mnmG, dusA, tsaE, miaE	tusB
GO:0009152	purine ribonucleotide biosynthetic process	0.9375	Biological Process	26	1	2.62	coaE, purK, purE, purB, ssaN, purU, purT, amn, purM, purN, guaA, ndk, purL, coaD, coaBC, atpC, atpD, atpG, atpA, atpH, atpF, atpE, atpB, cyaA, coaA, acs	cyaA
GO:0019318	hexose metabolic process	0.9375	Biological Process	26	1	2.62	galM, galK, galT, galE, gapA, sdaA, zwf, AOL22_11870, AOL22_14565, sdaB, fucA, fucI, fucU, epd, tdcG, pckA, gpmM, rhaM, rhaD, rhaA, rhaB, rhaS, rhaR, glpX, aceK, pgi	AOL22_11870
GO:0033692	cellular polysaccharide biosynthetic process	0.9375	Biological Process	26	1	2.62	fepE, lpxM, wzzB, rfbA, wzc, glgC, glgB, bcsC, yiaH, rfaF, rfaC, rfaJ, waaO, rfaP, glmU, wecA, wzzE, wecB, wecC, rffC, rffA, wzxE, AOL22_20925, wzyE, rffM, opgB	yiaH
GO:0015078	proton transmembrane transporter activity	0.93776	Molecular Function	25	1	2.62	kefC, kdgT, cyoC, cyoB, cyoA, ybaL, AOL22_03755, ssaN, ycgO, nhaB, fruA, AOL22_17490, kefB, AOL22_20585, atpC, atpD, atpG, atpA, atpH, atpF, atpE, atpB, frwC, udhA, yjcE	kefB
GO:0015711	organic anion transport	0.9424	Biological Process	72	4	7.25	yaaJ, citN, aroP, kdgT, metN, yahN, brnQ, proY, pheP, entS, dcuC, AOL22_03755, gltL, potE, glnQ, artP, cydD, ycaM, focA, AOL22_05360, hpaX, putP, leuE, orf48, ydgI, ansP, AOL22_08470, tyrP, yecC, plaP, lysP, glpT, hisP, AOL22_12695, AOL22_12705, cadB, eamB, gltS, gabP, AOL22_15545, lplT, AOL22_16105, argO, AOL22_16640, sstT, tdcC, mtr, mlaD, panF, gntT, gntU, ugpC, livF, livk, livJ, AOL22_19230, …	metN, entS, rhtC, yjeH
GO:0006022	aminoglycan metabolic process	0.94385	Biological Process	27	1	2.72	ftsW, murG, murC, ampD, mrcB, AOL22_01180, mltD, AOL22_01785, ybjR, AOL22_05520, anmK, emtA, AOL22_10705, amiA, pbpC, mltF, AOL22_14035, mltA, amiC, mltC, mtgA, glmU, murI, AOL22_22665, amiB, mpl, sltY	amiA
GO:0140098	catalytic activity, acting on RNA	0.94399	Molecular Function	95	6	9.94	ileS, rsmA, thpR, rnhB, proS, rnhA, AOL22_01605, AOL22_02030, tgt, ybaK, mnmH, cysS, rna, leuS, glnS, rlmF, rlmC, serS, asnS, rlmKL, rlmI, rne, yeaK, ghoS, thrS, pheS, pheT, rnt, tyrS, dbpA, AOL22_08780, rnb, hemA, pth, rnd, rsmF, aspS, argS, fliA, metG, dusC, rbn, mnmC, gltX, hisS, trmG/rlmN, trmJ, rnc, trmN, yfiF, trmD, alaS, rlmD, vapC, lysS, trmB, dnaG, rlmG, pnp, rlmE, rpoN, cafA, dusB, fmt,…	ybaK, rna, rlmE, rtcA, rtcB, rsmJ
GO:0016836	hydro-lyase activity	0.94442	Molecular Function	42	2	4.4	caiD, leuD, leuC, acnB, yadF, fabZ, leuC, leuD, prpD, hemB, AOL22_04315, hutU, fabA, hpaH, aroD, fumA, fumC, trpB, trpA, edd, pduC, hisB, rfbB, gmd, rhmD, menC, fadJ, dapA, pheA, eno, gudD, uxuA, garD, ttdB, dgoD, ilvD, rffG, hemD, fadB, fumB, yjeF, iolE	yadF, ilvD
GO:0005198	structural molecule activity	0.94576	Molecular Function	70	4	7.33	rpsT, erpA, rpsB, rpmE2, rpmJ2, rpsA, ompA, flgI, flgK, flgL, rpmF, rpmI, rplT, sufA, rpsV, fliC, fliE, pduB, pduM, rplY, eutL, iscA, AOL22_14005, rplS, rpsP, rpsU, rpsO, rpmA, rplU, rpsI, rplM, rplQ, rpsD, rpsK, rpsM, rpmJ, rplO, rpmD, rpsE, rplR, rplF, rpsH, rpsN, rplE, rplX, rplN, rpsQ, rpmC, rplP, rpsC, rplV, rpsS, rplB, rplW, rplD, rplC, rpsJ, rpsG, rpsL, rpmG, rpmB, rpmH, rpmE, rplK, rplA, …	erpA, rpmE2, sufA, iscA
GO:0016052	carbohydrate catabolic process	0.94577	Biological Process	44	2	4.43	araD, araB, aceF, gpmA, galT, chbG, pykF, glgX, treA, edd, pykA, glk, AOL22_14565, eno, gudD, fucI, kduI, fbaA, pgk, uxuA, uxaC, garL, garD, AOL22_17480, glgX, treF, malS, araD, gpmM, dgoD, dgoK, rhaD, rhaB, pfkA, tpiA, pgi, ulaG, ulaD, iolB, iolE, iolG1, iolD, treC, gpmB	gpmA, treF
GO:0045333	cellular respiration	0.94577	Biological Process	44	2	4.43	acnB, AOL22_02275, prpC, cyoC, cyoB, AOL22_03565, gltA, sdhC, sdhD, sdhA, sdhB, sucA, odhB, sucC, cydA, dmsC, AOL22_06145, icdA, AOL22_06625, fumC, AOL22_07880, cybH, fdnI, fdxH, fdnG, cybB, hyaC, appC, phsC, nuoN, nuoM, nuoL, nuoK, nuoG, AOL22_13580, mdh, fdoI, fdxH, fdnG, ppc, AOL22_23115, aspA, frdB, frdA	AOL22_06145, AOL22_06625
GO:0006631	fatty acid metabolic process	0.94956	Biological Process	28	1	2.82	fabZ, accA, yafH, prpR, prpB, prpD, prpE, acpH, lipA, lipB, fabA, plsX, fabH, fabG, acpP, fabF, fabI, fadR, pduW, accD, fadJ, fadI, acpS, iacP, aas, accB, fadA, fadB	lipA
GO:0046034	ATP metabolic process	0.94956	Biological Process	28	1	2.82	aceF, gpmA, pykF, ssaN, pykA, nuoN, nuoM, nuoL, nuoK, nuoG, glk, AOL22_14565, invC, eno, fbaA, pgk, atpC, atpD, atpG, atpA, atpH, atpF, atpE, atpB, pfkA, tpiA, pgi, gpmB	gpmA
GO:0009260	ribonucleotide biosynthetic process	0.95469	Biological Process	29	1	2.92	coaE, purK, purE, pyrD, purB, ssaN, pyrF, purU, purT, amn, purM, purN, guaA, ndk, purL, pyrG, coaD, coaBC, atpC, atpD, atpG, atpA, atpH, atpF, atpE, atpB, cyaA, coaA, acs	cyaA
GO:0046390	ribose phosphate biosynthetic process	0.95469	Biological Process	29	1	2.92	coaE, purK, purE, pyrD, purB, ssaN, pyrF, purU, purT, amn, purM, purN, guaA, ndk, purL, pyrG, coaD, coaBC, atpC, atpD, atpG, atpA, atpH, atpF, atpE, atpB, cyaA, coaA, acs	cyaA
GO:0016773	phosphotransferase activity, alcohol group as acceptor	0.95512	Molecular Function	123	8	12.87	thrB, ribF, AOL22_00270, araB, coaE, aroL, phoR, gsk, glxK, AOL22_03380, dpiB, nagE, kdbD, galK, AOL22_04955, lpxK, copS, ptsG, thiK, phoQ, yeaG, chbB, chbC, pfkB, pykF, orf408, ttrS, ssrA, anmK, pdxY, AOL22_07720, rstB, AOL22_08505, narX, ispE, manX, pykA, cheA, cobU, udk, yegE, baeS, yegS, yegV, thiM, yehU, fruA, fruK, rcsD, rcsC, AOL22_12625, pgtB, glk, pdxK, narQ, AOL22_13395, qseE, AOL22_137…	thrB, phoR, pdxK, cysC, envZ, yihE, cpxA, silS
GO:0008514	organic anion transmembrane transporter activity	0.95921	Molecular Function	60	3	6.28	yaaJ, citN, aroP, kdgT, metN, brnQ, proY, pheP, entS, dcuC, AOL22_03755, gltL, potE, glnQ, artP, ycaM, focA, AOL22_05360, hpaX, putP, orf48, ydgI, ansP, AOL22_08470, tyrP, yecC, plaP, lysP, glpT, hisP, AOL22_12695, AOL22_12705, cadB, gltS, gabP, alaE, AOL22_15545, lplT, argO, AOL22_16640, tdcC, mtr, panF, gntT, gntU, ugpC, livF, AOL22_19230, lldP, gltS, dsdX, yifK, actP, adiC, dcuB, dcuA, yjeH, y…	metN, entS, yjeH
GO:0006164	purine nucleotide biosynthetic process	0.9593	Biological Process	30	1	3.02	coaE, purK, purE, purB, ssaN, purU, purT, amn, purC, purM, purN, guaA, guaB, ndk, purL, coaD, coaBC, atpC, atpD, atpG, atpA, atpH, atpF, atpE, atpB, cyaA, coaA, purH, acs, purA	cyaA
GO:0034637	cellular carbohydrate biosynthetic process	0.9593	Biological Process	30	1	3.02	fepE, treZ, lpxM, otsA, otsB, yedP, wzzB, rfbA, wzc, glgC, glgB, bcsC, yiaH, rfaF, rfaC, rfaJ, waaO, rfaP, glmU, wecA, wzzE, wecB, wecC, rffC, rffA, wzxE, AOL22_20925, wzyE, rffM, opgB	yiaH
GO:0008080	N-acetyltransferase activity	0.96019	Molecular Function	29	1	3.04	citC, citC, rimJ, speG, yncA, rimL, aac(6'), AOL22_09780, elaA, AOL22_13180, tmcA, pat, AOL22_15505, argA, yhbS, yhhY, panM, yiaC, AOL22_19505, AOL22_19515, glmU, rffC, yiiD, yjaB, phnO, AOL22_23165, AOL22_23350, yjgM, rimI	phnO
GO:0016070	RNA metabolic process	0.96123	Biological Process	442	35	44.5	thrL, AOL22_00070, AOL22_00085, AOL22_00150, AOL22_00155, AOL22_00160, nhaR, ileS, caiF, rsmA, rluA, rapA, araC, leuO, cra, mraZ, yacG, pdhR, AOL22_00835, pcnB, gluQRS, tilS, proS, yafC, AOL22_01500, AOL22_01515, sinR, AOL22_01605, crl, AOL22_01760, AOL22_02140, AOL22_02180, AOL22_02195, AOL22_02210, golS, AOL22_02290, prpR, phoB, phoR, tgt, AOL22_02525, nrdR, nusB, thiI, phnR, ybaO, cueR, mnmH, …	leuO, golS, AOL22_02290, phoB, phoR, ybaO, ramA, AOL22_04825, AOL22_06690, marA, marR, rcsA, iscR, yfiE, merD, mprA, gcvA, rcnR, rlmE, tusB, ompR, rtcA, rtcB, rsmJ, yhjB, cspA, hdfR, metR, cpxR, soxS, soxR, arsR, arsD, silR, miaA
GO:0015980	energy derivation by oxidation of organic compounds	0.96208	Biological Process	48	2	4.83	acnB, AOL22_02275, prpC, cyoC, cyoB, AOL22_03565, gltA, sdhC, sdhD, sdhA, sdhB, sucA, odhB, sucC, cydA, dmsC, AOL22_06145, icdA, AOL22_06625, fumC, AOL22_07880, cybH, glgX, fdnI, fdxH, fdnG, cybB, hyaC, appC, phsC, nuoN, nuoM, nuoL, nuoK, nuoG, AOL22_13580, mdh, glgC, glgX, glgB, fdoI, fdxH, fdnG, ppc, AOL22_23115, aspA, frdB, frdA	AOL22_06145, AOL22_06625
GO:0044264	cellular polysaccharide metabolic process	0.96345	Biological Process	31	1	3.12	fepE, glgX, lapB, yciS, lpxM, wzzB, rfbA, wzc, glgC, glgX, glgB, bcsC, yiaH, malS, rfaF, rfaC, rfaJ, waaO, rfaP, glmU, wecA, wzzE, wecB, wecC, rffC, rffA, wzxE, AOL22_20925, wzyE, rffM, opgB	yiaH
GO:0072330	monocarboxylic acid biosynthetic process	0.96345	Biological Process	31	1	3.12	panC, panB, fabZ, accA, acpH, panE, lipA, lipB, asnB, bioA, bioB, bioF, bioC, bioD, fabA, plsX, fabH, fabG, acpP, fabF, bioD, fabI, accD, AOL22_13805, acpS, iacP, accB, gph, bioH, panM, asnA	lipA
GO:0072527	pyrimidine-containing compound metabolic process	0.96345	Biological Process	31	1	3.12	carA, pyrH, thiL, rihA, pyrD, pyrC, tmk, thiK, pyrF, dcd, thiD, thiM, cdd, upp, ndk, asrB, hxlA, pyrG, thyA, ulaD, dut, pyrE, thiH, thiG, thiE, thiC, ulaD, pyrI, pyrB, pyrL, deoA	cdd
GO:0016779	nucleotidyltransferase activity	0.96513	Molecular Function	47	2	4.92	ribF, polB, pcnB, glnD, dnaQ, dinB, AOL22_02030, thiI, dnaX, entE, nadD, holA, galT, kdsB, holB, aadA, galU, holE, fliA, rfbM, rfbF, rfbA, galF, cpsB, ispD, cysD, hldE, glnE, cca, dnaG, pnp, rpoN, rpoA, glgC, coaD, rph, rpoZ, dnaN, AOL22_20525, glmU, rffH, polA, rpoB, rpoC, holC, holD, lplA	entE, cysD
GO:0006091	generation of precursor metabolites and energy	0.96547	Biological Process	79	4	7.95	tal, aceF, acnB, AOL22_02275, prpC, cyoC, cyoB, cyoA, AOL22_03565, gltA, sdhC, sdhD, sdhA, sdhB, sucA, odhB, sucC, cydA, gpmA, ybhE, dmsC, AOL22_06145, icdA, AOL22_06625, ydiF, pykF, ydgQ, rsxG, rsxD, rsxB, rsxA, fumA, fumC, AOL22_07880, cybH, glgX, fdnI, fdxH, fdnG, AOL22_08575, cybB, nifJ, hyaC, appC, pykA, phsC, gndA, nuoN, nuoM, nuoL, nuoK, nuoG, glk, talA, AOL22_13580, AOL22_14565, eno, rpiA…	gpmA, AOL22_06145, AOL22_06625, nifJ
GO:1901135	carbohydrate derivative metabolic process	0.96708	Biological Process	183	12	18.42	tal, ispH, citE, citF, araD, araB, ftsW, murG, murC, lpxC, coaE, ampD, aceF, hpt, mrcB, mtnN, dgt, lpxD, lpxB, AOL22_01180, mltD, lpcA, gpt, AOL22_01785, queA, tesB, apt, purK, purE, lpxH, AOL22_03360, AOL22_03365, fepE, citF, citE, nagA, nagB, gpmA, ybhE, ybjR, lpxK, AOL22_05520, pyrD, AOL22_05975, AOL22_05985, htrB, tmk, purB, pykF, ssaN, anmK, manA, AOL22_08150, pyrF, lapB, yciS, galU, purU, p…	lpxC, apt, gpmA, AOL22_08150, cdd, lpxP, amiA, nrdF, AOL22_16600, gntX, yiaH, cyaA
GO:0003333	amino acid transmembrane transport	0.96717	Biological Process	32	1	3.22	aroP, proY, pheP, gltL, potE, glnQ, artP, ycaM, orf48, ydgI, ansP, tyrP, yecC, plaP, lysP, hisP, AOL22_12695, AOL22_12705, cadB, gltS, gabP, AOL22_16105, AOL22_16640, tdcC, mtr, yhjV, gltS, yifK, adiC, yjeH, yjeM, cycA	yjeH
GO:0044085	cellular component biogenesis	0.96751	Biological Process	92	12	9.26	rsmA, surA, lptD, ftsW, murG, murC, ftsQ, mrcB, bamA, rlmH, lptE, ybeY, cpoB, rhlE, rlmF, rlmKL, scsB, flgN, flgJ, flgK, sufB, sufD, sufE, narW, dbpA, narJ, minC, minE, rsmF, flhA, flhB, flhC, flhD, fliS, fliI, fliK, fliQ, fliR, yeiU, dsbE, ccmF, ccmE, ccmD, ccmC, ccmB, ccmA, zipA, trmG/rlmN, pbpC, iscX, hscA, hscB, iscU, nifS, srmB, rimM, corE, csdA, rsmE, ruvX, AOL22_17265, rlmG, deaD, rbfA, ri…	scsB, sufB, sufD, sufE, iscX, hscA, hscB, iscU, nifS, rlmE, nfuA, rsmJ
GO:0015849	organic acid transport	0.96941	Biological Process	66	3	6.64	yaaJ, aroP, kdgT, metN, yahN, brnQ, proY, pheP, dcuC, AOL22_03755, gltL, potE, glnQ, artP, cydD, ycaM, focA, AOL22_05360, hpaX, putP, leuE, orf48, ydgI, ansP, AOL22_08470, tyrP, yecC, plaP, lysP, hisP, AOL22_12695, AOL22_12705, cadB, eamB, gltS, gabP, AOL22_15545, AOL22_16105, argO, AOL22_16640, sstT, tdcC, mtr, panF, gntT, gntU, livF, livk, livJ, AOL22_19230, dctA, yhjV, lldP, gltS, dsdX, yifK, …	metN, rhtC, yjeH
GO:0046942	carboxylic acid transport	0.96941	Biological Process	66	3	6.64	yaaJ, aroP, kdgT, metN, yahN, brnQ, proY, pheP, dcuC, AOL22_03755, gltL, potE, glnQ, artP, cydD, ycaM, focA, AOL22_05360, hpaX, putP, leuE, orf48, ydgI, ansP, AOL22_08470, tyrP, yecC, plaP, lysP, hisP, AOL22_12695, AOL22_12705, cadB, eamB, gltS, gabP, AOL22_15545, AOL22_16105, argO, AOL22_16640, sstT, tdcC, mtr, panF, gntT, gntU, livF, livk, livJ, AOL22_19230, dctA, yhjV, lldP, gltS, dsdX, yifK, …	metN, rhtC, yjeH
GO:0022607	cellular component assembly	0.97003	Biological Process	62	10	6.24	surA, lptD, ftsQ, bamA, lptE, cpoB, rhlE, scsB, flgN, flgJ, flgK, sufB, sufD, sufE, narW, dbpA, narJ, minC, minE, flhA, flhB, flhC, flhD, fliS, fliI, fliK, fliQ, fliR, yeiU, dsbE, ccmF, ccmE, ccmD, ccmC, ccmB, ccmA, zipA, iscX, hscA, hscB, iscU, nifS, srmB, corE, csdA, AOL22_17265, deaD, argR, nfuA, secB, slmA, dsbE, ccmE, ccmD, ccmC, ccmB, ccmA, cyaY, zapB, nrfEF, dsbD, AOL22_24345	scsB, sufB, sufD, sufE, iscX, hscA, hscB, iscU, nifS, nfuA
GO:0016829	lyase activity	0.97044	Molecular Function	142	9	14.86	AOL22_00275, oadA, AOL22_00285, citE, caiD, leuD, leuC, acnB, speD, yadF, panD, fabZ, ldcC, leuC, leuD, prpB, prpD, hemB, hemH, allA, gcl, purK, citE, rlpA, AOL22_03750, speF, AOL22_04315, AOL22_04320, dcoC, oadA, dcoB, hutU, hutH, ltaE, dpaL, fabA, mgsA, hpaG, hpaH, hpaI, pabC, purB, aroD, gloA, fumA, fumC, AOL22_08295, AOL22_08655, pyrF, trpE, trpCF, trpB, trpA, emtA, sdaA, eda, edd, dcyD, cbiK…	yadF, AOL22_11870, cadA, AOL22_15590, ilvD, ilvA, cyaA, argH, ubiC
GO:0007155	cell adhesion	0.97052	Biological Process	33	1	3.32	bcfA, bcfD, bcfE, bcfF, stiH, stiA, stfA, stfE, stfF, stfG, stbD, stbA, yaiU, fimA, fimI, fimH, sfmF, csgB, csgA, fliD, stcD, yehD, sinH, bapA, sitA, AOL22_16130, stdA, lpfE, lpfD, lpfA, sthE, sthD, AOL22_25005	sitA
GO:0022610	biological adhesion	0.97052	Biological Process	33	1	3.32	bcfA, bcfD, bcfE, bcfF, stiH, stiA, stfA, stfE, stfF, stfG, stbD, stbA, yaiU, fimA, fimI, fimH, sfmF, csgB, csgA, fliD, stcD, yehD, sinH, bapA, sitA, AOL22_16130, stdA, lpfE, lpfD, lpfA, sthE, sthD, AOL22_25005	sitA
GO:0044419	interspecies interaction between organisms	0.97052	Biological Process	33	1	3.32	sopD2, AOL22_05520, AOL22_05525, sopB, ssaE, sseC, ssaG, ssaL, pspB, sopE2, AOL22_13980, AOL22_14005, AOL22_14010, AOL22_14030, AOL22_14035, orgA, prgI, sipD, sipC, sipB, invE, invH, cas1e, cas5e, sopD, AOL22_17185, AOL22_17190, AOL22_17200, AOL22_17205, sadA, AOL22_23305, AOL22_24475, mrr	ssaG
GO:0016835	carbon-oxygen lyase activity	0.97114	Molecular Function	49	2	5.13	caiD, leuD, leuC, acnB, yadF, fabZ, leuC, leuD, prpD, hemB, AOL22_04315, hutU, fabA, mgsA, hpaH, aroD, fumA, fumC, trpB, trpA, emtA, edd, pduC, hisB, rfbB, gmd, rhmD, menC, menH, aroC, fadJ, dapA, mltF, murQ, pheA, eno, gudD, uxuA, garD, ttdB, aroB, dgoD, ilvD, rffG, hemD, fadB, fumB, yjeF, iolE	yadF, ilvD
GO:0003677	DNA binding	0.97225	Molecular Function	348	27	36.42	AOL22_00085, AOL22_00150, AOL22_00160, AOL22_00265, polB, araC, cra, mraZ, dnaQ, AOL22_01520, dinB, AOL22_01655, AOL22_01735, AOL22_01760, AOL22_01955, AOL22_01975, AOL22_02030, AOL22_02180, AOL22_02195, AOL22_02210, golS, mod, res, AOL22_02290, prpR, phoB, phnR, lon, hupB, AOL22_02785, ybaO, acrR, dnaX, recR, cueR, allR, fimZ, fimW, AOL22_03280, AOL22_03315, AOL22_03400, ramA, rnk, dpiA, cspE, h…	golS, AOL22_02290, phoB, lon, ybaO, ramA, AOL22_04085, AOL22_06690, marA, AOL22_09830, rcsA, AOL22_11865, iscR, AOL22_13890, merD, rcnR, ompR, yhjB, cspA, mutM, hdfR, AOL22_21505, cpxR, soxS, soxR, arsD, silR
GO:0034660	ncRNA metabolic process	0.97244	Biological Process	82	4	8.26	ileS, rsmA, gluQRS, tilS, proS, tgt, thiI, mnmH, cysS, rlmH, leuS, ybeY, miaB, glnS, rlmF, rimO, serS, asnS, rlmKL, mnmA, thrS, pheS, pheT, tyrS, ttcA, rnd, tsaB, rsmF, aspS, cmoA, cmoB, argS, metG, dusC, rbn, mnmC, gltX, tmcA, hisS, trmG/rlmN, tadA, rnc, trmD, rimM, alaS, lysS, rsmE, ruvX, trmB, cca, tsaD, rlmG, rbfA, rlmE, dusB, tsaC, fmt, rsmB, tusB, tusD, trpS, rsmD, tusA, rsmJ, yhiR, glyS, g…	rlmE, tusB, rsmJ, miaA
GO:0016410	N-acyltransferase activity	0.97455	Molecular Function	33	1	3.45	citC, dapD, lpxD, citC, lnt, rimJ, astA, speG, yncA, rimL, aac(6'), AOL22_09780, elaA, AOL22_13180, tmcA, pat, AOL22_15505, argA, yhbS, yhhY, panM, yiaC, AOL22_19505, AOL22_19515, glmU, rffC, yiiD, yjaB, phnO, AOL22_23165, AOL22_23350, yjgM, rimI	phnO
GO:0015144	carbohydrate transmembrane transporter activity	0.97614	Molecular Function	51	2	5.34	kdgT, AOL22_03380, AOL22_03755, nagE, AOL22_04955, ptsG, chbB, chbC, AOL22_07720, AOL22_08505, AOL22_08510, manX, wza, mglA, fruA, AOL22_12625, AOL22_13790, AOL22_14535, AOL22_14540, AOL22_14570, srlE, srlB, AOL22_15545, fucP, AOL22_17490, gatB, AOL22_17515, ptsN, nanT, gntT, gntU, mtlA, AOL22_20135, AOL22_20190, AOL22_20195, fucP, dsdX, AOL22_20585, rbsA, rhaT, frwC, frwB, frwD, malE, malK, lamB…	wza, rbsA
GO:0033014	tetrapyrrole biosynthetic process	0.97622	Biological Process	35	1	3.52	hemL, hemB, cyoE, hemH, cobC, cobD, cobO, hemA, cobT, cobS, cobU, cbiP, cbiN, cbiM, cbiL, cbiK, cbiJ, cbiH, cbiG, cbiF, cbiT, cbiE, cbiD, cbiC, cibB, cbiA, hemF, eutT, purC, hemW, cobA, hemD, hemC, hemN, hemE	hemF
GO:0140097	catalytic activity, acting on DNA	0.97685	Molecular Function	81	4	8.48	polB, dnaQ, AOL22_01520, dinB, AOL22_01735, AOL22_01745, AOL22_01955, xseB, AOL22_02785, dnaX, AOL22_03280, holA, nei, uvrB, AOL22_04555, tnpA_1, AOL22_05390, holB, ycfH, topB, nth, topA, AOL22_09800, AOL22_09830, holE, ruvB, ruvA, ruvC, uvrC, tnpA_2, AOL22_10745, AOL22_10750, sbcB, alkA, gyrA, AOL22_12800, prmB, ligA, AOL22_13160, xseA, AOL22_13505, AOL22_13890, AOL22_14165, ung, AOL22_14590, AO…	AOL22_09830, xseA, AOL22_13890, mutM
GO:0044248	cellular catabolic process	0.97763	Biological Process	99	5	9.97	AOL22_00170, mtnN, dgt, AOL22_01180, gloB, yafH, AOL22_01785, prpR, prpB, prpD, prpE, xseB, ushA, allA, gcl, allB, allC, hutI, hutG, hutH, AOL22_05520, hpaB, hpaR, hpaG, hpaE, hpaF, hpaH, hpaI, putA, astC, astA, astD, astE, ydiF, rspA, glgX, ycjG, rnb, treA, emtA, dadA, edd, AOL22_10705, pduW, cdd, fghA, rhmD, fadJ, xseA, rnc, AOL22_14035, AOL22_14595, gabD, csrA, gudD, ygcY, kduI, gcvP, gcvH, gc…	cdd, xseA, treF, hslV, AOL22_21820
GO:0006260	DNA replication	0.97865	Biological Process	36	1	3.62	dnaE, dnaQ, AOL22_02030, dnaX, holA, seqA, ycaJ, mukF, AOL22_05420, holB, tus, holE, nrdA, ligA, hda, AOL22_14135, nrdE, dnaG, AOL22_17225, ligB, dnaN, dnaA, rep, uvrD, recQ, polA, priA, dnaB, ssb, dnaB, AOL22_23265, priB, nrdD, holC, dnaT, holD	nrdE
GO:0033013	tetrapyrrole metabolic process	0.97865	Biological Process	36	1	3.62	hemL, hemB, cyoE, hemH, cobC, cobD, cobO, hemA, cobT, cobS, cobU, cbiP, cbiN, cbiM, cbiL, cbiK, cbiJ, cbiH, cbiG, cbiF, cbiT, cbiE, cbiD, cbiC, cibB, cbiA, hemF, eutT, purC, hemW, cobA, hemY, hemD, hemC, hemN, hemE	hemF
GO:0016741	transferase activity, transferring one-carbon groups	0.98028	Molecular Function	83	4	8.69	rsmA, rsmH, panB, yafE, yafS, AOL22_01735, mod, rlmH, bioC, rlmF, rlmC, cmoM, rlmKL, rlmI, mdoC, tehB, ogt, purU, prmC, rlmA, rsmF, purT, cheR, dcm, AOL22_10750, cbiL, cbiH, cbiF, cbiT, cbiE, cbiD, ada, ubiG, arnA, mnmC, prmB, purN, trmG/rlmN, trmJ, glyA, trmN, yfiF, trmD, dcm, hypF, pcm, rlmD, rlmM, thyA, gcvT, rsmE, trmB, AOL22_17230, rlmG, rsmI, rlmE, prmA, yhdJ, fmt, rsmB, cobA, dam, rsmD, rs…	rsmH, arnA, rlmE, rsmJ
GO:0044262	cellular carbohydrate metabolic process	0.98176	Biological Process	56	2	5.64	fepE, galK, ydfI, glgX, treZ, lapB, yciS, treA, edd, lpxM, otsA, otsB, yedP, wzzB, rfbA, wzc, suhB, AOL22_16425, AOL22_16690, AOL22_17480, gatZ, glgC, glgX, glgB, treF, bcsC, yiaH, malS, mtlD, rfaF, rfaC, rfaJ, waaO, rfaP, dgoD, dgoK, glmU, wecA, wzzE, wecB, wecC, rffC, rffA, wzxE, AOL22_20925, wzyE, rffM, glpX, aceB, iolB, iolE, iolG1, iolD, treC, treR, opgB	treF, yiaH
GO:0004519	endonuclease activity	0.98182	Molecular Function	36	1	3.77	AOL22_00810, rnhB, rnhA, AOL22_01745, AOL22_01805, sbcD, yajD, rna, nei, uvrB, ycfH, xthA, ghoS, ruvC, uvrC, vsr, AOL22_10685, AOL22_10745, rbn, rnc, cas1e, xni, mutH, AOL22_17190, rnpA, tatD, nfi, AOL22_22625, AOL22_22685, uvrA, AOL22_23305, AOL22_24475, symE, hsdR, mrr, yjjV	rna
GO:0016879	ligase activity, forming carbon-nitrogen bonds	0.98182	Molecular Function	36	1	3.77	carA, caiC, murE, murF, murD, murC, ddlB, panC, tilS, ddlA, ybdK, asnB, bioD, pncB, nadE, bioD, purT, cbiA, folC, purC, purM, guaA, purL, gshA, pyrG, gshB, argG, accC, coaBC, asnA, glnA, birA, purD, purA, mpl, lplA	pncB
GO:1901564	organonitrogen compound metabolic process	0.98204	Biological Process	595	69	59.9	thrL, thrA, thrB, thrC, mog, rpsT, ribF, ileS, lspA, citE, citF, citX, dapB, carA, caiC, caiB, caiA, fixA, fixB, folA, leuD, leuC, leuB, leuA, leuL, ilvI, ilvN, ftsW, murG, murC, coaE, nadC, ampD, aceF, speD, hpt, panD, panC, panB, folK, gluQRS, mrcB, hemL, erpA, mtnN, dgt, degP, dapD, map, rpsB, tsf, pyrH, frr, rseP, AOL22_01180, ldcC, yaeJ, proS, mltD, tssH, AOL22_01475, AOL22_01485, AOL22_0150…	thrB, thrC, caiA, folA, leuA, leuL, erpA, degP, AOL22_01505, lon, rpmE2, apt, entD, entE, dhbA, entH, gpmA, pncB, sufA, sufS, AOL22_08150, htpX, dacD, hisG, hisD, cdd, folE, pgtE, cysK, pdxK, cysM, amiA, hemF, hscB, iscA, cadA, clpB, tyrA, aroF, cysI, cysJ, yggG, AOL22_16600, gltB, gltD, msrP, msrQ, argD, ppiA, gntX, nfuA, prlC, gorA, cysE, ilvG, ilvD, ilvA, ilvC, cyaA, yihE, hslV, metF, argE, ar…
GO:0008168	methyltransferase activity	0.98267	Molecular Function	70	3	7.33	rsmA, rsmH, yafE, yafS, AOL22_01735, mod, rlmH, bioC, rlmF, rlmC, cmoM, rlmKL, rlmI, tehB, ogt, prmC, rlmA, rsmF, cheR, dcm, AOL22_10750, cbiL, cbiH, cbiF, cbiT, cbiE, cbiD, ada, ubiG, mnmC, prmB, trmG/rlmN, trmJ, trmN, yfiF, trmD, dcm, pcm, rlmD, rlmM, thyA, gcvT, rsmE, trmB, AOL22_17230, rlmG, rsmI, rlmE, prmA, yhdJ, rsmB, cobA, dam, rsmD, rsmJ, yhiR, trmL, trmH, rsmG, metE, ubiE, trmA, metH, A…	rsmH, rlmE, rsmJ
GO:0005342	organic acid transmembrane transporter activity	0.98377	Molecular Function	55	2	5.76	yaaJ, aroP, kdgT, metN, brnQ, proY, pheP, dcuC, AOL22_03755, gltL, potE, glnQ, artP, ycaM, focA, AOL22_05360, hpaX, putP, orf48, ydgI, ansP, AOL22_08470, tyrP, yecC, plaP, lysP, hisP, AOL22_12695, AOL22_12705, cadB, gltS, gabP, alaE, AOL22_15545, argO, AOL22_16640, tdcC, mtr, panF, gntT, gntU, livF, AOL22_19230, lldP, gltS, dsdX, yifK, actP, adiC, dcuB, dcuA, yjeH, yjeM, cycA, idnT	metN, yjeH
GO:0046943	carboxylic acid transmembrane transporter activity	0.98377	Molecular Function	55	2	5.76	yaaJ, aroP, kdgT, metN, brnQ, proY, pheP, dcuC, AOL22_03755, gltL, potE, glnQ, artP, ycaM, focA, AOL22_05360, hpaX, putP, orf48, ydgI, ansP, AOL22_08470, tyrP, yecC, plaP, lysP, hisP, AOL22_12695, AOL22_12705, cadB, gltS, gabP, alaE, AOL22_15545, argO, AOL22_16640, tdcC, mtr, panF, gntT, gntU, livF, AOL22_19230, lldP, gltS, dsdX, yifK, actP, adiC, dcuB, dcuA, yjeH, yjeM, cycA, idnT	metN, yjeH
GO:1903825	organic acid transmembrane transport	0.98612	Biological Process	40	1	4.03	aroP, kdgT, proY, pheP, AOL22_03755, gltL, potE, glnQ, artP, ycaM, orf48, ydgI, ansP, tyrP, yecC, plaP, lysP, hisP, AOL22_12695, AOL22_12705, cadB, gltS, gabP, AOL22_15545, AOL22_16105, AOL22_16640, tdcC, mtr, panF, gntT, gntU, yhjV, gltS, dsdX, yifK, adiC, yjeH, yjeM, cycA, idnT	yjeH
GO:1905039	carboxylic acid transmembrane transport	0.98612	Biological Process	40	1	4.03	aroP, kdgT, proY, pheP, AOL22_03755, gltL, potE, glnQ, artP, ycaM, orf48, ydgI, ansP, tyrP, yecC, plaP, lysP, hisP, AOL22_12695, AOL22_12705, cadB, gltS, gabP, AOL22_15545, AOL22_16105, AOL22_16640, tdcC, mtr, panF, gntT, gntU, yhjV, gltS, dsdX, yifK, adiC, yjeH, yjeM, cycA, idnT	yjeH
GO:1901575	organic substance catabolic process	0.98836	Biological Process	136	7	13.69	AOL22_00170, araD, araB, ampD, aceF, mtnN, dgt, AOL22_01180, gloB, yafH, AOL22_01785, prpR, prpB, prpD, prpE, xseB, phnW, phnX, ushA, allA, gcl, allB, allC, gpmA, galT, hutI, hutG, hutH, ybjR, clpS, aat, AOL22_05520, hpaB, hpaR, hpaG, hpaE, hpaI, putA, astC, astA, astD, astE, chbG, ydiF, pykF, rspA, glgX, patD, ycjG, rnb, treA, emtA, dadA, edd, pykA, AOL22_10705, pduW, cdd, fghA, glpA, rhmD, fadJ…	gpmA, cdd, amiA, xseA, treF, hslV, AOL22_21820
GO:0010467	gene expression	0.98842	Biological Process	517	42	52.05	thrL, AOL22_00070, AOL22_00085, AOL22_00150, AOL22_00155, AOL22_00160, nhaR, rpsT, ileS, caiF, rsmA, rapA, araC, leuO, cra, mraZ, yacG, pdhR, AOL22_00835, pcnB, gluQRS, erpA, rpsB, tsf, frr, tilS, yaeJ, proS, yafC, sinR, AOL22_01605, prfH, crl, AOL22_01760, AOL22_02140, AOL22_02180, AOL22_02195, AOL22_02210, golS, AOL22_02290, prpR, phoB, phoR, tgt, AOL22_02525, nrdR, nusB, thiI, phnR, ybaO, rpmE…	leuO, erpA, golS, AOL22_02290, phoB, phoR, ybaO, rpmE2, ramA, AOL22_04825, AOL22_06690, sufA, marA, marR, rcsA, hscB, iscA, iscR, yfiE, clpB, merD, mprA, gcvA, rcnR, rlmE, tusB, ompR, nfuA, rtcA, rtcB, rsmJ, yhjB, cspA, hdfR, metR, cpxR, soxS, soxR, arsR, arsD, silR, miaA
GO:0004518	nuclease activity	0.99003	Molecular Function	60	2	6.28	polB, AOL22_00810, rnhB, dnaE, rnhA, AOL22_01745, AOL22_01805, sbcD, yajD, xseB, rna, nei, uvrB, AOL22_05390, rne, holB, ycfH, xthA, ghoS, rnt, rnb, rnd, ruvC, uvrC, vsr, AOL22_10685, AOL22_10745, sbcB, rbn, xseA, rnc, AOL22_14165, cas1e, xni, recD, recB, recC, mutH, vapC, recJ, endA, AOL22_17190, pnp, cafA, dnaN, rnpA, tatD, polA, nfi, AOL22_22625, AOL22_22685, uvrA, AOL22_23305, vacB, AOL22_244…	rna, xseA
GO:0006399	tRNA metabolic process	0.99053	Biological Process	63	2	6.34	ileS, gluQRS, tilS, proS, tgt, thiI, mnmH, cysS, leuS, miaB, glnS, rimO, serS, asnS, mnmA, thrS, pheS, pheT, tyrS, ttcA, rnd, tsaB, aspS, cmoA, cmoB, argS, metG, dusC, rbn, mnmC, gltX, tmcA, hisS, trmG/rlmN, tadA, trmD, alaS, lysS, trmB, cca, tsaD, dusB, tsaC, fmt, tusB, tusD, trpS, tusA, glyS, glyQ, rph, trmH, rnpA, mnmE, mnmG, dusA, epmA, queG, tsaE, miaA, miaE, valS, trpS	tusB, miaA
GO:0009056	catabolic process	0.99053	Biological Process	139	7	13.99	AOL22_00170, araD, araB, ampD, aceF, mtnN, dgt, AOL22_01180, gloB, yafH, AOL22_01785, prpR, prpB, prpD, prpE, xseB, phnW, phnX, ushA, allA, gcl, allB, allC, gpmA, galT, hutI, hutG, hutH, ybjR, clpS, aat, AOL22_05520, hpaB, hpaR, hpaG, hpaE, hpaF, hpaH, hpaI, putA, astC, astA, astD, astE, chbG, ydiF, pykF, rspA, glgX, patD, ycjG, rnb, treA, emtA, dadA, edd, pykA, AOL22_10705, pduW, cdd, fghA, glpA…	gpmA, cdd, amiA, xseA, treF, hslV, AOL22_21820
GO:0003824	catalytic activity	0.9915	Molecular Function	1718	165	179.8	thrA, thrB, tal, AOL22_00090, bcfH, AOL22_00170, AOL22_00180, AOL22_00185, AOL22_00210, ribF, ileS, lspA, ispH, rihC, AOL22_00270, AOL22_00275, oadA, AOL22_00285, citC, citE, citF, citG, dapB, carA, carB, caiD, caiC, caiB, caiA, fixA, fixB, fixC, AOL22_00420, folA, apaH, rsmA, surA, rluA, rapA, polB, araD, araA, araB, thiQ, leuD, leuC, leuB, leuA, ilvI, ilvN, rsmH, murE, murF, mraY, murD, murG, m…	thrB, caiA, AOL22_00420, folA, leuA, rsmH, lpxC, cueO, yadF, fhuC, degP, metN, phoR, phnT, lon, apt, ybaK, ybbA, entD, fes, entF, fepC, entC, entE, entB, dhbA, entH, ahpC, ahpF, rna, lipA, tcuA, fldA, ybgC, gpmA, modF, ybiV(1), AOL22_04795, AOL22_04800, AOL22_04805, ybjG, grxA, nfsA, pncB, scsC, scsD, AOL22_06145, AOL22_06625, AOL22_06805, sufC, sufS, yneI, AOL22_08150, sseJ, acpD, nifJ, bdcA, ht…
GO:0006281	DNA repair	0.99191	Biological Process	45	1	4.53	mutT, dinB, AOL22_01745, ybaZ, recR, nei, uvrB, mfd, xthA, nth, ogt, ruvB, ruvA, ruvC, uvrC, vsr, umuC, AOL22_10745, sbcB, alkA, nfo, ada, ligA, recO, ung, recN, recX, recA, mutS, recD, recB, recJ, mutY, mug, tag, mutM, ligB, recG, recF, recQ, nfi, AOL22_22625, uvrA, mutL, radA	mutM
GO:0016874	ligase activity	0.99222	Molecular Function	79	3	8.27	ileS, citC, carA, caiC, murE, murF, murD, murC, ddlB, panC, thpR, accA, tilS, proS, AOL22_01605, prpE, ddlA, cysS, ybdK, citC, leuS, asnB, glnS, bioD, moeB, serS, asnS, pncB, nadE, thrS, pheS, pheT, tyrS, bioD, AOL22_08780, purT, aspS, argS, cbiA, metG, menE, folC, accD, gltX, ligA, purC, purM, guaA, hisS, purL, gshA, alaS, pyrG, tcdA, aas, lysS, gshB, argG, accB, accC, trpS, rtcA, rtcB, glyS, gl…	pncB, rtcA, rtcB
GO:0043436	oxoacid metabolic process	0.99228	Biological Process	281	34	28.29	thrL, thrA, thrB, thrC, ileS, ispH, dapB, carA, folA, leuD, leuC, leuB, leuA, leuL, ilvI, ilvN, aceF, panD, panC, panB, folK, gluQRS, mtnN, dapD, fabZ, accA, ldcC, proS, gloB, yafH, proB, proA, leuC, leuD, prpR, prpB, prpD, prpE, proC, aroL, acpH, panE, gcl, glxR, arcC, cysS, lipA, lipB, leuS, asnB, glnS, speF, aroG, gpmA, hutI, hutG, hutC, hutH, bioA, bioB, bioF, bioC, bioD, ltaE, serS, serC, ar…	thrB, thrC, folA, leuA, leuL, lipA, gpmA, sufS, hisG, hisD, folE, lpxP, cysK, cysM, cadA, tyrA, aroF, cysI, cysJ, gltB, gltD, msrP, argD, cysE, ilvG, ilvD, ilvA, ilvC, metF, argE, argC, argB, argH, metA
GO:0009058	biosynthetic process	0.99386	Biological Process	879	90	88.49	thrL, thrA, mog, AOL22_00070, AOL22_00085, AOL22_00150, AOL22_00155, AOL22_00160, AOL22_00170, nhaR, rpsT, ribF, ileS, ispH, citC, citX, dapB, carA, caiF, folA, rapA, araD, araB, araC, leuD, leuC, leuB, leuA, leuL, leuO, ilvI, ilvN, cra, mraZ, murE, murF, murD, ftsW, murG, murC, lpxC, yacG, coaE, nadC, pdhR, AOL22_00835, speD, hpt, panD, panC, panB, folK, mrcB, hemL, mtnN, dgt, dapD, rpsB, tsf, p…	folA, leuA, leuL, leuO, lpxC, golS, AOL22_02290, phoB, phoR, ybaO, rpmE2, apt, ramA, entD, entF, entC, entE, dhbA, entH, lipA, AOL22_04825, pncB, AOL22_06690, sufB, sufD, sufE, marA, marR, AOL22_08150, rcsA, hisG, hisD, udg, folE, AOL22_11870, arnA, yfbQ, lpxP, cysK, pdxK, cysM, hemF, iscX, hscA, iscU, nifS, iscR, yfiE, tyrA, aroF, merD, nrdE, nrdF, mprA, cysI, cysJ, gcvA, rcnR, idi, gltB, gltD, …
GO:0019752	carboxylic acid metabolic process	0.99426	Biological Process	272	33	27.38	thrL, thrA, thrB, thrC, ileS, ispH, dapB, carA, folA, leuD, leuC, leuB, leuA, leuL, ilvI, ilvN, aceF, panD, panC, panB, folK, gluQRS, mtnN, dapD, fabZ, accA, ldcC, proS, gloB, yafH, proB, proA, leuC, leuD, prpR, prpB, prpD, prpE, proC, aroL, acpH, panE, gcl, glxR, arcC, cysS, lipA, lipB, leuS, asnB, glnS, speF, aroG, gpmA, hutI, hutG, hutC, hutH, bioA, bioB, bioF, bioC, bioD, ltaE, serS, serC, ar…	thrB, thrC, folA, leuA, leuL, lipA, gpmA, sufS, hisG, hisD, folE, lpxP, cysK, cysM, cadA, tyrA, aroF, cysI, cysJ, gltB, gltD, argD, cysE, ilvG, ilvD, ilvA, ilvC, metF, argE, argC, argB, argH, metA
GO:0140101	catalytic activity, acting on a tRNA	0.99472	Molecular Function	47	1	4.92	ileS, proS, tgt, ybaK, mnmH, cysS, leuS, glnS, serS, asnS, yeaK, thrS, pheS, pheT, tyrS, AOL22_08780, hemA, pth, aspS, argS, metG, dusC, mnmC, gltX, hisS, trmN, trmD, alaS, lysS, trmB, dusB, fmt, trpS, glyS, glyQ, selA, rph, trmH, rnpA, dtd, trmA, dusA, epmA, miaE, valS, trpS, AOL22_24775	ybaK
GO:0006974	cellular response to DNA damage stimulus	0.99475	Biological Process	49	1	4.93	mutT, dinB, AOL22_01745, ybaZ, recR, nei, uvrB, sulA, mfd, xthA, nth, ogt, ruvB, ruvA, ruvC, uvrC, vsr, umuC, AOL22_10745, sbcB, alkA, nfo, ada, ligA, recO, ung, recN, recX, recA, mutS, recD, recB, recJ, mutY, iraD, mug, tag, mutM, ligB, recG, tisB, recF, recQ, nfi, lexA, AOL22_22625, uvrA, mutL, radA	mutM
GO:0006082	organic acid metabolic process	0.99519	Biological Process	289	34	29.09	thrL, thrA, thrB, thrC, ileS, ispH, dapB, carA, folA, leuD, leuC, leuB, leuA, leuL, ilvI, ilvN, aceF, panD, panC, panB, folK, gluQRS, mtnN, dapD, fabZ, accA, ldcC, proS, gloB, yafH, proB, proA, leuC, leuD, prpR, prpB, prpD, prpE, proC, aroL, acpH, panE, gcl, glxR, glxK, arcC, cysS, lipA, lipB, leuS, asnB, glnS, speF, aroG, gpmA, hutI, hutG, hutC, hutH, bioA, bioB, bioF, bioC, bioD, ltaE, serS, se…	thrB, thrC, folA, leuA, leuL, lipA, gpmA, sufS, hisG, hisD, folE, lpxP, cysK, cysM, cadA, tyrA, aroF, cysI, cysJ, gltB, gltD, msrP, argD, cysE, ilvG, ilvD, ilvA, ilvC, metF, argE, argC, argB, argH, metA
GO:0006259	DNA metabolic process	0.99581	Biological Process	136	6	13.69	mutT, AOL22_01520, dinB, AOL22_01655, AOL22_01735, AOL22_01745, AOL22_01955, AOL22_01975, AOL22_02100, mod, rdgC, sbcD, xseB, AOL22_02785, ybaZ, recR, AOL22_03280, seqA, AOL22_04085, nei, uvrB, AOL22_04555, tnpA_1, AOL22_05085, ihfB, AOL22_05370, AOL22_05385, mfd, topB, xthA, ihfA, nth, tus, AOL22_08715, ogt, topA, AOL22_09800, AOL22_09805, AOL22_09830, AOL22_09890, ruvB, ruvA, ruvC, uvrC, fliZ, …	AOL22_04085, AOL22_09830, xseA, AOL22_13890, AOL22_14800, mutM
GO:0071702	organic substance transport	0.99598	Biological Process	245	14	24.67	yaaJ, citN, caiT, lptD, thiP, tbpA, sgrT, secA, aroP, kdgT, yadI, btuF, metN, yahN, brnQ, proY, secD, secF, phnU, tig, pheP, AOL22_03355, AOL22_03370, AOL22_03375, AOL22_03380, AOL22_03385, entS, dcuC, tatE, AOL22_03755, gltL, nagE, potE, ybgH, tolQ, tolR, tolB, pnuC, glnQ, gsiA, potF, potG, AOL22_04950, AOL22_04955, artP, cydD, lolA, ycaM, focA, AOL22_05360, hpaX, putP, ptsG, lolC, lolD, lolE, p…	metN, phnU, entS, ybgH, ssaG, ssaI, ssaJ, wza, yojI, yjdL, nepI, rbsA, rhtC, yjeH
GO:0016772	transferase activity, transferring phosphorus-containing groups	0.9964	Molecular Function	225	13	23.55	thrA, thrB, ribF, AOL22_00270, citG, polB, araB, mraY, coaE, folK, pcnB, glnD, pyrH, cdsA, dnaQ, dinB, proB, AOL22_02030, aroL, phoR, thiL, thiI, dnaX, adk, gsk, glxK, arcC, AOL22_03305, AOL22_03380, entD, entE, citG, dpiB, nadD, holA, nagE, kdbD, AOL22_04355, galK, galT, clsB, AOL22_04955, cmk, lpxK, kdsB, copS, ymdC, tmk, holB, ptsG, thiK, nagK, phoQ, aadA, yeaG, selD, chbB, chbC, pfkB, ppsR, p…	thrB, phoR, entD, entE, arnC, pdxK, cysC, cysD, envZ, yihE, cpxA, argB, silS
GO:0005975	carbohydrate metabolic process	0.99702	Biological Process	197	10	19.83	tal, AOL22_00090, AOL22_00210, araD, araA, araB, murG, lpxC, AOL22_00755, aceF, yadE, lpxD, lpxB, gmhB, ybeJ, malZ, lpxH, rfbI, fepE, nagB, pgm, pxpA, gpmA, galM, galK, galT, galE, ybhE, pflB, lpxK, mdoG, htrB, nagZ, yeaD, gapA, celF, chbG, pfkB, pykF, orf408, manA, ydfI, glgX, treY, treZ, AOL22_08525, ydcG, lapB, yciS, treA, sdaA, edd, zwf, pykA, lpxM, otsA, otsB, AOL22_10195, amyA, yedP, wzzB, …	lpxC, gpmA, udg, AOL22_11870, AOL22_12400, lpxP, treF, yiaH, yicI, rbsD
GO:0016740	transferase activity	0.99741	Molecular Function	509	37	53.27	thrA, thrB, tal, ribF, AOL22_00270, citC, citF, citG, caiB, rsmA, polB, araB, leuA, ilvI, ilvN, rsmH, mraY, murG, coaE, nadC, aceF, hpt, panB, folK, pcnB, mrcB, hemL, dapD, glnD, pyrH, ispU, cdsA, lpxD, lpxA, lpxB, yafE, mltD, yafS, dnaQ, yafK, dinB, gpt, proB, AOL22_01735, AOL22_02030, mod, prpC, aroL, phoR, queA, tgt, ribE, thiL, dxs, thiI, phnW, cyoE, maa, apt, dnaX, adk, gsk, mnmH, glxK, arcC…	thrB, leuA, rsmH, phoR, apt, entD, entE, lipA, pncB, sufS, AOL22_08150, hisG, arnB, arnC, arnA, lpxP, cysK, pdxK, cysM, nifS, aroF, cysC, cysD, rlmE, argD, envZ, rsmJ, yiaH, cysE, ilvG, yihE, cpxA, argB, metA, ubiA, phnO, silS
GO:0044249	cellular biosynthetic process	0.99748	Biological Process	830	84	83.56	thrL, thrA, mog, AOL22_00070, AOL22_00085, AOL22_00150, AOL22_00155, AOL22_00160, AOL22_00170, nhaR, rpsT, ribF, ileS, ispH, citX, dapB, carA, caiF, folA, rapA, araC, leuD, leuC, leuB, leuA, leuL, leuO, ilvI, ilvN, cra, mraZ, ftsW, murG, murC, lpxC, yacG, coaE, nadC, pdhR, AOL22_00835, speD, hpt, panD, panC, panB, folK, mrcB, hemL, mtnN, dgt, dapD, rpsB, tsf, pyrH, frr, ispC, lpxD, fabZ, lpxB, dn…	folA, leuA, leuL, leuO, lpxC, golS, AOL22_02290, phoB, phoR, ybaO, rpmE2, apt, ramA, entD, entE, dhbA, entH, lipA, AOL22_04825, pncB, AOL22_06690, sufB, sufD, sufE, marA, marR, AOL22_08150, rcsA, hisG, hisD, folE, lpxP, cysK, pdxK, cysM, hemF, iscX, hscA, iscU, nifS, iscR, yfiE, tyrA, aroF, merD, nrdE, nrdF, mprA, cysI, cysJ, gcvA, rcnR, idi, gltB, gltD, ompR, nfuA, yhjB, cspA, yiaH, cysE, hdfR, …
GO:0090304	nucleic acid metabolic process	0.99753	Biological Process	575	41	57.89	thrL, AOL22_00070, AOL22_00085, AOL22_00150, AOL22_00155, AOL22_00160, nhaR, ileS, caiF, rsmA, rluA, rapA, araC, leuO, cra, mraZ, mutT, yacG, pdhR, AOL22_00835, pcnB, gluQRS, tilS, proS, yafC, AOL22_01500, AOL22_01515, AOL22_01520, sinR, dinB, AOL22_01605, crl, AOL22_01655, AOL22_01735, AOL22_01745, AOL22_01760, AOL22_01955, AOL22_01975, AOL22_02100, AOL22_02140, AOL22_02180, AOL22_02195, AOL22_0…	leuO, golS, AOL22_02290, phoB, phoR, ybaO, ramA, AOL22_04085, AOL22_04825, AOL22_06690, marA, marR, AOL22_09830, rcsA, xseA, iscR, AOL22_13890, yfiE, merD, AOL22_14800, mprA, gcvA, rcnR, rlmE, tusB, ompR, rtcA, rtcB, rsmJ, yhjB, cspA, mutM, hdfR, metR, cpxR, soxS, soxR, arsR, arsD, silR, miaA
GO:0009110	vitamin biosynthetic process	0.99754	Biological Process	56	1	5.64	ribF, panC, panB, ribD, ribE, thiL, panE, cobC, cobD, bioA, bioB, bioF, bioC, bioD, pabC, pdxH, pdxY, bioD, ribA, cobO, nudB, cobT, cobS, cobU, cbiP, cbiN, cbiM, cbiL, cbiK, cbiJ, cbiH, cbiG, cbiF, cbiT, cbiE, cbiD, cbiC, cibB, cbiA, thiD, thiM, pdxB, pdxK, eutT, purC, AOL22_13805, pdxJ, epd, ribB, cobA, bioH, panM, thiH, thiG, thiE, thiC	pdxK
GO:0042364	water-soluble vitamin biosynthetic process	0.99754	Biological Process	56	1	5.64	ribF, panC, panB, ribD, ribE, thiL, panE, cobC, cobD, bioA, bioB, bioF, bioC, bioD, pabC, pdxH, pdxY, bioD, ribA, cobO, nudB, cobT, cobS, cobU, cbiP, cbiN, cbiM, cbiL, cbiK, cbiJ, cbiH, cbiG, cbiF, cbiT, cbiE, cbiD, cbiC, cibB, cbiA, thiD, thiM, pdxB, pdxK, eutT, purC, AOL22_13805, pdxJ, epd, ribB, cobA, bioH, panM, thiH, thiG, thiE, thiC	pdxK
GO:0017144	drug metabolic process	0.99771	Biological Process	96	3	9.66	ribF, folA, mtnN, AOL22_01180, AOL22_01785, prpR, prpB, prpD, prpE, ribD, ribE, thiL, allA, allB, allC, cobC, cobD, bioA, bioB, bioF, bioC, bioD, pabC, thiK, astE, ydiF, ssaN, pdxH, pdxY, bioD, fdxH, AOL22_08575, ribA, cobO, nudB, AOL22_10705, amn, cobT, cobS, cobU, cbiP, cbiN, cbiM, cbiL, cbiK, cbiJ, cbiH, cbiG, cbiF, cbiT, cbiE, cbiD, cbiC, cibB, cbiA, pduW, thiD, thiM, fghA, pdxB, pdxK, eutT, …	folA, pdxK, metA
GO:0006725	cellular aromatic compound metabolic process	0.99789	Biological Process	799	61	80.44	thrL, AOL22_00070, AOL22_00085, AOL22_00150, AOL22_00155, AOL22_00160, AOL22_00170, nhaR, ileS, citE, citF, carA, caiF, folA, rsmA, rluA, rapA, araC, leuO, cra, mraZ, mutT, yacG, coaE, guaC, nadC, pdhR, aceF, AOL22_00835, hpt, folK, pcnB, gluQRS, hemL, mtnN, dgt, pyrH, tilS, proS, yafC, AOL22_01500, AOL22_01515, AOL22_01520, sinR, dinB, AOL22_01605, gpt, crl, AOL22_01655, AOL22_01735, AOL22_01745…	folA, leuO, golS, AOL22_02290, phoB, phoR, ybaO, apt, ramA, entD, entH, AOL22_04085, gpmA, AOL22_04825, pncB, AOL22_06690, marA, marR, AOL22_08150, AOL22_09830, rcsA, hisG, hisD, cdd, folE, pdxK, hemF, xseA, iscR, AOL22_13890, yfiE, tyrA, aroF, merD, AOL22_14800, nrdF, mprA, gcvA, rcnR, AOL22_16600, rlmE, tusB, ompR, gntX, rtcA, rtcB, rsmJ, yhjB, cspA, mutM, hdfR, cyaA, metR, cpxR, AOL22_21820, s…
GO:0008643	carbohydrate transport	0.99797	Biological Process	79	2	7.95	sgrT, kdgT, yadI, AOL22_03355, AOL22_03370, AOL22_03375, AOL22_03380, AOL22_03385, AOL22_03755, nagE, AOL22_04950, AOL22_04955, ptsG, chbB, chbC, chbA, AOL22_07720, AOL22_08505, AOL22_08510, manX, manY, manZ, wza, mglA, fruA, setB, AOL22_12620, AOL22_12625, ptsI, crr, AOL22_13790, AOL22_14530, AOL22_14535, AOL22_14540, AOL22_14570, srlA, srlE, srlB, AOL22_15545, fucP, ptsP, AOL22_17490, gatB, AOL…	wza, rbsA
GO:0044281	small molecule metabolic process	0.99806	Biological Process	504	49	50.74	thrL, thrA, thrB, thrC, AOL22_00170, ribF, ileS, ispH, citE, citF, dapB, carA, folA, araD, araA, araB, leuD, leuC, leuB, leuA, leuL, ilvI, ilvN, coaE, guaC, nadC, aceF, hpt, panD, panC, panB, folK, gluQRS, mtnN, dgt, dapD, pyrH, fabZ, accA, ldcC, proS, gloB, yafH, gpt, proB, proA, leuC, leuD, prpR, prpB, prpD, prpE, proC, aroL, acpH, queA, ribD, ribE, thiL, panE, tesB, apt, ushA, gcl, glxR, glxK,…	thrB, thrC, folA, leuA, leuL, apt, lipA, gpmA, pncB, sufS, AOL22_08150, hisG, hisD, cdd, folE, AOL22_11870, lpxP, cysK, pdxK, cysM, cadA, trxC, tyrA, aroF, nrdF, cysI, cysJ, AOL22_16600, gltB, gltD, msrP, argD, gntX, cysE, rbsD, ilvG, ilvD, ilvA, ilvC, cyaA, AOL22_21820, metF, argE, argC, argB, argH, metA, ubiC, ubiA
GO:0006139	nucleobase-containing compound metabolic process	0.99807	Biological Process	703	52	70.77	thrL, AOL22_00070, AOL22_00085, AOL22_00150, AOL22_00155, AOL22_00160, AOL22_00170, nhaR, ileS, citE, citF, carA, caiF, folA, rsmA, rluA, rapA, araC, leuO, cra, mraZ, mutT, yacG, coaE, guaC, nadC, pdhR, aceF, AOL22_00835, hpt, pcnB, gluQRS, mtnN, dgt, pyrH, tilS, proS, yafC, AOL22_01500, AOL22_01515, AOL22_01520, sinR, dinB, AOL22_01605, gpt, crl, AOL22_01655, AOL22_01735, AOL22_01745, AOL22_0176…	folA, leuO, golS, AOL22_02290, phoB, phoR, ybaO, apt, ramA, AOL22_04085, gpmA, AOL22_04825, pncB, AOL22_06690, marA, marR, AOL22_08150, AOL22_09830, rcsA, cdd, xseA, iscR, AOL22_13890, yfiE, merD, AOL22_14800, nrdF, mprA, gcvA, rcnR, AOL22_16600, rlmE, tusB, ompR, gntX, rtcA, rtcB, rsmJ, yhjB, cspA, mutM, hdfR, cyaA, metR, cpxR, AOL22_21820, soxS, soxR, arsR, arsD, silR, miaA
GO:0003735	structural constituent of ribosome	0.99829	Molecular Function	57	1	5.97	rpsT, rpsB, rpmE2, rpmJ2, rpsA, rpmF, rpmI, rplT, rpsV, rplY, rplS, rpsP, rpsU, rpsO, rpmA, rplU, rpsI, rplM, rplQ, rpsD, rpsK, rpsM, rpmJ, rplO, rpmD, rpsE, rplR, rplF, rpsH, rpsN, rplE, rplX, rplN, rpsQ, rpmC, rplP, rpsC, rplV, rpsS, rplB, rplW, rplD, rplC, rpsJ, rpsG, rpsL, rpmG, rpmB, rpmH, rpmE, rplK, rplA, rplJ, rplL, rpsF, rpsR, rplI	rpmE2
GO:0006766	vitamin metabolic process	0.99841	Biological Process	60	1	6.04	ribF, panC, panB, ribD, ribE, thiL, panE, cobC, cobD, bioA, bioB, bioF, bioC, bioD, pabC, thiK, pdxH, pdxY, bioD, ribA, cobO, nudB, cobT, cobS, cobU, cbiP, cbiN, cbiM, cbiL, cbiK, cbiJ, cbiH, cbiG, cbiF, cbiT, cbiE, cbiD, cbiC, cibB, cbiA, thiD, thiM, pdxB, pdxK, eutT, purC, AOL22_13805, pdxJ, epd, ribB, cobA, bioH, panM, coaBC, thiH, thiG, thiE, thiC, ulaG, ulaD	pdxK
GO:0006767	water-soluble vitamin metabolic process	0.99841	Biological Process	60	1	6.04	ribF, panC, panB, ribD, ribE, thiL, panE, cobC, cobD, bioA, bioB, bioF, bioC, bioD, pabC, thiK, pdxH, pdxY, bioD, ribA, cobO, nudB, cobT, cobS, cobU, cbiP, cbiN, cbiM, cbiL, cbiK, cbiJ, cbiH, cbiG, cbiF, cbiT, cbiE, cbiD, cbiC, cibB, cbiA, thiD, thiM, pdxB, pdxK, eutT, purC, AOL22_13805, pdxJ, epd, ribB, cobA, bioH, panM, coaBC, thiH, thiG, thiE, thiC, ulaG, ulaD	pdxK
GO:0006807	nitrogen compound metabolic process	0.99863	Biological Process	1173	112	118.09	thrL, thrA, thrB, thrC, mog, AOL22_00070, AOL22_00085, AOL22_00150, AOL22_00155, AOL22_00160, AOL22_00170, nhaR, rpsT, ribF, ileS, lspA, citE, citF, citX, dapB, carA, carB, caiF, caiC, caiB, caiA, fixA, fixB, folA, rsmA, rluA, rapA, araC, leuD, leuC, leuB, leuA, leuL, leuO, ilvI, ilvN, cra, mraZ, ftsW, murG, murC, mutT, yacG, coaE, guaC, nadC, ampD, pdhR, aceF, AOL22_00835, speD, hpt, panD, panC,…	thrB, thrC, caiA, folA, leuA, leuL, leuO, erpA, degP, AOL22_01505, golS, AOL22_02290, phoB, phoR, lon, ybaO, rpmE2, apt, ramA, entD, entE, dhbA, entH, AOL22_04085, gpmA, AOL22_04825, pncB, AOL22_06690, sufA, sufS, marA, marR, AOL22_08150, htpX, AOL22_09830, rcsA, dacD, hisG, hisD, cdd, folE, pgtE, cysK, pdxK, cysM, amiA, hemF, xseA, hscB, iscA, iscR, cadA, AOL22_13890, yfiE, clpB, tyrA, aroF, mer…
GO:0032787	monocarboxylic acid metabolic process	0.99875	Biological Process	84	2	8.46	ispH, aceF, panC, panB, fabZ, accA, gloB, yafH, prpR, prpB, prpD, prpE, acpH, panE, gcl, glxR, lipA, lipB, asnB, gpmA, bioA, bioB, bioF, bioC, bioD, fabA, hpaB, hpaR, hpaG, hpaE, hpaI, plsX, fabH, fabG, acpP, fabF, ppsA, pykF, bioD, fdxH, fabI, fadR, pykA, pduW, dld, accD, fadJ, fadI, glk, AOL22_13805, acpS, AOL22_14565, gabD, gabT, iacP, eno, aas, fbaA, pgk, ansB, uxuA, uxaC, garR, accB, aroE, g…	lipA, gpmA
GO:0005622	intracellular	0.99881	Cellular Component	342	26	40.37	tal, rpsT, ileS, AOL22_00265, citD, citE, citF, araA, leuD, leuB, murE, murF, murD, ddlB, ftsZ, aceF, acnB, AOL22_00835, hpt, gluQRS, rpsB, tsf, pyrH, fabZ, accA, ldcC, tilS, proS, AOL22_01500, AOL22_01515, lpcA, crl, proB, leuD, prpR, prpC, ddlA, iraP, malZ, AOL22_02525, xseB, thiI, panE, ybaO, rpmE2, rpmJ2, apt, dnaX, aes, lpxH, cysS, AOL22_03380, entD, fes, citF, citE, citD, dpiA, lipB, rlmH, …	ybaO, rpmE2, apt, entD, fes, hisG, folE, xseA, cadA, clpB, tyrA, iroD, nrdF, cysI, tusB, treF, cysE, hslU, hslV, metF, argE, argC, argB, metA, ubiC, arsR
GO:1901576	organic substance biosynthetic process	0.99885	Biological Process	841	78	84.67	thrL, thrA, mog, AOL22_00070, AOL22_00085, AOL22_00150, AOL22_00155, AOL22_00160, AOL22_00170, nhaR, rpsT, ribF, ileS, ispH, citX, dapB, carA, caiF, folA, rapA, araD, araB, araC, leuD, leuC, leuB, leuA, leuL, leuO, ilvI, ilvN, cra, mraZ, ftsW, murG, murC, lpxC, yacG, coaE, nadC, pdhR, AOL22_00835, speD, hpt, panD, panC, panB, folK, mrcB, hemL, mtnN, dgt, dapD, rpsB, tsf, pyrH, frr, ispC, lpxD, fa…	folA, leuA, leuL, leuO, lpxC, golS, AOL22_02290, phoB, phoR, ybaO, rpmE2, apt, ramA, entD, entE, dhbA, entH, lipA, AOL22_04825, pncB, AOL22_06690, marA, marR, AOL22_08150, rcsA, hisG, hisD, udg, folE, AOL22_11870, lpxP, cysK, pdxK, cysM, hemF, iscR, yfiE, tyrA, aroF, merD, nrdE, nrdF, mprA, cysI, cysJ, gcvA, rcnR, idi, gltB, gltD, ompR, yhjB, cspA, yiaH, cysE, hdfR, ilvG, ilvD, ilvA, ilvC, cyaA, …
GO:0044271	cellular nitrogen compound biosynthetic process	0.9989	Biological Process	592	44	59.6	thrL, AOL22_00070, AOL22_00085, AOL22_00150, AOL22_00155, AOL22_00160, AOL22_00170, nhaR, rpsT, ribF, ileS, carA, caiF, folA, rapA, araC, leuO, cra, mraZ, yacG, coaE, nadC, pdhR, AOL22_00835, speD, hpt, panC, panB, folK, hemL, dgt, rpsB, tsf, pyrH, frr, yaeJ, proS, yafC, sinR, prfH, crl, AOL22_01760, AOL22_02140, AOL22_02180, AOL22_02195, AOL22_02210, golS, AOL22_02290, prpR, hemB, phoB, phoR, qu…	folA, leuO, golS, AOL22_02290, phoB, phoR, ybaO, rpmE2, apt, ramA, entD, entE, dhbA, entH, AOL22_04825, pncB, AOL22_06690, marA, marR, AOL22_08150, rcsA, folE, pdxK, hemF, iscR, yfiE, merD, nrdF, mprA, gcvA, rcnR, ompR, yhjB, cspA, hdfR, cyaA, metR, cpxR, AOL22_21820, soxS, soxR, arsR, arsD, silR
GO:1901360	organic cyclic compound metabolic process	0.99897	Biological Process	826	62	83.16	thrL, mog, AOL22_00070, AOL22_00085, AOL22_00150, AOL22_00155, AOL22_00160, AOL22_00170, nhaR, ribF, ileS, citE, citF, carA, caiF, folA, rsmA, rluA, rapA, araC, leuO, cra, mraZ, mutT, yacG, coaE, guaC, nadC, pdhR, aceF, AOL22_00835, hpt, folK, pcnB, gluQRS, hemL, mtnN, dgt, pyrH, tilS, proS, yafC, AOL22_01500, AOL22_01515, AOL22_01520, sinR, dinB, AOL22_01605, gpt, crl, proB, proA, AOL22_01655, A…	folA, leuO, golS, AOL22_02290, phoB, phoR, ybaO, apt, ramA, entD, entH, lipA, AOL22_04085, gpmA, AOL22_04825, pncB, AOL22_06690, marA, marR, AOL22_08150, AOL22_09830, rcsA, hisG, hisD, cdd, folE, pdxK, hemF, xseA, iscR, AOL22_13890, yfiE, tyrA, aroF, merD, AOL22_14800, nrdF, mprA, gcvA, rcnR, AOL22_16600, rlmE, tusB, ompR, gntX, rtcA, rtcB, rsmJ, yhjB, cspA, mutM, hdfR, cyaA, metR, cpxR, AOL22_21…
GO:0071840	cellular component organization or biogenesis	0.99902	Biological Process	136	12	13.69	thrL, bcfB, bcfG, rsmA, surA, lptD, murF, ftsW, murG, murC, ftsQ, stiB, mrcB, stfD, bamA, yaeJ, papD, prfH, stbE, stbB, fimC, rlmH, lptE, ybeY, cpoB, ybhC, rhlE, rlmF, mukE, mukB, rlmKL, scsB, flgN, flgJ, flgK, topB, sufB, sufD, sufE, narW, dbpA, topA, narJ, prfA, ycgO, minC, minE, rsmF, sopE2, flhA, flhB, flhC, flhD, fliD, fliS, fliI, fliK, fliO, fliQ, fliR, stcB, yehU, yeiU, AOL22_12095, dsbE, …	scsB, sufB, sufD, sufE, iscX, hscA, hscB, iscU, nifS, rlmE, nfuA, rsmJ
GO:0009059	macromolecule biosynthetic process	0.99922	Biological Process	506	33	50.94	thrL, AOL22_00070, AOL22_00085, AOL22_00150, AOL22_00155, AOL22_00160, nhaR, rpsT, ileS, citX, caiF, rapA, araC, leuO, cra, mraZ, ftsW, murG, murC, yacG, pdhR, AOL22_00835, mrcB, rpsB, tsf, frr, dnaE, yaeJ, proS, yafC, dnaQ, sinR, prfH, crl, AOL22_01760, AOL22_02030, AOL22_02140, AOL22_02180, AOL22_02195, AOL22_02210, golS, AOL22_02290, prpR, phoB, phoR, AOL22_02525, nrdR, nusB, phnR, ybaO, rpmE2…	leuO, golS, AOL22_02290, phoB, phoR, ybaO, rpmE2, ramA, AOL22_04825, AOL22_06690, marA, marR, rcsA, udg, iscR, yfiE, merD, nrdE, mprA, gcvA, rcnR, ompR, yhjB, cspA, yiaH, hdfR, metR, cpxR, soxS, soxR, arsR, arsD, silR
GO:0046483	heterocycle metabolic process	0.99924	Biological Process	811	60	81.65	thrL, mog, AOL22_00070, AOL22_00085, AOL22_00150, AOL22_00155, AOL22_00160, AOL22_00170, nhaR, ribF, ileS, citE, citF, carA, caiF, folA, rsmA, rluA, rapA, araC, leuO, cra, mraZ, mutT, yacG, coaE, guaC, nadC, pdhR, aceF, AOL22_00835, hpt, folK, pcnB, gluQRS, hemL, mtnN, dgt, pyrH, tilS, proS, yafC, AOL22_01500, AOL22_01515, AOL22_01520, sinR, dinB, AOL22_01605, gpt, crl, proB, proA, AOL22_01655, A…	folA, leuO, golS, AOL22_02290, phoB, phoR, ybaO, apt, ramA, entD, entH, lipA, AOL22_04085, gpmA, AOL22_04825, pncB, AOL22_06690, marA, marR, AOL22_08150, AOL22_09830, rcsA, hisG, hisD, cdd, folE, pdxK, hemF, xseA, iscR, AOL22_13890, yfiE, merD, AOL22_14800, nrdF, mprA, gcvA, rcnR, AOL22_16600, rlmE, tusB, ompR, gntX, rtcA, rtcB, rsmJ, yhjB, cspA, mutM, hdfR, cyaA, metR, cpxR, AOL22_21820, soxS, s…
GO:0034645	cellular macromolecule biosynthetic process	0.99936	Biological Process	498	32	50.14	thrL, AOL22_00070, AOL22_00085, AOL22_00150, AOL22_00155, AOL22_00160, nhaR, rpsT, ileS, caiF, rapA, araC, leuO, cra, mraZ, ftsW, murG, murC, yacG, pdhR, AOL22_00835, mrcB, rpsB, tsf, frr, dnaE, yaeJ, proS, yafC, dnaQ, sinR, prfH, crl, AOL22_01760, AOL22_02030, AOL22_02140, AOL22_02180, AOL22_02195, AOL22_02210, golS, AOL22_02290, prpR, phoB, phoR, AOL22_02525, nrdR, nusB, phnR, ybaO, rpmE2, rpmJ…	leuO, golS, AOL22_02290, phoB, phoR, ybaO, rpmE2, ramA, AOL22_04825, AOL22_06690, marA, marR, rcsA, iscR, yfiE, merD, nrdE, mprA, gcvA, rcnR, ompR, yhjB, cspA, yiaH, hdfR, metR, cpxR, soxS, soxR, arsR, arsD, silR
GO:0005840	ribosome	0.99943	Cellular Component	58	1	6.85	rpsT, rpsB, rpmE2, rpmJ2, rpsA, rpmF, rpmI, rplT, rpsV, rplY, rplS, rimM, rpsP, rpsU, rpsO, rpmA, rplU, rpsI, rplM, rplQ, rpsD, rpsK, rpsM, rpmJ, rplO, rpmD, rpsE, rplR, rplF, rpsH, rpsN, rplE, rplX, rplN, rpsQ, rpmC, rplP, rpsC, rplV, rpsS, rplB, rplW, rplD, rplC, rpsJ, rpsG, rpsL, rpmG, rpmB, rpmH, rpmE, rplK, rplA, rplJ, rplL, rpsF, rpsR, rplI	rpmE2
GO:0044267	cellular protein metabolic process	0.99948	Biological Process	151	8	15.2	mog, rpsT, ileS, citX, rpsB, tsf, frr, yaeJ, proS, prfH, rpmE2, rpmJ2, ppiB, cysS, citX, lipB, leuS, glnS, slrP, moaA, moaB, moaC, moaD, moaE, moeB, moeA, rimO, rimK, infA, serS, rpsA, asnS, rpmF, phoQ, sppA, thrS, infC, rpmI, rplT, pheS, pheT, tyrS, hypA, rpsV, yciH, prmC, prfA, aspS, argS, sopA, wzb, metG, yeiP, yejH, rplY, sspH2, ccmE, apbE, rcsC, arnT, prmB, sixA, gltX, hisS, rplS, rpsP, AOL2…	rpmE2, msrP, msrQ, ppiA, yihE, hslV, lpxO, ytfE
GO:0044282	small molecule catabolic process	0.99952	Biological Process	71	1	7.15	araD, araB, mtnN, gloB, yafH, prpR, prpB, prpD, prpE, gcl, galT, hutI, hutG, hutH, hpaB, hpaR, hpaG, hpaE, hpaI, putA, astC, astA, astD, astE, ydiF, rspA, ycjG, dadA, pduW, cdd, fghA, glpA, rhmD, fadJ, suhB, gabD, gudD, ygcY, fucI, gcvP, gcvH, gcvT, speA, uxuA, uxaC, tdcB, garL, garD, AOL22_17480, nanK, araD, AOL22_19740, gpmM, tdh, kbl, coaBC, dgoD, dgoK, gppA, fadB, yihT, yihU, rhaD, rhaB, ulaG…	cdd
GO:0016043	cellular component organization	0.99956	Biological Process	107	10	10.77	thrL, bcfB, bcfG, surA, lptD, murF, ftsQ, stiB, stfD, bamA, yaeJ, papD, prfH, stbE, stbB, fimC, lptE, cpoB, ybhC, rhlE, mukE, mukB, scsB, flgN, flgJ, flgK, topB, sufB, sufD, sufE, narW, dbpA, topA, narJ, prfA, ycgO, minC, minE, sopE2, flhA, flhB, flhC, flhD, fliD, fliS, fliI, fliK, fliO, fliQ, fliR, stcB, yehU, yeiU, AOL22_12095, dsbE, ccmF, ccmE, ccmD, ccmC, ccmB, ccmA, gyrA, zipA, iscX, hscA, h…	scsB, sufB, sufD, sufE, iscX, hscA, hscB, iscU, nifS, nfuA
GO:0043170	macromolecule metabolic process	0.99967	Biological Process	865	68	87.08	thrL, mog, AOL22_00070, AOL22_00085, AOL22_00150, AOL22_00155, AOL22_00160, nhaR, rpsT, ileS, lspA, citX, caiF, rsmA, rluA, rapA, araC, leuO, cra, mraZ, ftsW, murG, murC, mutT, yacG, ampD, pdhR, AOL22_00835, pcnB, gluQRS, mrcB, erpA, degP, map, rpsB, tsf, frr, rseP, dnaE, AOL22_01180, tilS, yaeJ, proS, yafC, mltD, dnaQ, tssH, AOL22_01475, AOL22_01485, AOL22_01500, AOL22_01505, AOL22_01515, AOL22_…	leuO, erpA, degP, AOL22_01505, golS, AOL22_02290, phoB, phoR, lon, ybaO, rpmE2, ramA, AOL22_04085, AOL22_04825, AOL22_06690, sufA, marA, marR, htpX, AOL22_09830, rcsA, dacD, udg, pgtE, amiA, xseA, hscB, iscA, iscR, AOL22_13890, yfiE, clpB, merD, AOL22_14800, nrdE, mprA, gcvA, rcnR, yggG, rlmE, msrP, msrQ, tusB, ppiA, ompR, nfuA, rtcA, rtcB, rsmJ, prlC, yhjB, cspA, yiaH, mutM, hdfR, metR, yihE, cp…
GO:0003723	RNA binding	0.99979	Molecular Function	98	2	10.26	rpsT, ileS, rluA, pcnB, tsf, yaeJ, AOL22_01500, AOL22_01515, prfH, proB, nusB, thiI, ybcJ, rna, infA, rpsA, rlmKL, rlmI, rne, rluC, rluE, infC, rplT, pheS, pheT, tyrS, AOL22_08780, rnb, yciH, rluB, yciO, prfA, proQ, rsmF, metG, yeiP, rsuA, rplY, truA, gltX, tmcA, trmJ, era, rnc, yfiF, rluD, ffh, smpB, csrA, hypF, truD, cas5e, rlmD, truC, prfB, cca, deaD, pnp, truB, infB, nusA, yhbY, rplU, cafA, t…	rna, AOL22_18840
GO:0006518	peptide metabolic process	0.99984	Biological Process	110	6	11.07	rpsT, ileS, rpsB, tsf, frr, yaeJ, proS, prfH, rpmE2, rpmJ2, cysS, entD, entE, dhbA, entH, leuS, glnS, infA, serS, rpsA, asnS, rpmF, pepT, sppA, thrS, infC, rpmI, rplT, pheS, pheT, tyrS, rpsV, yciH, prfA, aspS, argS, metG, yeiP, yejH, rplY, gltX, hisS, rplS, rpsP, gshA, alaS, lysS, prfB, gshB, rpsU, rpsO, infB, rpmA, rplU, rpsI, rplM, rplQ, rpsD, rpsK, rpsM, rpmJ, rplO, rpmD, rpsE, rplR, rplF, rps…	rpmE2, entD, entE, dhbA, entH, gorA
GO:0043603	cellular amide metabolic process	0.99986	Biological Process	150	8	15.1	rpsT, ileS, citE, citF, panC, panB, folK, rpsB, tsf, frr, yaeJ, proS, prfH, panE, tesB, rpmE2, rpmJ2, allA, allB, allC, cysS, entD, entE, dhbA, entH, citF, citE, leuS, asnB, glnS, hutI, hutG, bioA, bioB, bioF, bioC, bioD, infA, serS, rpsA, asnS, rpmF, pabC, pepT, sppA, thrS, infC, rpmI, rplT, pheS, pheT, tyrS, bioD, rpsV, yciH, prfA, pabB, nudB, aspS, argS, metG, folE, yeiP, yejH, rplY, folC, glt…	rpmE2, entD, entE, dhbA, entH, folE, AOL22_16600, gorA
GO:0043232	intracellular non-membrane-bounded organelle	0.99987	Cellular Component	69	1	8.14	rpsT, rpsB, rpmE2, rpmJ2, rpsA, ihfB, rpmF, rpmI, rplT, rpsV, topA, pduU, rplY, gyrA, eutS, rplS, rimM, rpsP, parC, parE, rpsU, rpsO, rpmA, rplU, rpsI, rplM, yrdD, rplQ, rpsD, rpsK, rpsM, rpmJ, rplO, rpmD, rpsE, rplR, rplF, rpsH, rpsN, rplE, rplX, rplN, rpsQ, rpmC, rplP, rpsC, rplV, rpsS, rplB, rplW, rplD, rplC, rpsJ, rpsG, rpsL, rpmG, rpmB, gyrB, rpmH, rpmE, rplK, rplA, rplJ, rplL, AOL22_23250, …	rpmE2
GO:0043229	intracellular organelle	0.99988	Cellular Component	70	1	8.26	rpsT, rpsB, rpmE2, rpmJ2, nagE, rpsA, ihfB, rpmF, rpmI, rplT, rpsV, topA, pduU, rplY, gyrA, eutS, rplS, rimM, rpsP, parC, parE, rpsU, rpsO, rpmA, rplU, rpsI, rplM, yrdD, rplQ, rpsD, rpsK, rpsM, rpmJ, rplO, rpmD, rpsE, rplR, rplF, rpsH, rpsN, rplE, rplX, rplN, rpsQ, rpmC, rplP, rpsC, rplV, rpsS, rplB, rplW, rplD, rplC, rpsJ, rpsG, rpsL, rpmG, rpmB, gyrB, rpmH, rpmE, rplK, rplA, rplJ, rplL, AOL22_2…	rpmE2
GO:0003676	nucleic acid binding	0.9999	Molecular Function	499	31	52.22	AOL22_00085, AOL22_00150, AOL22_00160, rpsT, ileS, AOL22_00265, rluA, polB, araC, cra, mraZ, AOL22_00810, pcnB, hrpB, tsf, rnhB, dnaE, yaeJ, rnhA, dnaQ, AOL22_01500, AOL22_01515, AOL22_01520, dinB, prfH, proB, AOL22_01655, AOL22_01735, AOL22_01760, AOL22_01805, AOL22_01955, AOL22_01975, AOL22_02030, AOL22_02100, AOL22_02180, AOL22_02195, AOL22_02210, golS, mod, res, AOL22_02290, prpR, phoB, yajD,…	golS, AOL22_02290, phoB, lon, ybaO, ramA, rna, AOL22_04085, AOL22_06690, marA, AOL22_09830, rcsA, AOL22_11865, xseA, iscR, AOL22_13890, merD, AOL22_14800, rcnR, ompR, AOL22_18840, yhjB, cspA, mutM, hdfR, AOL22_21505, cpxR, soxS, soxR, arsD, silR
GO:0044238	primary metabolic process	0.9999	Biological Process	1279	114	128.76	thrL, thrA, thrB, thrC, tal, mog, AOL22_00070, AOL22_00085, AOL22_00090, AOL22_00150, AOL22_00155, AOL22_00160, AOL22_00170, nhaR, AOL22_00210, rpsT, ileS, lspA, ispH, citE, citF, citX, dapB, carA, caiF, folA, rsmA, rluA, rapA, araD, araA, araB, araC, leuD, leuC, leuB, leuA, leuL, leuO, ilvI, ilvN, cra, mraZ, murG, lpxC, mutT, yacG, coaE, guaC, nadC, AOL22_00755, pdhR, aceF, acnB, AOL22_00835, hp…	thrB, thrC, folA, leuA, leuL, leuO, lpxC, erpA, degP, AOL22_01505, golS, AOL22_02290, phoB, phoR, lon, ybaO, rpmE2, apt, ramA, lipA, AOL22_04085, gpmA, AOL22_04825, pncB, AOL22_06690, sufA, sufS, marA, marR, AOL22_08150, htpX, AOL22_09830, rcsA, dacD, hisG, hisD, udg, cdd, AOL22_11870, AOL22_12400, pgtE, lpxP, cysK, cysM, xseA, hscB, iscA, iscR, cadA, AOL22_13890, yfiE, clpB, tyrA, aroF, merD, AO…
GO:0008152	metabolic process	0.99995	Biological Process	1861	172	187.35	thrL, thrA, thrB, thrC, tal, mog, AOL22_00070, AOL22_00085, AOL22_00090, AOL22_00150, AOL22_00155, AOL22_00160, AOL22_00170, AOL22_00180, nhaR, AOL22_00210, rpsT, ribF, ileS, lspA, ispH, AOL22_00270, citC, citE, citF, citX, citG, dapB, carA, carB, caiF, caiD, caiC, caiB, caiA, fixA, fixB, fixC, AOL22_00420, folA, rsmA, pdxA, rluA, rapA, araD, araA, araB, araC, leuD, leuC, leuB, leuA, leuL, leuO, …	thrB, thrC, caiA, AOL22_00420, folA, leuA, leuL, leuO, lpxC, cueO, erpA, degP, AOL22_01505, golS, AOL22_02290, phoB, phoR, lon, ybaO, rpmE2, apt, ramA, entD, entF, entC, entE, entB, dhbA, entH, ahpC, ahpF, lipA, tcuA, AOL22_04085, gpmA, AOL22_04825, nfsA, pncB, scsB, AOL22_06145, AOL22_06625, AOL22_06690, sufA, sufB, sufD, sufS, sufE, marA, marR, yneI, AOL22_08150, acpD, nifJ, htpX, AOL22_09830, …
GO:0044260	cellular macromolecule metabolic process	0.99995	Biological Process	694	47	69.87	thrL, mog, AOL22_00070, AOL22_00085, AOL22_00150, AOL22_00155, AOL22_00160, nhaR, rpsT, ileS, citX, caiF, rapA, araC, leuO, cra, mraZ, ftsW, murG, murC, mutT, yacG, pdhR, AOL22_00835, mrcB, rpsB, tsf, frr, dnaE, AOL22_01180, yaeJ, proS, yafC, dnaQ, AOL22_01520, sinR, dinB, prfH, crl, AOL22_01655, AOL22_01735, AOL22_01745, AOL22_01760, AOL22_01785, AOL22_01955, AOL22_01975, AOL22_02030, AOL22_0210…	leuO, golS, AOL22_02290, phoB, phoR, ybaO, rpmE2, ramA, AOL22_04085, AOL22_04825, AOL22_06690, marA, marR, AOL22_09830, rcsA, xseA, iscR, AOL22_13890, yfiE, merD, AOL22_14800, nrdE, mprA, gcvA, rcnR, rlmE, msrP, msrQ, ppiA, ompR, rsmJ, yhjB, cspA, yiaH, mutM, hdfR, metR, yihE, cpxR, hslV, soxS, soxR, lpxO, arsR, arsD, silR, ytfE
GO:1901566	organonitrogen compound biosynthetic process	0.99996	Biological Process	350	36	35.24	thrL, thrA, mog, rpsT, ribF, ileS, dapB, carA, folA, leuD, leuC, leuB, leuA, leuL, ilvI, ilvN, ftsW, murG, murC, coaE, nadC, speD, hpt, panD, panC, panB, folK, mrcB, hemL, mtnN, dapD, rpsB, tsf, pyrH, frr, yaeJ, proS, prfH, proB, proA, leuC, leuD, hemB, proC, aroL, queA, ribD, ribE, thiL, thiI, panE, cyoE, rpmE2, rpmJ2, apt, hemH, purK, purE, cysS, ybdK, entD, entE, dhbA, entH, cobC, cobD, nadD, …	folA, leuA, leuL, rpmE2, apt, entD, entE, dhbA, entH, pncB, AOL22_08150, hisG, hisD, folE, cysK, pdxK, cysM, hemF, tyrA, aroF, cysI, cysJ, gltB, gltD, cysE, ilvG, ilvD, ilvA, ilvC, cyaA, metF, argE, argC, argB, argH, metA
GO:0006412	translation	0.99998	Biological Process	100	1	10.07	rpsT, ileS, rpsB, tsf, frr, yaeJ, proS, prfH, rpmE2, rpmJ2, cysS, leuS, glnS, infA, serS, rpsA, asnS, rpmF, thrS, infC, rpmI, rplT, pheS, pheT, tyrS, rpsV, yciH, prfA, aspS, argS, metG, yeiP, yejH, rplY, gltX, hisS, rplS, rpsP, alaS, lysS, prfB, rpsU, rpsO, infB, rpmA, rplU, rpsI, rplM, rplQ, rpsD, rpsK, rpsM, rpmJ, rplO, rpmD, rpsE, rplR, rplF, rpsH, rpsN, rplE, rplX, rplN, rpsQ, rpmC, rplP, rps…	rpmE2
GO:0034641	cellular nitrogen compound metabolic process	0.99998	Biological Process	899	64	90.51	thrL, AOL22_00070, AOL22_00085, AOL22_00150, AOL22_00155, AOL22_00160, AOL22_00170, nhaR, rpsT, ribF, ileS, citE, citF, carA, caiF, caiC, caiB, caiA, fixA, fixB, folA, rsmA, rluA, rapA, araC, leuO, cra, mraZ, mutT, yacG, coaE, guaC, nadC, pdhR, aceF, AOL22_00835, speD, hpt, panC, panB, folK, pcnB, gluQRS, hemL, mtnN, dgt, rpsB, tsf, pyrH, frr, tilS, yaeJ, proS, yafC, AOL22_01500, AOL22_01515, AOL…	caiA, folA, leuO, golS, AOL22_02290, phoB, phoR, ybaO, rpmE2, apt, ramA, entD, entE, dhbA, entH, AOL22_04085, gpmA, AOL22_04825, pncB, AOL22_06690, marA, marR, AOL22_08150, AOL22_09830, rcsA, hisG, hisD, cdd, folE, pdxK, hemF, xseA, iscR, AOL22_13890, yfiE, merD, AOL22_14800, nrdF, mprA, gcvA, rcnR, AOL22_16600, rlmE, tusB, ompR, gntX, rtcA, rtcB, rsmJ, gorA, yhjB, cspA, mutM, hdfR, cyaA, metR, c…
GO:0043043	peptide biosynthetic process	0.99998	Biological Process	106	5	10.67	rpsT, ileS, rpsB, tsf, frr, yaeJ, proS, prfH, rpmE2, rpmJ2, cysS, entD, entE, dhbA, entH, leuS, glnS, infA, serS, rpsA, asnS, rpmF, thrS, infC, rpmI, rplT, pheS, pheT, tyrS, rpsV, yciH, prfA, aspS, argS, metG, yeiP, yejH, rplY, gltX, hisS, rplS, rpsP, gshA, alaS, lysS, prfB, gshB, rpsU, rpsO, infB, rpmA, rplU, rpsI, rplM, rplQ, rpsD, rpsK, rpsM, rpmJ, rplO, rpmD, rpsE, rplR, rplF, rpsH, rpsN, rpl…	rpmE2, entD, entE, dhbA, entH
GO:0043604	amide biosynthetic process	0.99998	Biological Process	129	6	12.99	rpsT, ileS, panC, panB, folK, rpsB, tsf, frr, yaeJ, proS, prfH, panE, rpmE2, rpmJ2, cysS, entD, entE, dhbA, entH, leuS, asnB, glnS, bioA, bioB, bioF, bioC, bioD, infA, serS, rpsA, asnS, rpmF, pabC, thrS, infC, rpmI, rplT, pheS, pheT, tyrS, bioD, rpsV, yciH, prfA, pabB, nudB, aspS, argS, metG, folE, yeiP, yejH, rplY, folC, gltX, hisS, AOL22_13805, rplS, rpsP, sul2, gshA, alaS, lysS, prfB, gshB, rp…	rpmE2, entD, entE, dhbA, entH, folE
GO:0009987	cellular process	0.99999	Biological Process	1865	172	187.76	thrL, thrA, thrB, thrC, tal, mog, dnaK, dnaJ, AOL22_00070, AOL22_00085, bcfA, bcfB, bcfD, bcfE, bcfF, bcfG, bcfH, AOL22_00150, AOL22_00155, AOL22_00160, AOL22_00170, nhaR, rpsT, ribF, ileS, ispH, AOL22_00265, AOL22_00270, citE, citF, citX, citG, dapB, carA, caiF, caiC, caiB, caiA, fixA, fixB, yaaU, kefC, folA, rsmA, surA, lptD, rluA, rapA, araD, araB, araC, sgrT, leuD, leuC, leuB, leuA, leuL, leu…	thrB, thrC, dnaK, caiA, folA, leuA, leuL, leuO, lpxC, AOL22_01300, mdsA, golS, AOL22_02290, AOL22_02385, phoB, phoR, yajR, ybaO, rpmE2, acrA, apt, cnoX, ramA, entD, entE, dhbA, entH, ahpC, ahpF, lipA, AOL22_04085, gpmA, AOL22_04825, grxA, ycaD, pncB, yccA, scsB, scsC, scsD, AOL22_06145, mdtH, AOL22_06625, AOL22_06690, sufB, sufD, sufS, sufE, ssaI, ssaJ, clcB, ydeE, marA, marR, ydeA, AOL22_08150, …
GO:0043226	organelle	0.99999	Cellular Component	90	1	10.62	rpsT, rpsB, rpmE2, rpmJ2, nagE, rpsA, ihfB, flgB, flgC, flgG, flgH, flgI, flgK, flgL, rpmF, rpmI, rplT, ssaQ, rpsV, topA, cheZ, fliC, fliD, fliE, fliF, fliG, fliH, fliJ, fliK, fliL, fliM, fliN, pduU, rplY, gyrA, eutS, rplS, rimM, rpsP, parC, parE, rpsU, rpsO, rpmA, rplU, rpsI, rplM, yrdD, rplQ, rpsD, rpsK, rpsM, rpmJ, rplO, rpmD, rpsE, rplR, rplF, rpsH, rpsN, rplE, rplX, rplN, rpsQ, rpmC, rplP, r…	rpmE2
GO:0043228	non-membrane-bounded organelle	0.99999	Cellular Component	89	1	10.5	rpsT, rpsB, rpmE2, rpmJ2, rpsA, ihfB, flgB, flgC, flgG, flgH, flgI, flgK, flgL, rpmF, rpmI, rplT, ssaQ, rpsV, topA, cheZ, fliC, fliD, fliE, fliF, fliG, fliH, fliJ, fliK, fliL, fliM, fliN, pduU, rplY, gyrA, eutS, rplS, rimM, rpsP, parC, parE, rpsU, rpsO, rpmA, rplU, rpsI, rplM, yrdD, rplQ, rpsD, rpsK, rpsM, rpmJ, rplO, rpmD, rpsE, rplR, rplF, rpsH, rpsN, rplE, rplX, rplN, rpsQ, rpmC, rplP, rpsC, r…	rpmE2
GO:0044237	cellular metabolic process	0.99999	Biological Process	1401	126	141.04	thrL, thrA, thrB, thrC, tal, mog, AOL22_00070, AOL22_00085, AOL22_00150, AOL22_00155, AOL22_00160, AOL22_00170, nhaR, rpsT, ribF, ileS, ispH, AOL22_00270, citE, citF, citX, citG, dapB, carA, caiF, caiC, caiB, caiA, fixA, fixB, folA, rsmA, rluA, rapA, araD, araB, araC, leuD, leuC, leuB, leuA, leuL, leuO, ilvI, ilvN, cra, mraZ, ftsW, murG, murC, lpxC, mutT, yacG, coaE, guaC, nadC, pdhR, aceF, acnB,…	thrB, thrC, caiA, folA, leuA, leuL, leuO, lpxC, golS, AOL22_02290, phoB, phoR, ybaO, rpmE2, apt, ramA, entD, entE, dhbA, entH, lipA, AOL22_04085, gpmA, AOL22_04825, pncB, AOL22_06145, AOL22_06625, AOL22_06690, sufB, sufD, sufS, sufE, marA, marR, AOL22_08150, nifJ, AOL22_09830, rcsA, hisG, hisD, cdd, folE, lpxP, cysK, pdxK, cysM, hemF, xseA, iscX, hscA, iscU, nifS, iscR, cadA, AOL22_13890, yfiE, t…
GO:0000003	reproduction	1	Biological Process	2	0	0.2	ftsP, zapB
GO:0000015	phosphopyruvate hydratase complex	1	Cellular Component	1	0	0.12	eno
GO:0000027	ribosomal large subunit assembly	1	Biological Process	3	0	0.3	dbpA, srmB, deaD
GO:0000030	mannosyltransferase activity	1	Molecular Function	1	0	0.1	arnT
GO:0000049	tRNA binding	1	Molecular Function	8	0	0.84	ileS, pheS, pheT, metG, gltX, tmcA, rph, rnpA
GO:0000062	fatty-acyl-CoA binding	1	Molecular Function	1	0	0.1	fadR
GO:0000064	L-ornithine transmembrane transporter activity	1	Molecular Function	1	0	0.1	potE
GO:0000104	succinate dehydrogenase activity	1	Molecular Function	2	0	0.21	sdhC, sdhD
GO:0000107	imidazoleglycerol-phosphate synthase activity	1	Molecular Function	1	0	0.1	hisF
GO:0000162	tryptophan biosynthetic process	1	Biological Process	2	0	0.2	trpD, trpB
GO:0000175	3'-5'-exoribonuclease activity	1	Molecular Function	1	0	0.1	pnp
GO:0000179	rRNA (adenine-N6,N6-)-dimethyltransferase activity	1	Molecular Function	1	0	0.1	rsmA
GO:0000210	NAD+ diphosphatase activity	1	Molecular Function	1	0	0.1	nudC
GO:0000255	allantoin metabolic process	1	Biological Process	3	0	0.3	allA, allB, allC
GO:0000256	allantoin catabolic process	1	Biological Process	3	0	0.3	allA, allB, allC
GO:0000272	polysaccharide catabolic process	1	Biological Process	5	0	0.5	chbG, glgX, kduI, glgX, malS
GO:0000303	response to superoxide	1	Biological Process	1	0	0.1	trxB
GO:0000305	response to oxygen radical	1	Biological Process	1	0	0.1	trxB
GO:0000310	xanthine phosphoribosyltransferase activity	1	Molecular Function	1	0	0.1	gpt
GO:0000902	cell morphogenesis	1	Biological Process	9	0	0.91	murE, murD, mrdB, minC, rodZ, mreD, mreC, mreB, glmU
GO:0000906	6,7-dimethyl-8-ribityllumazine synthase activity	1	Molecular Function	1	0	0.1	ribE
GO:0000910	cytokinesis	1	Biological Process	9	0	0.91	ftsQ, minC, minE, dedD, zipA, ftsP, damX, slmA, zapB
GO:0000917	division septum assembly	1	Biological Process	2	0	0.2	minE, slmA
GO:0000976	transcription regulatory region sequence-specific DNA binding	1	Molecular Function	1	0	0.1	AOL22_18820
GO:0000984	bacterial-type RNA polymerase transcription regulatory region sequence-specific DNA binding	1	Molecular Function	1	0	0.1	AOL22_18820
GO:0000986	bacterial-type cis-regulatory region sequence-specific DNA binding	1	Molecular Function	1	0	0.1	AOL22_18820
GO:0000987	cis-regulatory region sequence-specific DNA binding	1	Molecular Function	1	0	0.1	AOL22_18820
GO:0001067	regulatory region nucleic acid binding	1	Molecular Function	1	0	0.1	AOL22_18820
GO:0001101	response to acid chemical	1	Biological Process	1	0	0.1	AOL22_06695
GO:0001407	glycerophosphodiester transmembrane transport	1	Biological Process	1	0	0.1	ugpC
GO:0001514	selenocysteine incorporation	1	Biological Process	2	0	0.2	selB, selA
GO:0001522	pseudouridine synthesis	1	Biological Process	11	0	1.11	rluA, rluC, rluE, rluB, rsuA, truA, rluD, truD, truC, truB, rluF
GO:0001530	lipopolysaccharide binding	1	Molecular Function	1	0	0.1	lptA
GO:0001539	cilium or flagellum-dependent cell motility	1	Biological Process	21	0	2.11	flgB, flgC, flgE, flgF, flgG, flgH, flgI, flgK, flgL, ssaQ, ycgR, fliC, fliE, fliF, fliG, fliH, fliI, fliJ, fliL, fliM, fliN
GO:0001680	tRNA 3'-terminal CCA addition	1	Biological Process	1	0	0.1	cca
GO:0001716	L-amino-acid oxidase activity	1	Molecular Function	1	0	0.1	nadB
GO:0001727	lipid kinase activity	1	Molecular Function	1	0	0.1	yegS
GO:0001887	selenium compound metabolic process	1	Biological Process	1	0	0.1	mnmH
GO:0001906	cell killing	1	Biological Process	2	0	0.2	AOL22_05520, AOL22_14035
GO:0001907	killing by symbiont of host cells	1	Biological Process	2	0	0.2	AOL22_05520, AOL22_14035
GO:0002094	polyprenyltransferase activity	1	Molecular Function	1	0	0.1	menA
GO:0002100	tRNA wobble adenosine to inosine editing	1	Biological Process	1	0	0.1	tadA
GO:0002101	tRNA wobble cytosine modification	1	Biological Process	1	0	0.1	tmcA
GO:0002252	immune effector process	1	Biological Process	2	0	0.2	cas1e, cas5e
GO:0002376	immune system process	1	Biological Process	2	0	0.2	cas1e, cas5e
GO:0002791	regulation of peptide secretion	1	Biological Process	3	0	0.3	AOL22_11575, sicP, invE
GO:0002792	negative regulation of peptide secretion	1	Biological Process	1	0	0.1	invE
GO:0002943	tRNA dihydrouridine synthesis	1	Biological Process	3	0	0.3	dusC, dusB, dusA
GO:0002949	tRNA threonylcarbamoyladenosine modification	1	Biological Process	4	0	0.4	tsaB, tsaD, tsaC, tsaE
GO:0003008	system process	1	Biological Process	1	0	0.1	AOL22_18495
GO:0003012	muscle system process	1	Biological Process	1	0	0.1	AOL22_18495
GO:0003674	molecular_function	1	Molecular Function	2685	281	281	thrA, thrB, thrC, yaaJ, tal, dnaK, dnaJ, AOL22_00070, AOL22_00085, AOL22_00090, bcfC, bcfH, AOL22_00150, AOL22_00155, AOL22_00160, AOL22_00170, AOL22_00180, AOL22_00185, nhaR, AOL22_00210, AOL22_00215, rpsT, ribF, ileS, lspA, ispH, rihC, AOL22_00265, AOL22_00270, AOL22_00275, oadA, AOL22_00285, citN, citC, citE, citF, citG, dapB, carA, carB, caiD, caiC, caiB, caiA, caiT, fixA, fixB, fixC, fixX, y…	thrB, thrC, dnaK, caiA, AOL22_00420, folA, leuA, leuO, rsmH, lpxC, cueO, yadF, fhuA, fhuC, fhuD, fhuB, erpA, degP, metN, mdsC, mdsB, mdsA, golT, golS, golB, AOL22_02290, foxA, AOL22_02385, phoB, phoR, phnT, lon, ybaO, rpmE2, acrA, apt, ybaK, copA, cnoX, ybbA, ramA, entD, fepA, fes, entF, fepC, fepG, fepD, entS, fepB, entC, entE, entB, dhbA, entH, ahpC, ahpF, rna, lipA, tcuA, fldA, kdpB, kdpA, ybg…
GO:0003678	DNA helicase activity	1	Molecular Function	4	0	0.42	ruvB, ruvA, dnaB, dnaB
GO:0003688	DNA replication origin binding	1	Molecular Function	1	0	0.1	dnaA
GO:0003697	single-stranded DNA binding	1	Molecular Function	5	0	0.52	recA, recF, ssb, AOL22_23265, priB
GO:0003712	transcription coregulator activity	1	Molecular Function	1	0	0.1	rseA
GO:0003714	transcription corepressor activity	1	Molecular Function	1	0	0.1	rseA
GO:0003724	RNA helicase activity	1	Molecular Function	1	0	0.1	dbpA
GO:0003725	double-stranded RNA binding	1	Molecular Function	4	0	0.42	yciO, proQ, hypF, tsaC
GO:0003727	single-stranded RNA binding	1	Molecular Function	2	0	0.21	proQ, hslR
GO:0003743	translation initiation factor activity	1	Molecular Function	4	0	0.42	infA, infC, yciH, infB
GO:0003746	translation elongation factor activity	1	Molecular Function	7	0	0.73	tsf, yeiP, tuf, fusA, selB, tuf, efp
GO:0003747	translation release factor activity	1	Molecular Function	5	0	0.52	yaeJ, prfH, prfA, prfB, prfC
GO:0003774	motor activity	1	Molecular Function	9	0	0.94	flgH, ssaQ, fliE, fliF, fliG, fliH, fliJ, fliM, fliN
GO:0003796	lysozyme activity	1	Molecular Function	3	0	0.31	AOL22_05520, AOL22_14035, AOL22_19260
GO:0003825	alpha,alpha-trehalose-phosphate synthase (UDP-forming) activity	1	Molecular Function	1	0	0.1	otsA
GO:0003841	1-acylglycerol-3-phosphate O-acyltransferase activity	1	Molecular Function	1	0	0.1	plsC
GO:0003842	1-pyrroline-5-carboxylate dehydrogenase activity	1	Molecular Function	1	0	0.1	putA
GO:0003844	1,4-alpha-glucan branching enzyme activity	1	Molecular Function	1	0	0.1	glgB
GO:0003848	2-amino-4-hydroxy-6-hydroxymethyldihydropteridine diphosphokinase activity	1	Molecular Function	1	0	0.1	folK
GO:0003855	3-dehydroquinate dehydratase activity	1	Molecular Function	1	0	0.1	aroD
GO:0003856	3-dehydroquinate synthase activity	1	Molecular Function	1	0	0.1	aroB
GO:0003857	3-hydroxyacyl-CoA dehydrogenase activity	1	Molecular Function	2	0	0.21	fadJ, fadB
GO:0003861	3-isopropylmalate dehydratase activity	1	Molecular Function	4	0	0.42	leuD, leuC, leuC, leuD
GO:0003862	3-isopropylmalate dehydrogenase activity	1	Molecular Function	1	0	0.1	leuB
GO:0003864	3-methyl-2-oxobutanoate hydroxymethyltransferase activity	1	Molecular Function	1	0	0.1	panB
GO:0003866	3-phosphoshikimate 1-carboxyvinyltransferase activity	1	Molecular Function	1	0	0.1	aroA
GO:0003867	4-aminobutyrate transaminase activity	1	Molecular Function	1	0	0.1	gabT
GO:0003871	5-methyltetrahydropteroyltriglutamate-homocysteine S-methyltransferase activity	1	Molecular Function	1	0	0.1	metE
GO:0003872	6-phosphofructokinase activity	1	Molecular Function	1	0	0.1	pfkA
GO:0003883	CTP synthase activity	1	Molecular Function	1	0	0.1	pyrG
GO:0003887	DNA-directed DNA polymerase activity	1	Molecular Function	11	0	1.15	polB, dnaQ, dinB, dnaX, holA, holB, holE, dnaN, polA, holC, holD
GO:0003896	DNA primase activity	1	Molecular Function	2	0	0.21	AOL22_02030, dnaG
GO:0003899	DNA-directed 5'-3' RNA polymerase activity	1	Molecular Function	8	0	0.84	AOL22_02030, fliA, dnaG, rpoN, rpoA, rpoZ, rpoB, rpoC
GO:0003905	alkylbase DNA N-glycosylase activity	1	Molecular Function	2	0	0.21	alkA, tag
GO:0003908	methylated-DNA-[protein]-cysteine S-methyltransferase activity	1	Molecular Function	2	0	0.21	ogt, ada
GO:0003909	DNA ligase activity	1	Molecular Function	2	0	0.21	ligA, ligB
GO:0003911	DNA ligase (NAD+) activity	1	Molecular Function	2	0	0.21	ligA, ligB
GO:0003916	DNA topoisomerase activity	1	Molecular Function	8	0	0.84	topB, topA, gyrA, parC, parE, yrdD, gyrB, AOL22_23250
GO:0003917	DNA topoisomerase type I (single strand cut, ATP-independent) activity	1	Molecular Function	3	0	0.31	topB, topA, AOL22_23250
GO:0003918	DNA topoisomerase type II (double strand cut, ATP-hydrolyzing) activity	1	Molecular Function	4	0	0.42	gyrA, parC, parE, gyrB
GO:0003919	FMN adenylyltransferase activity	1	Molecular Function	1	0	0.1	ribF
GO:0003920	GMP reductase activity	1	Molecular Function	1	0	0.1	guaC
GO:0003922	GMP synthase (glutamine-hydrolyzing) activity	1	Molecular Function	1	0	0.1	guaA
GO:0003935	GTP cyclohydrolase II activity	1	Molecular Function	1	0	0.1	ribA
GO:0003937	IMP cyclohydrolase activity	1	Molecular Function	1	0	0.1	purH
GO:0003938	IMP dehydrogenase activity	1	Molecular Function	1	0	0.1	guaB
GO:0003949	1-(5-phosphoribosyl)-5-[(5-phosphoribosylamino)methylideneamino]imidazole-4-carboxamide isomerase activity	1	Molecular Function	1	0	0.1	hisA
GO:0003951	NAD+ kinase activity	1	Molecular Function	2	0	0.21	yegS, nadK
GO:0003952	NAD+ synthase (glutamine-hydrolyzing) activity	1	Molecular Function	1	0	0.1	nadE
GO:0003954	NADH dehydrogenase activity	1	Molecular Function	11	0	1.15	nuoN, nuoM, nuoL, nuoJ, nuoG, nuoF, nuoC, nuoB, nuoA, hycG, hycE
GO:0003955	NAD(P)H dehydrogenase (quinone) activity	1	Molecular Function	1	0	0.1	wrbA
GO:0003957	NAD(P)+ transhydrogenase (B-specific) activity	1	Molecular Function	1	0	0.1	udhA
GO:0003964	RNA-directed DNA polymerase activity	1	Molecular Function	1	0	0.1	AOL22_20525
GO:0003973	(S)-2-hydroxy-acid oxidase activity	1	Molecular Function	1	0	0.1	lhgO
GO:0003977	UDP-N-acetylglucosamine diphosphorylase activity	1	Molecular Function	1	0	0.1	glmU
GO:0003978	UDP-glucose 4-epimerase activity	1	Molecular Function	1	0	0.1	galE
GO:0003983	UTP:glucose-1-phosphate uridylyltransferase activity	1	Molecular Function	1	0	0.1	galU
GO:0003987	acetate-CoA ligase activity	1	Molecular Function	1	0	0.1	acs
GO:0003988	acetyl-CoA C-acyltransferase activity	1	Molecular Function	2	0	0.21	fadI, fadA
GO:0003989	acetyl-CoA carboxylase activity	1	Molecular Function	3	0	0.31	accA, accD, accB
GO:0003994	aconitate hydratase activity	1	Molecular Function	1	0	0.1	acnB
GO:0003998	acylphosphatase activity	1	Molecular Function	1	0	0.1	yccX
GO:0004000	adenosine deaminase activity	1	Molecular Function	2	0	0.21	add, tadA
GO:0004014	adenosylmethionine decarboxylase activity	1	Molecular Function	1	0	0.1	speD
GO:0004015	adenosylmethionine-8-amino-7-oxononanoate transaminase activity	1	Molecular Function	1	0	0.1	bioA
GO:0004017	adenylate kinase activity	1	Molecular Function	1	0	0.1	adk
GO:0004018	N6-(1,2-dicarboxyethyl)AMP AMP-lyase (fumarate-forming) activity	1	Molecular Function	1	0	0.1	purB
GO:0004019	adenylosuccinate synthase activity	1	Molecular Function	1	0	0.1	purA
GO:0004022	alcohol dehydrogenase (NAD+) activity	1	Molecular Function	2	0	0.21	adhE, iolG1
GO:0004029	aldehyde dehydrogenase (NAD+) activity	1	Molecular Function	1	0	0.1	patD
GO:0004030	aldehyde dehydrogenase [NAD(P)+] activity	1	Molecular Function	1	0	0.1	patD
GO:0004034	aldose 1-epimerase activity	1	Molecular Function	1	0	0.1	galM
GO:0004038	allantoinase activity	1	Molecular Function	1	0	0.1	allB
GO:0004040	amidase activity	1	Molecular Function	2	0	0.21	flgJ, bax
GO:0004042	acetyl-CoA:L-glutamate N-acetyltransferase activity	1	Molecular Function	1	0	0.1	argA
GO:0004044	amidophosphoribosyltransferase activity	1	Molecular Function	1	0	0.1	purF
GO:0004045	aminoacyl-tRNA hydrolase activity	1	Molecular Function	1	0	0.1	pth
GO:0004047	aminomethyltransferase activity	1	Molecular Function	1	0	0.1	gcvT
GO:0004048	anthranilate phosphoribosyltransferase activity	1	Molecular Function	1	0	0.1	trpD
GO:0004049	anthranilate synthase activity	1	Molecular Function	1	0	0.1	trpE
GO:0004055	argininosuccinate synthase activity	1	Molecular Function	1	0	0.1	argG
GO:0004062	aryl sulfotransferase activity	1	Molecular Function	1	0	0.1	AOL22_16965
GO:0004066	asparagine synthase (glutamine-hydrolyzing) activity	1	Molecular Function	1	0	0.1	asnB
GO:0004067	asparaginase activity	1	Molecular Function	3	0	0.31	ansA, ansB, AOL22_19225
GO:0004068	aspartate 1-decarboxylase activity	1	Molecular Function	1	0	0.1	panD
GO:0004070	aspartate carbamoyltransferase activity	1	Molecular Function	1	0	0.1	pyrB
GO:0004071	aspartate-ammonia ligase activity	1	Molecular Function	1	0	0.1	asnA
GO:0004072	aspartate kinase activity	1	Molecular Function	3	0	0.31	thrA, metL, lysC
GO:0004073	aspartate-semialdehyde dehydrogenase activity	1	Molecular Function	1	0	0.1	asd
GO:0004075	biotin carboxylase activity	1	Molecular Function	2	0	0.21	purT, accC
GO:0004076	biotin synthase activity	1	Molecular Function	1	0	0.1	bioB
GO:0004077	biotin-[acetyl-CoA-carboxylase] ligase activity	1	Molecular Function	1	0	0.1	birA
GO:0004084	branched-chain-amino-acid transaminase activity	1	Molecular Function	1	0	0.1	ilvE
GO:0004088	carbamoyl-phosphate synthase (glutamine-hydrolyzing) activity	1	Molecular Function	1	0	0.1	carA
GO:0004096	catalase activity	1	Molecular Function	2	0	0.21	katE, katG
GO:0004104	cholinesterase activity	1	Molecular Function	1	0	0.1	AOL22_08555
GO:0004107	chorismate synthase activity	1	Molecular Function	1	0	0.1	aroC
GO:0004108	citrate (Si)-synthase activity	1	Molecular Function	1	0	0.1	gltA
GO:0004112	cyclic-nucleotide phosphodiesterase activity	1	Molecular Function	3	0	0.31	thpR, cpdA, cpdB
GO:0004113	2',3'-cyclic-nucleotide 3'-phosphodiesterase activity	1	Molecular Function	1	0	0.1	thpR
GO:0004114	3',5'-cyclic-nucleotide phosphodiesterase activity	1	Molecular Function	1	0	0.1	cpdA
GO:0004115	3',5'-cyclic-AMP phosphodiesterase activity	1	Molecular Function	1	0	0.1	cpdA
GO:0004121	cystathionine beta-lyase activity	1	Molecular Function	1	0	0.1	metC
GO:0004125	L-seryl-tRNASec selenium transferase activity	1	Molecular Function	1	0	0.1	selA
GO:0004127	cytidylate kinase activity	1	Molecular Function	1	0	0.1	cmk
GO:0004129	cytochrome-c oxidase activity	1	Molecular Function	3	0	0.31	cyoC, cyoB, cyoA
GO:0004133	glycogen debranching enzyme activity	1	Molecular Function	3	0	0.31	glgX, malQ, glgX
GO:0004134	4-alpha-glucanotransferase activity	1	Molecular Function	1	0	0.1	malQ
GO:0004139	deoxyribose-phosphate aldolase activity	1	Molecular Function	1	0	0.1	deoC
GO:0004140	dephospho-CoA kinase activity	1	Molecular Function	1	0	0.1	coaE
GO:0004141	dethiobiotin synthase activity	1	Molecular Function	2	0	0.21	bioD, bioD
GO:0004143	diacylglycerol kinase activity	1	Molecular Function	1	0	0.1	dgkA
GO:0004148	dihydrolipoyl dehydrogenase activity	1	Molecular Function	1	0	0.1	lpdA
GO:0004149	dihydrolipoyllysine-residue succinyltransferase activity	1	Molecular Function	1	0	0.1	odhB
GO:0004150	dihydroneopterin aldolase activity	1	Molecular Function	1	0	0.1	folB
GO:0004151	dihydroorotase activity	1	Molecular Function	1	0	0.1	pyrC
GO:0004152	dihydroorotate dehydrogenase activity	1	Molecular Function	1	0	0.1	pyrD
GO:0004156	dihydropteroate synthase activity	1	Molecular Function	2	0	0.21	sul2, folP
GO:0004165	dodecenoyl-CoA delta-isomerase activity	1	Molecular Function	1	0	0.1	fadB
GO:0004170	dUTP diphosphatase activity	1	Molecular Function	1	0	0.1	dut
GO:0004177	aminopeptidase activity	1	Molecular Function	5	0	0.52	map, pepT, pepB, pepP, pepA
GO:0004181	metallocarboxypeptidase activity	1	Molecular Function	1	0	0.1	mpaA
GO:0004300	enoyl-CoA hydratase activity	1	Molecular Function	2	0	0.21	fadJ, fadB
GO:0004309	exopolyphosphatase activity	1	Molecular Function	1	0	0.1	ppx
GO:0004311	farnesyltranstransferase activity	1	Molecular Function	1	0	0.1	cyoE
GO:0004312	fatty acid synthase activity	1	Molecular Function	4	0	0.42	fabH, fabD, fabG, fabI
GO:0004314	[acyl-carrier-protein] S-malonyltransferase activity	1	Molecular Function	1	0	0.1	fabD
GO:0004315	3-oxoacyl-[acyl-carrier-protein] synthase activity	1	Molecular Function	1	0	0.1	fabH
GO:0004316	3-oxoacyl-[acyl-carrier-protein] reductase (NADPH) activity	1	Molecular Function	1	0	0.1	fabG
GO:0004318	enoyl-[acyl-carrier-protein] reductase (NADH) activity	1	Molecular Function	1	0	0.1	fabI
GO:0004325	ferrochelatase activity	1	Molecular Function	2	0	0.21	hemH, cobA
GO:0004326	tetrahydrofolylpolyglutamate synthase activity	1	Molecular Function	1	0	0.1	folC
GO:0004332	fructose-bisphosphate aldolase activity	1	Molecular Function	1	0	0.1	fbaA
GO:0004333	fumarate hydratase activity	1	Molecular Function	3	0	0.31	fumA, fumC, fumB
GO:0004335	galactokinase activity	1	Molecular Function	1	0	0.1	galK
GO:0004340	glucokinase activity	1	Molecular Function	1	0	0.1	glk
GO:0004342	glucosamine-6-phosphate deaminase activity	1	Molecular Function	1	0	0.1	nagB
GO:0004345	glucose-6-phosphate dehydrogenase activity	1	Molecular Function	1	0	0.1	zwf
GO:0004347	glucose-6-phosphate isomerase activity	1	Molecular Function	2	0	0.21	AOL22_14565, pgi
GO:0004348	glucosylceramidase activity	1	Molecular Function	1	0	0.1	srfJ
GO:0004349	glutamate 5-kinase activity	1	Molecular Function	1	0	0.1	proB
GO:0004350	glutamate-5-semialdehyde dehydrogenase activity	1	Molecular Function	1	0	0.1	proA
GO:0004352	glutamate dehydrogenase (NAD+) activity	1	Molecular Function	2	0	0.21	gdhA, AOL22_09470
GO:0004353	glutamate dehydrogenase [NAD(P)+] activity	1	Molecular Function	2	0	0.21	gdhA, AOL22_09470
GO:0004356	glutamate-ammonia ligase activity	1	Molecular Function	1	0	0.1	glnA
GO:0004357	glutamate-cysteine ligase activity	1	Molecular Function	2	0	0.21	ybdK, gshA
GO:0004359	glutaminase activity	1	Molecular Function	1	0	0.1	glsB
GO:0004360	glutamine-fructose-6-phosphate transaminase (isomerizing) activity	1	Molecular Function	1	0	0.1	glmS
GO:0004363	glutathione synthase activity	1	Molecular Function	1	0	0.1	gshB
GO:0004366	glycerol-3-phosphate O-acyltransferase activity	1	Molecular Function	1	0	0.1	plsB
GO:0004367	glycerol-3-phosphate dehydrogenase [NAD+] activity	1	Molecular Function	1	0	0.1	gpsA
GO:0004368	glycerol-3-phosphate dehydrogenase (quinone) activity	1	Molecular Function	3	0	0.31	glpA, glpB, glpD
GO:0004370	glycerol kinase activity	1	Molecular Function	1	0	0.1	glpK
GO:0004372	glycine hydroxymethyltransferase activity	1	Molecular Function	1	0	0.1	glyA
GO:0004373	glycogen (starch) synthase activity	1	Molecular Function	1	0	0.1	glgA
GO:0004375	glycine dehydrogenase (decarboxylating) activity	1	Molecular Function	1	0	0.1	gcvP
GO:0004385	guanylate kinase activity	1	Molecular Function	1	0	0.1	gmk
GO:0004386	helicase activity	1	Molecular Function	9	0	0.94	hrpB, AOL22_02030, hrpA, dbpA, ruvB, ruvA, recD, dnaB, dnaB
GO:0004396	hexokinase activity	1	Molecular Function	1	0	0.1	glk
GO:0004397	histidine ammonia-lyase activity	1	Molecular Function	1	0	0.1	hutH
GO:0004400	histidinol-phosphate transaminase activity	1	Molecular Function	1	0	0.1	hisC
GO:0004401	histidinol-phosphatase activity	1	Molecular Function	1	0	0.1	hisB
GO:0004412	homoserine dehydrogenase activity	1	Molecular Function	2	0	0.21	thrA, metL
GO:0004416	hydroxyacylglutathione hydrolase activity	1	Molecular Function	1	0	0.1	gloB
GO:0004417	hydroxyethylthiazole kinase activity	1	Molecular Function	1	0	0.1	thiM
GO:0004418	hydroxymethylbilane synthase activity	1	Molecular Function	1	0	0.1	hemC
GO:0004422	hypoxanthine phosphoribosyltransferase activity	1	Molecular Function	1	0	0.1	hpt
GO:0004424	imidazoleglycerol-phosphate dehydratase activity	1	Molecular Function	1	0	0.1	hisB
GO:0004425	indole-3-glycerol-phosphate synthase activity	1	Molecular Function	1	0	0.1	trpCF
GO:0004427	inorganic diphosphatase activity	1	Molecular Function	1	0	0.1	ppa
GO:0004448	isocitrate dehydrogenase activity	1	Molecular Function	1	0	0.1	icdA
GO:0004450	isocitrate dehydrogenase (NADP+) activity	1	Molecular Function	1	0	0.1	icdA
GO:0004451	isocitrate lyase activity	1	Molecular Function	1	0	0.1	aceA
GO:0004456	phosphogluconate dehydratase activity	1	Molecular Function	1	0	0.1	edd
GO:0004457	lactate dehydrogenase activity	1	Molecular Function	2	0	0.21	dld, lldD
GO:0004462	lactoylglutathione lyase activity	1	Molecular Function	1	0	0.1	gloA
GO:0004470	malic enzyme activity	1	Molecular Function	2	0	0.21	sfcA, maeB
GO:0004471	malate dehydrogenase (decarboxylating) (NAD+) activity	1	Molecular Function	2	0	0.21	sfcA, maeB
GO:0004474	malate synthase activity	1	Molecular Function	1	0	0.1	aceB
GO:0004476	mannose-6-phosphate isomerase activity	1	Molecular Function	1	0	0.1	manA
GO:0004478	methionine adenosyltransferase activity	1	Molecular Function	1	0	0.1	metK
GO:0004479	methionyl-tRNA formyltransferase activity	1	Molecular Function	1	0	0.1	fmt
GO:0004486	methylenetetrahydrofolate dehydrogenase [NAD(P)+] activity	1	Molecular Function	1	0	0.1	folD
GO:0004488	methylenetetrahydrofolate dehydrogenase (NADP+) activity	1	Molecular Function	1	0	0.1	folD
GO:0004491	methylmalonate-semialdehyde dehydrogenase (acylating) activity	1	Molecular Function	1	0	0.1	iolA
GO:0004497	monooxygenase activity	1	Molecular Function	4	0	0.42	ubiF, hpaB, ubiI, ubiH
GO:0004520	endodeoxyribonuclease activity	1	Molecular Function	12	0	1.26	AOL22_01745, uvrB, ycfH, ruvC, uvrC, AOL22_10745, cas1e, xni, tatD, AOL22_22625, uvrA, yjjV
GO:0004523	RNA-DNA hybrid ribonuclease activity	1	Molecular Function	2	0	0.21	rnhB, rnhA
GO:0004525	ribonuclease III activity	1	Molecular Function	1	0	0.1	rnc
GO:0004526	ribonuclease P activity	1	Molecular Function	1	0	0.1	rnpA
GO:0004532	exoribonuclease activity	1	Molecular Function	3	0	0.31	rnb, rnd, pnp
GO:0004549	tRNA-specific ribonuclease activity	1	Molecular Function	1	0	0.1	rnpA
GO:0004550	nucleoside diphosphate kinase activity	1	Molecular Function	1	0	0.1	ndk
GO:0004551	nucleotide diphosphatase activity	1	Molecular Function	2	0	0.21	apaH, nudC
GO:0004556	alpha-amylase activity	1	Molecular Function	1	0	0.1	malS
GO:0004558	alpha-1,4-glucosidase activity	1	Molecular Function	1	0	0.1	malZ
GO:0004563	beta-N-acetylhexosaminidase activity	1	Molecular Function	1	0	0.1	nagZ
GO:0004568	chitinase activity	1	Molecular Function	4	0	0.42	AOL22_01180, AOL22_01785, AOL22_10705, AOL22_22665
GO:0004585	ornithine carbamoyltransferase activity	1	Molecular Function	2	0	0.21	argF, argF
GO:0004586	ornithine decarboxylase activity	1	Molecular Function	1	0	0.1	speF
GO:0004588	orotate phosphoribosyltransferase activity	1	Molecular Function	1	0	0.1	pyrE
GO:0004590	orotidine-5'-phosphate decarboxylase activity	1	Molecular Function	4	0	0.42	pyrF, hxlA, ulaD, ulaD
GO:0004591	oxoglutarate dehydrogenase (succinyl-transferring) activity	1	Molecular Function	1	0	0.1	sucA
GO:0004592	pantoate-beta-alanine ligase activity	1	Molecular Function	1	0	0.1	panC
GO:0004594	pantothenate kinase activity	1	Molecular Function	1	0	0.1	coaA
GO:0004595	pantetheine-phosphate adenylyltransferase activity	1	Molecular Function	1	0	0.1	coaD
GO:0004601	peroxidase activity	1	Molecular Function	6	0	0.63	katE, btuE, osmC, tpx, yfeX, katG
GO:0004602	glutathione peroxidase activity	1	Molecular Function	1	0	0.1	btuE
GO:0004609	phosphatidylserine decarboxylase activity	1	Molecular Function	1	0	0.1	psd
GO:0004611	phosphoenolpyruvate carboxykinase activity	1	Molecular Function	2	0	0.21	pckA, ppc
GO:0004612	phosphoenolpyruvate carboxykinase (ATP) activity	1	Molecular Function	1	0	0.1	pckA
GO:0004614	phosphoglucomutase activity	1	Molecular Function	1	0	0.1	pgm
GO:0004616	phosphogluconate dehydrogenase (decarboxylating) activity	1	Molecular Function	5	0	0.52	glxR, gndA, ygbJ, garR, yihU
GO:0004618	phosphoglycerate kinase activity	1	Molecular Function	1	0	0.1	pgk
GO:0004620	phospholipase activity	1	Molecular Function	2	0	0.21	rssA, pldA
GO:0004622	lysophospholipase activity	1	Molecular Function	1	0	0.1	rssA
GO:0004632	phosphopantothenate--cysteine ligase activity	1	Molecular Function	1	0	0.1	coaBC
GO:0004633	phosphopantothenoylcysteine decarboxylase activity	1	Molecular Function	1	0	0.1	coaBC
GO:0004634	phosphopyruvate hydratase activity	1	Molecular Function	1	0	0.1	eno
GO:0004635	phosphoribosyl-AMP cyclohydrolase activity	1	Molecular Function	1	0	0.1	hisI
GO:0004636	phosphoribosyl-ATP diphosphatase activity	1	Molecular Function	1	0	0.1	hisI
GO:0004637	phosphoribosylamine-glycine ligase activity	1	Molecular Function	1	0	0.1	purD
GO:0004638	phosphoribosylaminoimidazole carboxylase activity	1	Molecular Function	1	0	0.1	purK
GO:0004639	phosphoribosylaminoimidazolesuccinocarboxamide synthase activity	1	Molecular Function	1	0	0.1	purC
GO:0004640	phosphoribosylanthranilate isomerase activity	1	Molecular Function	1	0	0.1	trpCF
GO:0004641	phosphoribosylformylglycinamidine cyclo-ligase activity	1	Molecular Function	1	0	0.1	purM
GO:0004642	phosphoribosylformylglycinamidine synthase activity	1	Molecular Function	1	0	0.1	purL
GO:0004643	phosphoribosylaminoimidazolecarboxamide formyltransferase activity	1	Molecular Function	1	0	0.1	purH
GO:0004644	phosphoribosylglycinamide formyltransferase activity	1	Molecular Function	2	0	0.21	purT, purN
GO:0004645	1,4-alpha-oligoglucan phosphorylase activity	1	Molecular Function	3	0	0.31	malP, glgP, deoA
GO:0004647	phosphoserine phosphatase activity	1	Molecular Function	2	0	0.21	serB, serB
GO:0004648	O-phospho-L-serine:2-oxoglutarate aminotransferase activity	1	Molecular Function	1	0	0.1	serC
GO:0004652	polynucleotide adenylyltransferase activity	1	Molecular Function	3	0	0.31	pcnB, thiI, cca
GO:0004654	polyribonucleotide nucleotidyltransferase activity	1	Molecular Function	1	0	0.1	pnp
GO:0004655	porphobilinogen synthase activity	1	Molecular Function	1	0	0.1	hemB
GO:0004657	proline dehydrogenase activity	1	Molecular Function	1	0	0.1	putA
GO:0004664	prephenate dehydratase activity	1	Molecular Function	1	0	0.1	pheA
GO:0004719	protein-L-isoaspartate (D-aspartate) O-methyltransferase activity	1	Molecular Function	1	0	0.1	pcm
GO:0004721	phosphoprotein phosphatase activity	1	Molecular Function	2	0	0.21	wzb, sptP
GO:0004725	protein tyrosine phosphatase activity	1	Molecular Function	2	0	0.21	wzb, sptP
GO:0004731	purine-nucleoside phosphorylase activity	1	Molecular Function	2	0	0.21	xapA, deoD
GO:0004733	pyridoxamine-phosphate oxidase activity	1	Molecular Function	1	0	0.1	pdxH
GO:0004735	pyrroline-5-carboxylate reductase activity	1	Molecular Function	1	0	0.1	proC
GO:0004742	dihydrolipoyllysine-residue acetyltransferase activity	1	Molecular Function	1	0	0.1	aceF
GO:0004743	pyruvate kinase activity	1	Molecular Function	2	0	0.21	pykF, pykA
GO:0004747	ribokinase activity	1	Molecular Function	4	0	0.42	orf408, AOL22_18970, rbsK, rbsK
GO:0004749	ribose phosphate diphosphokinase activity	1	Molecular Function	1	0	0.1	prsA
GO:0004750	ribulose-phosphate 3-epimerase activity	1	Molecular Function	1	0	0.1	rpe
GO:0004751	ribose-5-phosphate isomerase activity	1	Molecular Function	1	0	0.1	rpiA
GO:0004756	selenide, water dikinase activity	1	Molecular Function	1	0	0.1	selD
GO:0004765	shikimate kinase activity	1	Molecular Function	1	0	0.1	aroL
GO:0004787	thiamine-pyrophosphatase activity	1	Molecular Function	1	0	0.1	ymfB
GO:0004789	thiamine-phosphate diphosphorylase activity	1	Molecular Function	1	0	0.1	thiE
GO:0004791	thioredoxin-disulfide reductase activity	1	Molecular Function	1	0	0.1	trxB
GO:0004792	thiosulfate sulfurtransferase activity	1	Molecular Function	2	0	0.21	sseA, glpE
GO:0004797	thymidine kinase activity	1	Molecular Function	1	0	0.1	tdk
GO:0004798	thymidylate kinase activity	1	Molecular Function	1	0	0.1	tmk
GO:0004799	thymidylate synthase activity	1	Molecular Function	1	0	0.1	thyA
GO:0004801	sedoheptulose-7-phosphate:D-glyceraldehyde-3-phosphate glyceronetransferase activity	1	Molecular Function	2	0	0.21	tal, talA
GO:0004802	transketolase activity	1	Molecular Function	2	0	0.21	tkt, tkt
GO:0004803	transposase activity	1	Molecular Function	15	0	1.57	AOL22_01520, AOL22_02785, AOL22_03280, AOL22_04555, tnpA_1, AOL22_09800, tnpA_2, AOL22_12800, AOL22_13160, AOL22_13505, AOL22_14750, tnpA_5, AOL22_20050, AOL22_24030, AOL22_24315
GO:0004807	triose-phosphate isomerase activity	1	Molecular Function	1	0	0.1	tpiA
GO:0004808	tRNA (5-methylaminomethyl-2-thiouridylate)-methyltransferase activity	1	Molecular Function	1	0	0.1	mnmC
GO:0004810	tRNA adenylyltransferase activity	1	Molecular Function	2	0	0.21	thiI, cca
GO:0004812	aminoacyl-tRNA ligase activity	1	Molecular Function	25	0	2.62	ileS, proS, cysS, leuS, glnS, serS, asnS, thrS, pheS, pheT, tyrS, AOL22_08780, aspS, argS, metG, gltX, hisS, alaS, lysS, trpS, glyS, glyQ, epmA, valS, trpS
GO:0004813	alanine-tRNA ligase activity	1	Molecular Function	1	0	0.1	alaS
GO:0004814	arginine-tRNA ligase activity	1	Molecular Function	2	0	0.21	argS, glyS
GO:0004816	asparagine-tRNA ligase activity	1	Molecular Function	1	0	0.1	asnS
GO:0004817	cysteine-tRNA ligase activity	1	Molecular Function	1	0	0.1	cysS
GO:0004818	glutamate-tRNA ligase activity	1	Molecular Function	1	0	0.1	gltX
GO:0004819	glutamine-tRNA ligase activity	1	Molecular Function	1	0	0.1	glnS
GO:0004820	glycine-tRNA ligase activity	1	Molecular Function	2	0	0.21	glyS, glyQ
GO:0004821	histidine-tRNA ligase activity	1	Molecular Function	1	0	0.1	hisS
GO:0004822	isoleucine-tRNA ligase activity	1	Molecular Function	1	0	0.1	ileS
GO:0004823	leucine-tRNA ligase activity	1	Molecular Function	1	0	0.1	leuS
GO:0004824	lysine-tRNA ligase activity	1	Molecular Function	2	0	0.21	lysS, epmA
GO:0004825	methionine-tRNA ligase activity	1	Molecular Function	1	0	0.1	metG
GO:0004826	phenylalanine-tRNA ligase activity	1	Molecular Function	3	0	0.31	pheS, pheT, AOL22_08780
GO:0004827	proline-tRNA ligase activity	1	Molecular Function	1	0	0.1	proS
GO:0004828	serine-tRNA ligase activity	1	Molecular Function	1	0	0.1	serS
GO:0004829	threonine-tRNA ligase activity	1	Molecular Function	1	0	0.1	thrS
GO:0004830	tryptophan-tRNA ligase activity	1	Molecular Function	2	0	0.21	trpS, trpS
GO:0004831	tyrosine-tRNA ligase activity	1	Molecular Function	1	0	0.1	tyrS
GO:0004832	valine-tRNA ligase activity	1	Molecular Function	1	0	0.1	valS
GO:0004834	tryptophan synthase activity	1	Molecular Function	2	0	0.21	trpB, trpA
GO:0004842	ubiquitin-protein transferase activity	1	Molecular Function	3	0	0.31	slrP, sopA, sspH2
GO:0004844	uracil DNA N-glycosylase activity	1	Molecular Function	1	0	0.1	ung
GO:0004845	uracil phosphoribosyltransferase activity	1	Molecular Function	1	0	0.1	upp
GO:0004848	ureidoglycolate hydrolase activity	1	Molecular Function	1	0	0.1	allA
GO:0004849	uridine kinase activity	1	Molecular Function	1	0	0.1	udk
GO:0004850	uridine phosphorylase activity	1	Molecular Function	1	0	0.1	udp
GO:0004851	uroporphyrin-III C-methyltransferase activity	1	Molecular Function	1	0	0.1	cobA
GO:0004852	uroporphyrinogen-III synthase activity	1	Molecular Function	1	0	0.1	hemD
GO:0004853	uroporphyrinogen decarboxylase activity	1	Molecular Function	1	0	0.1	hemE
GO:0004856	xylulokinase activity	1	Molecular Function	1	0	0.1	xylB
GO:0004857	enzyme inhibitor activity	1	Molecular Function	3	0	0.31	sbmC, AOL22_13600, rraA
GO:0004866	endopeptidase inhibitor activity	1	Molecular Function	1	0	0.1	AOL22_13600
GO:0004888	transmembrane signaling receptor activity	1	Molecular Function	9	0	0.94	glnH, artJ, artI, trg, tar, tcyJ, tcp, AOL22_23770, tsr
GO:0004970	ionotropic glutamate receptor activity	1	Molecular Function	5	0	0.52	glnH, artJ, artI, tcyJ, AOL22_23770
GO:0005048	signal sequence binding	1	Molecular Function	1	0	0.1	dmsD
GO:0005085	guanyl-nucleotide exchange factor activity	1	Molecular Function	1	0	0.1	sopE2
GO:0005096	GTPase activator activity	1	Molecular Function	1	0	0.1	yihI
GO:0005230	extracellular ligand-gated ion channel activity	1	Molecular Function	5	0	0.52	glnH, artJ, artI, tcyJ, AOL22_23770
GO:0005249	voltage-gated potassium channel activity	1	Molecular Function	1	0	0.1	AOL22_09185
GO:0005261	cation channel activity	1	Molecular Function	6	0	0.63	AOL22_09185, atpC, atpD, atpG, atpA, atpH
GO:0005267	potassium channel activity	1	Molecular Function	1	0	0.1	AOL22_09185
GO:0005275	amine transmembrane transporter activity	1	Molecular Function	1	0	0.1	eutH
GO:0005283	amino acid:sodium symporter activity	1	Molecular Function	5	0	0.52	yaaJ, AOL22_05360, putP, gltS, gltS
GO:0005298	proline:sodium symporter activity	1	Molecular Function	1	0	0.1	putP
GO:0005310	dicarboxylic acid transmembrane transporter activity	1	Molecular Function	6	0	0.63	dcuC, gltS, AOL22_19230, gltS, dcuB, dcuA
GO:0005319	lipid transporter activity	1	Molecular Function	3	0	0.31	msbA, lplT, lptC
GO:0005326	neurotransmitter transmembrane transporter activity	1	Molecular Function	1	0	0.1	gabP
GO:0005343	organic acid:sodium symporter activity	1	Molecular Function	5	0	0.52	yaaJ, AOL22_05360, putP, gltS, gltS
GO:0005351	carbohydrate:proton symporter activity	1	Molecular Function	6	0	0.63	kdgT, AOL22_03755, fruA, AOL22_17490, AOL22_20585, frwC
GO:0005353	fructose transmembrane transporter activity	1	Molecular Function	5	0	0.52	fruA, AOL22_17490, AOL22_20585, frwB, frwD
GO:0005355	glucose transmembrane transporter activity	1	Molecular Function	2	0	0.21	ptsG, AOL22_14570
GO:0005363	maltose transmembrane transporter activity	1	Molecular Function	3	0	0.31	malE, malK, lamB
GO:0005385	zinc ion transmembrane transporter activity	1	Molecular Function	2	0	0.21	zitB, zntB
GO:0005402	carbohydrate:cation symporter activity	1	Molecular Function	6	0	0.63	kdgT, AOL22_03755, fruA, AOL22_17490, AOL22_20585, frwC
GO:0005416	amino acid:cation symporter activity	1	Molecular Function	5	0	0.52	yaaJ, AOL22_05360, putP, gltS, gltS
GO:0005436	sodium:phosphate symporter activity	1	Molecular Function	1	0	0.1	lplT
GO:0005451	monovalent cation:proton antiporter activity	1	Molecular Function	2	0	0.21	ycgO, nhaB
GO:0005509	calcium ion binding	1	Molecular Function	4	0	0.42	mukF, amyA, malS, nrfA
GO:0005534	galactose binding	1	Molecular Function	1	0	0.1	galK
GO:0005539	glycosaminoglycan binding	1	Molecular Function	4	0	0.42	rlpA, dedD, damX, ftsN
GO:0005542	folic acid binding	1	Molecular Function	1	0	0.1	ygfZ
GO:0005548	phospholipid transporter activity	1	Molecular Function	1	0	0.1	lplT
GO:0005575	cellular_component	1	Cellular Component	1237	146	146	yaaJ, tal, satP, AOL22_00090, bcfA, bcfB, bcfC, bcfD, bcfE, bcfF, bcfG, AOL22_00175, nhaA, AOL22_00215, rpsT, ileS, lspA, AOL22_00265, AOL22_00285, citN, citD, citE, citF, caiT, yaaU, kefC, surA, lptD, araA, thiQ, thiP, tbpA, leuD, leuB, ftsL, murE, murF, mraY, murD, ftsW, ddlB, ftsZ, secA, guaC, AOL22_00760, aroP, aceF, acnB, kdgT, AOL22_00835, gcd, hpt, yadH, stiH, stiC, stiB, stiA, yadI, gluQR…	fhuA, fhuB, metN, AOL22_01300, AOL22_01570, mdsC, mdsB, mdsA, golT, foxA, yaiY, AOL22_02385, phoR, phnV, phnU, phnT, yajR, ybaO, rpmE2, acrA, apt, copA, entD, fepA, fes, fepG, fepD, entS, crcB, kdpB, kdpA, ybgH, AOL22_04360, ompX, ybjG, ycaD, yccA, scsB, AOL22_06145, mdtH, fhuE, AOL22_06625, spy, ydjN, AOL22_07825, clcB, ydeE, ydeA, ompC, tehA, yciB, tonB, AOL22_09705, pagO, AOL22_09825, mrdA, ye…
GO:0005576	extracellular region	1	Cellular Component	4	0	0.47	AOL22_00090, sopE2, sptP, sipB
GO:0005615	extracellular space	1	Cellular Component	1	0	0.12	sptP
GO:0005657	replication fork	1	Cellular Component	1	0	0.12	priB
GO:0005694	chromosome	1	Cellular Component	9	0	1.06	ihfB, topA, gyrA, parC, parE, yrdD, gyrB, AOL22_23250, priB
GO:0005960	glycine cleavage complex	1	Cellular Component	1	0	0.12	gcvH
GO:0005977	glycogen metabolic process	1	Biological Process	4	0	0.4	glgX, glgC, glgX, glgB
GO:0005978	glycogen biosynthetic process	1	Biological Process	2	0	0.2	glgC, glgB
GO:0005980	glycogen catabolic process	1	Biological Process	2	0	0.2	glgX, glgX
GO:0005992	trehalose biosynthetic process	1	Biological Process	3	0	0.3	treZ, otsA, otsB
GO:0005997	xylulose metabolic process	1	Biological Process	1	0	0.1	xylB
GO:0006002	fructose 6-phosphate metabolic process	1	Biological Process	1	0	0.1	pfkA
GO:0006004	fucose metabolic process	1	Biological Process	3	0	0.3	fucA, fucI, fucU
GO:0006007	glucose catabolic process	1	Biological Process	1	0	0.1	gpmM
GO:0006011	UDP-glucose metabolic process	1	Biological Process	4	0	0.4	galU, galF, bcsB, bcsA
GO:0006012	galactose metabolic process	1	Biological Process	4	0	0.4	galM, galK, galT, galE
GO:0006014	D-ribose metabolic process	1	Biological Process	4	0	0.4	orf408, AOL22_18970, rbsK, rbsK
GO:0006020	inositol metabolic process	1	Biological Process	4	0	0.4	iolB, iolE, iolG1, iolD
GO:0006023	aminoglycan biosynthetic process	1	Biological Process	9	0	0.91	ftsW, murG, murC, mrcB, pbpC, mtgA, glmU, murI, mpl
GO:0006024	glycosaminoglycan biosynthetic process	1	Biological Process	9	0	0.91	ftsW, murG, murC, mrcB, pbpC, mtgA, glmU, murI, mpl
GO:0006030	chitin metabolic process	1	Biological Process	4	0	0.4	AOL22_01180, AOL22_01785, AOL22_10705, AOL22_22665
GO:0006032	chitin catabolic process	1	Biological Process	4	0	0.4	AOL22_01180, AOL22_01785, AOL22_10705, AOL22_22665
GO:0006040	amino sugar metabolic process	1	Biological Process	12	0	1.21	AOL22_01180, AOL22_01785, nagA, nagB, AOL22_05985, anmK, AOL22_10705, murQ, murA, nanK, nanE, AOL22_22665
GO:0006044	N-acetylglucosamine metabolic process	1	Biological Process	2	0	0.2	nagA, nagB
GO:0006050	mannosamine metabolic process	1	Biological Process	2	0	0.2	AOL22_05985, nanE
GO:0006051	N-acetylmannosamine metabolic process	1	Biological Process	2	0	0.2	AOL22_05985, nanE
GO:0006054	N-acetylneuraminate metabolic process	1	Biological Process	1	0	0.1	nanK
GO:0006059	hexitol metabolic process	1	Biological Process	6	0	0.6	ydfI, AOL22_16425, AOL22_16690, AOL22_17480, gatZ, mtlD
GO:0006063	uronic acid metabolic process	1	Biological Process	2	0	0.2	uxuA, uxaC
GO:0006064	glucuronate catabolic process	1	Biological Process	2	0	0.2	uxuA, uxaC
GO:0006066	alcohol metabolic process	1	Biological Process	18	0	1.81	ydfI, AOL22_08575, adhE, pduW, glpA, eutT, suhB, AOL22_16425, AOL22_16690, AOL22_17480, gatZ, gph, mtlD, glpX, iolB, iolE, iolG1, iolD
GO:0006067	ethanol metabolic process	1	Biological Process	1	0	0.1	AOL22_08575
GO:0006069	ethanol oxidation	1	Biological Process	1	0	0.1	AOL22_08575
GO:0006071	glycerol metabolic process	1	Biological Process	1	0	0.1	glpX
GO:0006072	glycerol-3-phosphate metabolic process	1	Biological Process	4	0	0.4	glpA, glpD, gpsA, glpK
GO:0006073	cellular glucan metabolic process	1	Biological Process	7	0	0.7	glgX, glgC, glgX, glgB, bcsC, malS, opgB
GO:0006083	acetate metabolic process	1	Biological Process	1	0	0.1	acs
GO:0006085	acetyl-CoA biosynthetic process	1	Biological Process	1	0	0.1	acs
GO:0006089	lactate metabolic process	1	Biological Process	3	0	0.3	gloB, dld, lldD
GO:0006097	glyoxylate cycle	1	Biological Process	1	0	0.1	aceB
GO:0006098	pentose-phosphate shunt	1	Biological Process	6	0	0.6	tal, ybhE, gndA, talA, rpiA, rpe
GO:0006099	tricarboxylic acid cycle	1	Biological Process	16	0	1.61	acnB, prpC, gltA, sdhC, sdhD, sdhA, sdhB, sucA, odhB, sucC, icdA, fumC, mdh, ppc, aspA, frdB
GO:0006105	succinate metabolic process	1	Biological Process	1	0	0.1	astE
GO:0006106	fumarate metabolic process	1	Biological Process	2	0	0.2	fumC, frdD
GO:0006108	malate metabolic process	1	Biological Process	2	0	0.2	maeB, mdh
GO:0006109	regulation of carbohydrate metabolic process	1	Biological Process	1	0	0.1	csrA
GO:0006112	energy reserve metabolic process	1	Biological Process	4	0	0.4	glgX, glgC, glgX, glgB
GO:0006119	oxidative phosphorylation	1	Biological Process	5	0	0.5	nuoN, nuoM, nuoL, nuoK, nuoG
GO:0006152	purine nucleoside catabolic process	1	Biological Process	1	0	0.1	gppA
GO:0006166	purine ribonucleoside salvage	1	Biological Process	1	0	0.1	hpt
GO:0006167	AMP biosynthetic process	1	Biological Process	1	0	0.1	amn
GO:0006177	GMP biosynthetic process	1	Biological Process	1	0	0.1	guaA
GO:0006183	GTP biosynthetic process	1	Biological Process	1	0	0.1	ndk
GO:0006188	IMP biosynthetic process	1	Biological Process	7	0	0.7	purK, purE, purB, purU, purM, purN, purL
GO:0006189	'de novo' IMP biosynthetic process	1	Biological Process	6	0	0.6	purK, purE, purU, purM, purN, purL
GO:0006195	purine nucleotide catabolic process	1	Biological Process	2	0	0.2	dgt, gppA
GO:0006203	dGTP catabolic process	1	Biological Process	1	0	0.1	dgt
GO:0006206	pyrimidine nucleobase metabolic process	1	Biological Process	13	0	1.31	carA, rihA, pyrD, pyrC, pyrF, upp, hxlA, ulaD, ulaD, pyrI, pyrB, pyrL, deoA
GO:0006207	'de novo' pyrimidine nucleobase biosynthetic process	1	Biological Process	8	0	0.81	carA, pyrD, pyrF, hxlA, ulaD, ulaD, pyrI, pyrB
GO:0006220	pyrimidine nucleotide metabolic process	1	Biological Process	11	0	1.11	pyrH, pyrD, tmk, pyrF, dcd, ndk, asrB, pyrG, thyA, dut, pyrE
GO:0006221	pyrimidine nucleotide biosynthetic process	1	Biological Process	10	0	1.01	pyrH, pyrD, tmk, pyrF, dcd, ndk, asrB, pyrG, thyA, pyrE
GO:0006222	UMP biosynthetic process	1	Biological Process	2	0	0.2	pyrD, pyrF
GO:0006223	uracil salvage	1	Biological Process	1	0	0.1	upp
GO:0006228	UTP biosynthetic process	1	Biological Process	1	0	0.1	ndk
GO:0006229	dUTP biosynthetic process	1	Biological Process	1	0	0.1	dcd
GO:0006231	dTMP biosynthetic process	1	Biological Process	1	0	0.1	thyA
GO:0006233	dTDP biosynthetic process	1	Biological Process	1	0	0.1	tmk
GO:0006241	CTP biosynthetic process	1	Biological Process	2	0	0.2	ndk, pyrG
GO:0006261	DNA-dependent DNA replication	1	Biological Process	8	0	0.81	seqA, tus, hda, dnaG, dnaA, rep, uvrD, polA
GO:0006265	DNA topological change	1	Biological Process	8	0	0.81	topB, topA, gyrA, parC, parE, yrdD, gyrB, AOL22_23250
GO:0006268	DNA unwinding involved in DNA replication	1	Biological Process	2	0	0.2	rep, uvrD
GO:0006269	DNA replication, synthesis of RNA primer	1	Biological Process	1	0	0.1	dnaG
GO:0006270	DNA replication initiation	1	Biological Process	3	0	0.3	seqA, hda, dnaA
GO:0006274	DNA replication termination	1	Biological Process	1	0	0.1	tus
GO:0006275	regulation of DNA replication	1	Biological Process	3	0	0.3	seqA, hda, dnaA
GO:0006278	RNA-dependent DNA biosynthetic process	1	Biological Process	1	0	0.1	AOL22_20525
GO:0006282	regulation of DNA repair	1	Biological Process	1	0	0.1	recX
GO:0006298	mismatch repair	1	Biological Process	3	0	0.3	vsr, mutS, mutL
GO:0006302	double-strand break repair	1	Biological Process	1	0	0.1	recD
GO:0006304	DNA modification	1	Biological Process	17	0	1.71	AOL22_01735, mod, AOL22_10750, prmB, mutH, AOL22_17230, yhdJ, dam, AOL22_22615, AOL22_23305, AOL22_23500, AOL22_24475, pglX, hsdS, hsdM, hsdR, mrr
GO:0006305	DNA alkylation	1	Biological Process	11	0	1.11	AOL22_01735, mod, AOL22_10750, prmB, AOL22_17230, yhdJ, dam, AOL22_22615, AOL22_23500, pglX, hsdM
GO:0006306	DNA methylation	1	Biological Process	11	0	1.11	AOL22_01735, mod, AOL22_10750, prmB, AOL22_17230, yhdJ, dam, AOL22_22615, AOL22_23500, pglX, hsdM
GO:0006313	transposition, DNA-mediated	1	Biological Process	16	0	1.61	AOL22_01520, AOL22_02785, AOL22_03280, AOL22_04555, tnpA_1, AOL22_09800, tnpA_2, AOL22_12800, AOL22_13160, AOL22_13505, AOL22_14705, AOL22_14750, tnpA_5, AOL22_20050, AOL22_24030, AOL22_24315
GO:0006323	DNA packaging	1	Biological Process	2	0	0.2	mukE, mukB
GO:0006352	DNA-templated transcription, initiation	1	Biological Process	7	0	0.7	fliA, rpoE, rpoS, rpoD, rpoN, rpoH, AOL22_23365
GO:0006353	DNA-templated transcription, termination	1	Biological Process	5	0	0.5	thrL, nusB, AOL22_12095, nusA, rho
GO:0006354	DNA-templated transcription, elongation	1	Biological Process	4	0	0.4	rnk, greA, greB, nusG
GO:0006378	mRNA polyadenylation	1	Biological Process	1	0	0.1	pcnB
GO:0006382	adenosine to inosine editing	1	Biological Process	1	0	0.1	tadA
GO:0006397	mRNA processing	1	Biological Process	1	0	0.1	pcnB
GO:0006401	RNA catabolic process	1	Biological Process	4	0	0.4	rnb, rnc, csrA, pnp
GO:0006402	mRNA catabolic process	1	Biological Process	2	0	0.2	csrA, pnp
GO:0006413	translational initiation	1	Biological Process	4	0	0.4	infA, infC, yciH, infB
GO:0006414	translational elongation	1	Biological Process	8	0	0.81	tsf, yeiP, tuf, fusA, selB, selA, tuf, efp
GO:0006415	translational termination	1	Biological Process	5	0	0.5	yaeJ, prfH, prfA, prfB, prfC
GO:0006417	regulation of translation	1	Biological Process	2	0	0.2	selB, selA
GO:0006418	tRNA aminoacylation for protein translation	1	Biological Process	24	0	2.42	ileS, proS, cysS, leuS, glnS, serS, asnS, thrS, pheS, pheT, tyrS, aspS, argS, metG, gltX, hisS, alaS, lysS, trpS, glyS, glyQ, epmA, valS, trpS
GO:0006419	alanyl-tRNA aminoacylation	1	Biological Process	1	0	0.1	alaS
GO:0006420	arginyl-tRNA aminoacylation	1	Biological Process	2	0	0.2	argS, glyS
GO:0006421	asparaginyl-tRNA aminoacylation	1	Biological Process	1	0	0.1	asnS
GO:0006423	cysteinyl-tRNA aminoacylation	1	Biological Process	1	0	0.1	cysS
GO:0006424	glutamyl-tRNA aminoacylation	1	Biological Process	1	0	0.1	gltX
GO:0006425	glutaminyl-tRNA aminoacylation	1	Biological Process	1	0	0.1	glnS
GO:0006426	glycyl-tRNA aminoacylation	1	Biological Process	2	0	0.2	glyS, glyQ
GO:0006427	histidyl-tRNA aminoacylation	1	Biological Process	1	0	0.1	hisS
GO:0006428	isoleucyl-tRNA aminoacylation	1	Biological Process	1	0	0.1	ileS
GO:0006429	leucyl-tRNA aminoacylation	1	Biological Process	1	0	0.1	leuS
GO:0006430	lysyl-tRNA aminoacylation	1	Biological Process	2	0	0.2	lysS, epmA
GO:0006431	methionyl-tRNA aminoacylation	1	Biological Process	1	0	0.1	metG
GO:0006432	phenylalanyl-tRNA aminoacylation	1	Biological Process	2	0	0.2	pheS, pheT
GO:0006433	prolyl-tRNA aminoacylation	1	Biological Process	1	0	0.1	proS
GO:0006434	seryl-tRNA aminoacylation	1	Biological Process	1	0	0.1	serS
GO:0006435	threonyl-tRNA aminoacylation	1	Biological Process	1	0	0.1	thrS
GO:0006436	tryptophanyl-tRNA aminoacylation	1	Biological Process	2	0	0.2	trpS, trpS
GO:0006437	tyrosyl-tRNA aminoacylation	1	Biological Process	1	0	0.1	tyrS
GO:0006438	valyl-tRNA aminoacylation	1	Biological Process	1	0	0.1	valS
GO:0006451	translational readthrough	1	Biological Process	2	0	0.2	selB, selA
GO:0006458	'de novo' protein folding	1	Biological Process	1	0	0.1	surA
GO:0006465	signal peptide processing	1	Biological Process	1	0	0.1	sppA
GO:0006470	protein dephosphorylation	1	Biological Process	2	0	0.2	wzb, sptP
GO:0006473	protein acetylation	1	Biological Process	1	0	0.1	rimI
GO:0006474	N-terminal protein amino acid acetylation	1	Biological Process	1	0	0.1	rimI
GO:0006479	protein methylation	1	Biological Process	3	0	0.3	prmC, prmB, prmA
GO:0006486	protein glycosylation	1	Biological Process	1	0	0.1	arnT
GO:0006493	protein O-linked glycosylation	1	Biological Process	1	0	0.1	arnT
GO:0006522	alanine metabolic process	1	Biological Process	3	0	0.3	panD, dadX, alr
GO:0006523	alanine biosynthetic process	1	Biological Process	1	0	0.1	panD
GO:0006527	arginine catabolic process	1	Biological Process	6	0	0.6	astC, astA, astD, astE, speA, arcA
GO:0006528	asparagine metabolic process	1	Biological Process	4	0	0.4	asnB, ansB, AOL22_19225, asnA
GO:0006529	asparagine biosynthetic process	1	Biological Process	2	0	0.2	asnB, asnA
GO:0006531	aspartate metabolic process	1	Biological Process	1	0	0.1	aspA
GO:0006541	glutamine metabolic process	1	Biological Process	3	0	0.3	carA, glsB, glnA
GO:0006542	glutamine biosynthetic process	1	Biological Process	1	0	0.1	glnA
GO:0006546	glycine catabolic process	1	Biological Process	3	0	0.3	gcvP, gcvH, gcvT
GO:0006548	histidine catabolic process	1	Biological Process	3	0	0.3	hutI, hutG, hutH
GO:0006553	lysine metabolic process	1	Biological Process	8	0	0.81	dapB, dapD, dapE, dapA, lysA, asd, dapF, lysC
GO:0006556	S-adenosylmethionine biosynthetic process	1	Biological Process	1	0	0.1	metK
GO:0006558	L-phenylalanine metabolic process	1	Biological Process	1	0	0.1	pheA
GO:0006560	proline metabolic process	1	Biological Process	4	0	0.4	proB, proA, proC, putA
GO:0006561	proline biosynthetic process	1	Biological Process	4	0	0.4	proB, proA, proC, putA
GO:0006562	proline catabolic process	1	Biological Process	1	0	0.1	putA
GO:0006563	L-serine metabolic process	1	Biological Process	7	3	0.7	serC, wcaB, serB, cysK, cysM, cysE, serB	cysK, cysM, cysE
GO:0006564	L-serine biosynthetic process	1	Biological Process	3	0	0.3	serC, serB, serB
GO:0006567	threonine catabolic process	1	Biological Process	3	0	0.3	tdcB, tdh, kbl
GO:0006568	tryptophan metabolic process	1	Biological Process	4	0	0.4	trpD, trpCF, trpB, trpA
GO:0006576	cellular biogenic amine metabolic process	1	Biological Process	12	0	1.21	speD, patD, trpD, trpCF, trpB, trpA, pduV, eutT, eutP, speB, speA, ygjG
GO:0006580	ethanolamine metabolic process	1	Biological Process	1	0	0.1	eutT
GO:0006586	indolalkylamine metabolic process	1	Biological Process	4	0	0.4	trpD, trpCF, trpB, trpA
GO:0006593	ornithine catabolic process	1	Biological Process	1	0	0.1	astC
GO:0006595	polyamine metabolic process	1	Biological Process	5	0	0.5	speD, patD, speB, speA, ygjG
GO:0006596	polyamine biosynthetic process	1	Biological Process	3	0	0.3	speD, speB, speA
GO:0006598	polyamine catabolic process	1	Biological Process	2	0	0.2	patD, ygjG
GO:0006605	protein targeting	1	Biological Process	7	0	0.7	secA, ssaT, fliR, ffh, spaR, ftsY, secE
GO:0006612	protein targeting to membrane	1	Biological Process	2	0	0.2	ffh, ftsY
GO:0006613	cotranslational protein targeting to membrane	1	Biological Process	2	0	0.2	ffh, ftsY
GO:0006614	SRP-dependent cotranslational protein targeting to membrane	1	Biological Process	2	0	0.2	ffh, ftsY
GO:0006635	fatty acid beta-oxidation	1	Biological Process	2	0	0.2	yafH, fadJ
GO:0006650	glycerophospholipid metabolic process	1	Biological Process	7	0	0.7	clsB, ymdC, cls, rssA, suhB, dgkA, cysQ
GO:0006654	phosphatidic acid biosynthetic process	1	Biological Process	1	0	0.1	dgkA
GO:0006655	phosphatidylglycerol biosynthetic process	1	Biological Process	3	0	0.3	clsB, ymdC, cls
GO:0006665	sphingolipid metabolic process	1	Biological Process	1	0	0.1	srfJ
GO:0006721	terpenoid metabolic process	1	Biological Process	4	0	0.4	dxs, ispE, ispG, ispF
GO:0006730	one-carbon metabolic process	1	Biological Process	1	0	0.1	glyA
GO:0006739	NADP metabolic process	1	Biological Process	7	0	0.7	tal, ybhE, gndA, talA, nadK, rpiA, rpe
GO:0006740	NADPH regeneration	1	Biological Process	6	0	0.6	tal, ybhE, gndA, talA, rpiA, rpe
GO:0006741	NADP biosynthetic process	1	Biological Process	1	0	0.1	nadK
GO:0006750	glutathione biosynthetic process	1	Biological Process	2	0	0.2	gshA, gshB
GO:0006751	glutathione catabolic process	1	Biological Process	1	0	0.1	ggt
GO:0006754	ATP biosynthetic process	1	Biological Process	9	0	0.91	ssaN, atpC, atpD, atpG, atpA, atpH, atpF, atpE, atpB
GO:0006768	biotin metabolic process	1	Biological Process	7	0	0.7	bioA, bioB, bioF, bioC, bioD, bioD, bioH
GO:0006771	riboflavin metabolic process	1	Biological Process	5	0	0.5	ribF, ribD, ribE, ribA, ribB
GO:0006772	thiamine metabolic process	1	Biological Process	8	0	0.81	thiL, thiK, thiD, thiM, thiH, thiG, thiE, thiC
GO:0006777	Mo-molybdopterin cofactor biosynthetic process	1	Biological Process	10	0	1.01	mog, moaA, moaB, moaC, moaD, moaE, moeB, moeA, mobB, mobA
GO:0006783	heme biosynthetic process	1	Biological Process	3	0	0.3	cyoE, hemH, cobA
GO:0006797	polyphosphate metabolic process	1	Biological Process	1	0	0.1	ppk1
GO:0006799	polyphosphate biosynthetic process	1	Biological Process	1	0	0.1	ppk1
GO:0006805	xenobiotic metabolic process	1	Biological Process	3	0	0.3	hpaB, hpaR, hpaI
GO:0006808	regulation of nitrogen utilization	1	Biological Process	3	0	0.3	glnK, glnB, glnG
GO:0006824	cobalt ion transport	1	Biological Process	5	0	0.5	cbiO, cboQ, cbiN, cbiM, corA
GO:0006829	zinc ion transport	1	Biological Process	4	0	0.4	zitB, zntB, znuC, fieF
GO:0006835	dicarboxylic acid transport	1	Biological Process	8	0	0.81	dcuC, gltS, AOL22_19230, dctA, gltS, gltP, dcuB, dcuA
GO:0006836	neurotransmitter transport	1	Biological Process	3	0	0.3	gltS, gabP, gltS
GO:0006855	drug transmembrane transport	1	Biological Process	7	0	0.7	AOL22_04410, mdtK, yeeO, gltS, emrA, gltS, dinF
GO:0006869	lipid transport	1	Biological Process	5	0	0.5	lptD, lplT, mlaD, lptC, lptA
GO:0006879	cellular iron ion homeostasis	1	Biological Process	4	0	0.4	dps, ftnB, ftnA, bfr
GO:0006884	cell volume homeostasis	1	Biological Process	1	0	0.1	ycgO
GO:0006885	regulation of pH	1	Biological Process	1	0	0.1	nhaA
GO:0006886	intracellular protein transport	1	Biological Process	9	0	0.91	secA, secD, secF, ssaT, fliR, ffh, spaR, ftsY, secE
GO:0006928	movement of cell or subcellular component	1	Biological Process	22	0	2.21	flgB, flgC, flgE, flgF, flgG, flgH, flgI, flgK, flgL, ssaQ, ycgR, fliC, fliD, fliE, fliF, fliG, fliH, fliI, fliJ, fliL, fliM, fliN
GO:0006935	chemotaxis	1	Biological Process	19	0	1.91	ssaQ, trg, AOL22_08740, cheZ, cheB, tar, cheW, cheA, fliG, fliJ, fliL, fliN, AOL22_12470, AOL22_16700, AOL22_16770, AOL22_17295, aer, tcp, tsr
GO:0006936	muscle contraction	1	Biological Process	1	0	0.1	AOL22_18495
GO:0006937	regulation of muscle contraction	1	Biological Process	1	0	0.1	AOL22_18495
GO:0006939	smooth muscle contraction	1	Biological Process	1	0	0.1	AOL22_18495
GO:0006940	regulation of smooth muscle contraction	1	Biological Process	1	0	0.1	AOL22_18495
GO:0006952	defense response	1	Biological Process	5	0	0.5	cas1e, cas5e, AOL22_23305, AOL22_24475, mrr
GO:0006996	organelle organization	1	Biological Process	34	0	3.42	rhlE, mukE, mukB, flgN, flgJ, flgK, topB, dbpA, topA, sopE2, flhA, flhB, flhC, flhD, fliD, fliS, fliI, fliK, fliO, fliQ, fliR, gyrA, srmB, cas1e, cas5e, parC, parE, deaD, yrdD, gyrB, rep, uvrD, priA, AOL22_23250
GO:0007010	cytoskeleton organization	1	Biological Process	1	0	0.1	sopE2
GO:0007049	cell cycle	1	Biological Process	16	0	1.61	ftsL, ftsW, ftsQ, ftsA, mrdB, minC, minE, dedD, zipA, ftsB, ftsP, damX, ftsX, slmA, xerC, zapB
GO:0007059	chromosome segregation	1	Biological Process	4	0	0.4	mukF, mukE, mukB, xerC
GO:0007267	cell-cell signaling	1	Biological Process	2	0	0.2	luxS, lsrK
GO:0008028	monocarboxylic acid transmembrane transporter activity	1	Molecular Function	14	0	1.47	kdgT, AOL22_03755, focA, hpaX, AOL22_08470, gabP, AOL22_15545, panF, gntT, gntU, lldP, dsdX, actP, idnT
GO:0008061	chitin binding	1	Molecular Function	1	0	0.1	AOL22_00090
GO:0008066	glutamate receptor activity	1	Molecular Function	5	0	0.52	glnH, artJ, artI, tcyJ, AOL22_23770
GO:0008076	voltage-gated potassium channel complex	1	Cellular Component	1	0	0.12	AOL22_09185
GO:0008079	translation termination factor activity	1	Molecular Function	5	0	0.52	yaeJ, prfH, prfA, prfB, prfC
GO:0008081	phosphoric diester hydrolase activity	1	Molecular Function	6	0	0.63	thpR, acpH, glpQ, cpdA, ugpQ, cpdB
GO:0008094	DNA-dependent ATPase activity	1	Molecular Function	10	0	1.05	ruvB, ruvA, gyrA, recA, parC, parE, gyrB, dnaB, dnaB, radA
GO:0008097	5S rRNA binding	1	Molecular Function	1	0	0.1	rplY
GO:0008108	UDP-glucose:hexose-1-phosphate uridylyltransferase activity	1	Molecular Function	1	0	0.1	galT
GO:0008134	transcription factor binding	1	Molecular Function	15	0	1.57	prpR, AOL22_03355, AOL22_03760, tyrR, pspF, AOL22_12715, pgtA, glrR, norR, flhA, rtcR, dagR, glnG, zraR, AOL22_24700
GO:0008135	translation factor activity, RNA binding	1	Molecular Function	16	0	1.67	tsf, yaeJ, prfH, infA, infC, yciH, prfA, yeiP, prfB, infB, tuf, fusA, selB, tuf, efp, prfC
GO:0008137	NADH dehydrogenase (ubiquinone) activity	1	Molecular Function	11	0	1.15	nuoN, nuoM, nuoL, nuoJ, nuoG, nuoF, nuoC, nuoB, nuoA, hycG, hycE
GO:0008146	sulfotransferase activity	1	Molecular Function	1	0	0.1	AOL22_16965
GO:0008150	biological_process	1	Biological Process	2672	269	269	thrL, thrA, thrB, thrC, yaaJ, tal, mog, dnaK, dnaJ, AOL22_00070, AOL22_00085, AOL22_00090, bcfA, bcfB, bcfC, bcfD, bcfE, bcfF, bcfG, bcfH, AOL22_00150, AOL22_00155, AOL22_00160, AOL22_00170, AOL22_00180, nhaA, nhaR, AOL22_00210, AOL22_00215, rpsT, ribF, ileS, lspA, ispH, AOL22_00265, AOL22_00270, AOL22_00275, oadA, citN, citC, citE, citF, citX, citG, dapB, carA, carB, caiF, caiD, caiC, caiB, caiA…	thrB, thrC, dnaK, caiA, AOL22_00420, folA, leuA, leuL, leuO, lpxC, cueO, yadF, fhuA, erpA, degP, metN, AOL22_01300, AOL22_01505, mdsC, mdsB, mdsA, golT, golS, golB, AOL22_02290, foxA, AOL22_02385, phoB, phoR, phnV, phnU, phnT, yajR, lon, ybaO, rpmE2, acrA, apt, copA, cnoX, ramA, entD, fepA, fes, entF, entS, entC, entE, entB, dhbA, entH, ahpC, ahpF, lipA, tcuA, kdpB, kdpA, ybgH, AOL22_04085, gpmA,…
GO:0008156	negative regulation of DNA replication	1	Biological Process	2	0	0.2	seqA, hda
GO:0008169	C-methyltransferase activity	1	Molecular Function	2	0	0.21	ubiG, cobA
GO:0008171	O-methyltransferase activity	1	Molecular Function	3	0	0.31	bioC, pcm, trmH
GO:0008172	S-methyltransferase activity	1	Molecular Function	4	0	0.42	ogt, ada, metE, metH
GO:0008175	tRNA methyltransferase activity	1	Molecular Function	6	0	0.63	mnmC, trmN, trmD, trmB, trmH, trmA
GO:0008176	tRNA (guanine-N7-)-methyltransferase activity	1	Molecular Function	1	0	0.1	trmB
GO:0008184	glycogen phosphorylase activity	1	Molecular Function	2	0	0.21	malP, glgP
GO:0008186	RNA-dependent ATPase activity	1	Molecular Function	1	0	0.1	rho
GO:0008194	UDP-glycosyltransferase activity	1	Molecular Function	6	0	0.63	murG, lpxB, otsA, glgA, rfaJ, waaO
GO:0008198	ferrous iron binding	1	Molecular Function	2	0	0.21	hpaD, ygiD
GO:0008199	ferric iron binding	1	Molecular Function	5	0	0.52	dps, ftnB, ftnA, bfr, cyaY
GO:0008213	protein alkylation	1	Biological Process	3	0	0.3	prmC, prmB, prmA
GO:0008216	spermidine metabolic process	1	Biological Process	2	0	0.2	speD, speA
GO:0008235	metalloexopeptidase activity	1	Molecular Function	4	0	0.42	map, mpaA, pepB, pepA
GO:0008242	omega peptidase activity	1	Molecular Function	2	0	0.21	ggt, iadA
GO:0008251	tRNA-specific adenosine deaminase activity	1	Molecular Function	1	0	0.1	tadA
GO:0008252	nucleotidase activity	1	Molecular Function	1	0	0.1	surE
GO:0008271	secondary active sulfate transmembrane transporter activity	1	Molecular Function	1	0	0.1	dauA
GO:0008276	protein methyltransferase activity	1	Molecular Function	6	0	0.63	prmC, cbiT, cbiE, prmB, pcm, prmA
GO:0008295	spermidine biosynthetic process	1	Biological Process	2	0	0.2	speD, speA
GO:0008309	double-stranded DNA exodeoxyribonuclease activity	1	Molecular Function	2	0	0.21	AOL22_05390, AOL22_14165
GO:0008312	7S RNA binding	1	Molecular Function	1	0	0.1	ffh
GO:0008320	protein transmembrane transporter activity	1	Molecular Function	4	0	0.42	secD, secF, secG, secE
GO:0008360	regulation of cell shape	1	Biological Process	6	0	0.6	murE, murD, mrdB, rodZ, mreD, mreC
GO:0008361	regulation of cell size	1	Biological Process	1	0	0.1	ycgO
GO:0008375	acetylglucosaminyltransferase activity	1	Molecular Function	1	0	0.1	murG
GO:0008378	galactosyltransferase activity	1	Molecular Function	2	0	0.21	rfaJ, waaO
GO:0008379	thioredoxin peroxidase activity	1	Molecular Function	1	0	0.1	tpx
GO:0008408	3'-5' exonuclease activity	1	Molecular Function	11	0	1.15	polB, dnaE, sbcD, holB, rnb, rnd, pnp, dnaN, tatD, polA, holD
GO:0008409	5'-3' exonuclease activity	1	Molecular Function	3	0	0.31	AOL22_05390, AOL22_14165, recJ
GO:0008410	CoA-transferase activity	1	Molecular Function	3	0	0.31	citF, citF, ydiF
GO:0008413	8-oxo-7,8-dihydroguanosine triphosphate pyrophosphatase activity	1	Molecular Function	1	0	0.1	mutT
GO:0008417	fucosyltransferase activity	1	Molecular Function	1	0	0.1	AOL22_20925
GO:0008425	2-polyprenyl-6-methoxy-1,4-benzoquinone methyltransferase activity	1	Molecular Function	1	0	0.1	ubiG
GO:0008428	ribonuclease inhibitor activity	1	Molecular Function	1	0	0.1	rraA
GO:0008443	phosphofructokinase activity	1	Molecular Function	3	0	0.31	fruK, pfkB, pfkA
GO:0008444	CDP-diacylglycerol-glycerol-3-phosphate 3-phosphatidyltransferase activity	1	Molecular Function	1	0	0.1	pgsA
GO:0008446	GDP-mannose 4,6-dehydratase activity	1	Molecular Function	1	0	0.1	gmd
GO:0008448	N-acetylglucosamine-6-phosphate deacetylase activity	1	Molecular Function	1	0	0.1	nagA
GO:0008460	dTDP-glucose 4,6-dehydratase activity	1	Molecular Function	2	0	0.21	rfbB, rffG
GO:0008477	purine nucleosidase activity	1	Molecular Function	1	0	0.1	mtnN
GO:0008479	queuine tRNA-ribosyltransferase activity	1	Molecular Function	1	0	0.1	tgt
GO:0008495	protoheme IX farnesyltransferase activity	1	Molecular Function	1	0	0.1	cyoE
GO:0008519	ammonium transmembrane transporter activity	1	Molecular Function	1	0	0.1	amtB
GO:0008531	riboflavin kinase activity	1	Molecular Function	1	0	0.1	ribF
GO:0008614	pyridoxine metabolic process	1	Biological Process	3	0	0.3	pdxH, pdxB, pdxJ
GO:0008615	pyridoxine biosynthetic process	1	Biological Process	3	0	0.3	pdxH, pdxB, pdxJ
GO:0008641	ubiquitin-like modifier activating enzyme activity	1	Molecular Function	3	0	0.31	moeB, tcdA, thiF
GO:0008645	hexose transmembrane transport	1	Biological Process	4	0	0.4	sgrT, fucP, fucP, rhaT
GO:0008653	lipopolysaccharide metabolic process	1	Biological Process	14	0	1.41	fepE, lapB, yciS, lpxM, wzzB, wzc, rfaF, rfaC, rfaJ, waaO, rfaP, glmU, wecA, wzzE
GO:0008655	pyrimidine-containing compound salvage	1	Biological Process	1	0	0.1	upp
GO:0008657	DNA topoisomerase type II (double strand cut, ATP-hydrolyzing) inhibitor activity	1	Molecular Function	1	0	0.1	sbmC
GO:0008661	1-deoxy-D-xylulose-5-phosphate synthase activity	1	Molecular Function	1	0	0.1	dxs
GO:0008662	1-phosphofructokinase activity	1	Molecular Function	2	0	0.21	fruK, pfkB
GO:0008663	2',3'-cyclic-nucleotide 2'-phosphodiesterase activity	1	Molecular Function	1	0	0.1	cpdB
GO:0008664	2'-5'-RNA ligase activity	1	Molecular Function	1	0	0.1	thpR
GO:0008666	2,3,4,5-tetrahydropyridine-2,6-dicarboxylate N-succinyltransferase activity	1	Molecular Function	1	0	0.1	dapD
GO:0008671	2-dehydro-3-deoxygalactonokinase activity	1	Molecular Function	1	0	0.1	dgoK
GO:0008672	2-dehydro-3-deoxyglucarate aldolase activity	1	Molecular Function	1	0	0.1	garL
GO:0008676	3-deoxy-8-phosphooctulonate synthase activity	1	Molecular Function	1	0	0.1	kdsA
GO:0008677	2-dehydropantoate 2-reductase activity	1	Molecular Function	2	0	0.21	panE, AOL22_13805
GO:0008678	2-deoxy-D-gluconate 3-dehydrogenase activity	1	Molecular Function	1	0	0.1	kduD
GO:0008679	2-hydroxy-3-oxopropionate reductase activity	1	Molecular Function	2	0	0.21	glxR, garR
GO:0008681	2-octaprenyl-6-methoxyphenol hydroxylase activity	1	Molecular Function	1	0	0.1	ubiH
GO:0008685	2-C-methyl-D-erythritol 2,4-cyclodiphosphate synthase activity	1	Molecular Function	1	0	0.1	ispF
GO:0008686	3,4-dihydroxy-2-butanone-4-phosphate synthase activity	1	Molecular Function	1	0	0.1	ribB
GO:0008687	3,4-dihydroxyphenylacetate 2,3-dioxygenase activity	1	Molecular Function	1	0	0.1	hpaD
GO:0008690	3-deoxy-manno-octulosonate cytidylyltransferase activity	1	Molecular Function	1	0	0.1	kdsB
GO:0008692	3-hydroxybutyryl-CoA epimerase activity	1	Molecular Function	2	0	0.21	fadJ, fadB
GO:0008693	3-hydroxydecanoyl-[acyl-carrier-protein] dehydratase activity	1	Molecular Function	1	0	0.1	fabA
GO:0008694	3-octaprenyl-4-hydroxybenzoate carboxy-lyase activity	1	Molecular Function	1	0	0.1	ubiD
GO:0008696	4-amino-4-deoxychorismate lyase activity	1	Molecular Function	1	0	0.1	pabC
GO:0008697	4-deoxy-L-threo-5-hexosulose-uronate ketol-isomerase activity	1	Molecular Function	1	0	0.1	kduI
GO:0008703	5-amino-6-(5-phosphoribosylamino)uracil reductase activity	1	Molecular Function	1	0	0.1	ribD
GO:0008704	5-carboxymethyl-2-hydroxymuconate delta-isomerase activity	1	Molecular Function	2	0	0.21	hpaG, hpaF
GO:0008705	methionine synthase activity	1	Molecular Function	1	0	0.1	metH
GO:0008710	8-amino-7-oxononanoate synthase activity	1	Molecular Function	1	0	0.1	bioF
GO:0008712	ADP-glyceromanno-heptose 6-epimerase activity	1	Molecular Function	1	0	0.1	rfaD
GO:0008714	AMP nucleosidase activity	1	Molecular Function	1	0	0.1	amn
GO:0008716	D-alanine-D-alanine ligase activity	1	Molecular Function	2	0	0.21	ddlB, ddlA
GO:0008718	D-amino-acid dehydrogenase activity	1	Molecular Function	1	0	0.1	dadA
GO:0008721	D-serine ammonia-lyase activity	1	Molecular Function	1	0	0.1	dsdA
GO:0008725	DNA-3-methyladenine glycosylase activity	1	Molecular Function	1	0	0.1	tag
GO:0008727	GDP-mannose mannosyl hydrolase activity	1	Molecular Function	1	0	0.1	wcaH
GO:0008733	L-arabinose isomerase activity	1	Molecular Function	1	0	0.1	araA
GO:0008734	L-aspartate oxidase activity	1	Molecular Function	1	0	0.1	nadB
GO:0008736	L-fucose isomerase activity	1	Molecular Function	1	0	0.1	fucI
GO:0008737	L-fuculokinase activity	1	Molecular Function	1	0	0.1	fucK
GO:0008738	L-fuculose-phosphate aldolase activity	1	Molecular Function	1	0	0.1	fucA
GO:0008740	L-rhamnose isomerase activity	1	Molecular Function	1	0	0.1	rhaA
GO:0008741	ribulokinase activity	1	Molecular Function	1	0	0.1	araB
GO:0008742	L-ribulose-phosphate 4-epimerase activity	1	Molecular Function	3	0	0.31	araD, araD, sgaE
GO:0008743	L-threonine 3-dehydrogenase activity	1	Molecular Function	1	0	0.1	tdh
GO:0008746	NAD(P)+ transhydrogenase activity	1	Molecular Function	3	0	0.31	pntA, pntB, udhA
GO:0008747	N-acetylneuraminate lyase activity	1	Molecular Function	1	0	0.1	nanA
GO:0008750	NAD(P)+ transhydrogenase (AB-specific) activity	1	Molecular Function	1	0	0.1	pntB
GO:0008756	o-succinylbenzoate-CoA ligase activity	1	Molecular Function	1	0	0.1	menE
GO:0008760	UDP-N-acetylglucosamine 1-carboxyvinyltransferase activity	1	Molecular Function	1	0	0.1	murA
GO:0008761	UDP-N-acetylglucosamine 2-epimerase activity	1	Molecular Function	1	0	0.1	wecB
GO:0008762	UDP-N-acetylmuramate dehydrogenase activity	1	Molecular Function	1	0	0.1	murB
GO:0008763	UDP-N-acetylmuramate-L-alanine ligase activity	1	Molecular Function	1	0	0.1	murC
GO:0008764	UDP-N-acetylmuramoylalanine-D-glutamate ligase activity	1	Molecular Function	1	0	0.1	murD
GO:0008767	UDP-galactopyranose mutase activity	1	Molecular Function	1	0	0.1	glf
GO:0008770	[acyl-carrier-protein] phosphodiesterase activity	1	Molecular Function	1	0	0.1	acpH
GO:0008771	[citrate (pro-3S)-lyase] ligase activity	1	Molecular Function	2	0	0.21	citC, citC
GO:0008772	[isocitrate dehydrogenase (NADP+)] kinase activity	1	Molecular Function	1	0	0.1	aceK
GO:0008773	[protein-PII] uridylyltransferase activity	1	Molecular Function	1	0	0.1	glnD
GO:0008774	acetaldehyde dehydrogenase (acetylating) activity	1	Molecular Function	1	0	0.1	adhE
GO:0008779	acyl-[acyl-carrier-protein]-phospholipid O-acyltransferase activity	1	Molecular Function	1	0	0.1	aas
GO:0008780	acyl-[acyl-carrier-protein]-UDP-N-acetylglucosamine O-acyltransferase activity	1	Molecular Function	1	0	0.1	lpxA
GO:0008782	adenosylhomocysteine nucleosidase activity	1	Molecular Function	1	0	0.1	mtnN
GO:0008783	agmatinase activity	1	Molecular Function	1	0	0.1	speB
GO:0008784	alanine racemase activity	1	Molecular Function	2	0	0.21	dadX, alr
GO:0008788	alpha,alpha-phosphotrehalase activity	1	Molecular Function	1	0	0.1	treC
GO:0008791	arginine N-succinyltransferase activity	1	Molecular Function	1	0	0.1	astA
GO:0008792	arginine decarboxylase activity	1	Molecular Function	1	0	0.1	speA
GO:0008795	NAD+ synthase activity	1	Molecular Function	1	0	0.1	nadE
GO:0008796	bis(5'-nucleosyl)-tetraphosphatase activity	1	Molecular Function	1	0	0.1	apaH
GO:0008797	aspartate ammonia-lyase activity	1	Molecular Function	1	0	0.1	aspA
GO:0008798	beta-aspartyl-peptidase activity	1	Molecular Function	1	0	0.1	iadA
GO:0008800	beta-lactamase activity	1	Molecular Function	1	0	0.1	AOL22_14595
GO:0008803	bis(5'-nucleosyl)-tetraphosphatase (symmetrical) activity	1	Molecular Function	1	0	0.1	apaH
GO:0008804	carbamate kinase activity	1	Molecular Function	2	0	0.21	arcC, arcC
GO:0008808	cardiolipin synthase activity	1	Molecular Function	2	0	0.21	clsB, cls
GO:0008814	citrate CoA-transferase activity	1	Molecular Function	2	0	0.21	citF, citF
GO:0008816	citryl-CoA lyase activity	1	Molecular Function	2	0	0.21	citE, citE
GO:0008817	cob(I)yrinic acid a,c-diamide adenosyltransferase activity	1	Molecular Function	2	0	0.21	cobO, eutT
GO:0008818	cobalamin 5'-phosphate synthase activity	1	Molecular Function	1	0	0.1	cobS
GO:0008821	crossover junction endodeoxyribonuclease activity	1	Molecular Function	4	0	0.42	AOL22_01745, ruvC, AOL22_10745, AOL22_22625
GO:0008827	cytochrome o ubiquinol oxidase activity	1	Molecular Function	3	0	0.31	cyoD, cyoC, cyoA
GO:0008828	dATP pyrophosphohydrolase activity	1	Molecular Function	1	0	0.1	nudB
GO:0008829	dCTP deaminase activity	1	Molecular Function	1	0	0.1	dcd
GO:0008830	dTDP-4-dehydrorhamnose 3,5-epimerase activity	1	Molecular Function	1	0	0.1	rfbC
GO:0008832	dGTPase activity	1	Molecular Function	1	0	0.1	dgt
GO:0008835	diaminohydroxyphosphoribosylaminopyrimidine deaminase activity	1	Molecular Function	1	0	0.1	ribD
GO:0008836	diaminopimelate decarboxylase activity	1	Molecular Function	1	0	0.1	lysA
GO:0008837	diaminopimelate epimerase activity	1	Molecular Function	1	0	0.1	dapF
GO:0008838	diaminopropionate ammonia-lyase activity	1	Molecular Function	1	0	0.1	dpaL
GO:0008839	4-hydroxy-tetrahydrodipicolinate reductase	1	Molecular Function	1	0	0.1	dapB
GO:0008840	4-hydroxy-tetrahydrodipicolinate synthase activity	1	Molecular Function	1	0	0.1	dapA
GO:0008851	ethanolamine ammonia-lyase activity	1	Molecular Function	2	0	0.21	eutC, eutB
GO:0008852	exodeoxyribonuclease I activity	1	Molecular Function	1	0	0.1	sbcB
GO:0008854	exodeoxyribonuclease V activity	1	Molecular Function	3	0	0.31	recD, recB, recC
GO:0008859	exoribonuclease II activity	1	Molecular Function	1	0	0.1	rnb
GO:0008861	formate C-acetyltransferase activity	1	Molecular Function	2	0	0.21	pflB, pflB
GO:0008863	formate dehydrogenase (NAD+) activity	1	Molecular Function	5	0	0.52	fdnI, fdnG, fdoI, fdnG, fdhF
GO:0008864	formyltetrahydrofolate deformylase activity	1	Molecular Function	1	0	0.1	purU
GO:0008867	galactarate dehydratase activity	1	Molecular Function	1	0	0.1	garD
GO:0008869	galactonate dehydratase activity	1	Molecular Function	1	0	0.1	dgoD
GO:0008872	glucarate dehydratase activity	1	Molecular Function	1	0	0.1	gudD
GO:0008878	glucose-1-phosphate adenylyltransferase activity	1	Molecular Function	1	0	0.1	glgC
GO:0008879	glucose-1-phosphate thymidylyltransferase activity	1	Molecular Function	1	0	0.1	rfbA
GO:0008880	glucuronate isomerase activity	1	Molecular Function	2	0	0.21	uxaC, iolB
GO:0008881	glutamate racemase activity	1	Molecular Function	1	0	0.1	murI
GO:0008882	[glutamate-ammonia-ligase] adenylyltransferase activity	1	Molecular Function	1	0	0.1	glnE
GO:0008883	glutamyl-tRNA reductase activity	1	Molecular Function	1	0	0.1	hemA
GO:0008887	glycerate kinase activity	1	Molecular Function	4	0	0.42	glxK, AOL22_13395, AOL22_15785, garK
GO:0008890	glycine C-acetyltransferase activity	1	Molecular Function	1	0	0.1	kbl
GO:0008894	guanosine-5'-triphosphate,3'-diphosphate diphosphatase activity	1	Molecular Function	1	0	0.1	gppA
GO:0008901	ferredoxin hydrogenase activity	1	Molecular Function	6	0	0.63	AOL22_08100, AOL22_08105, AOL22_09425, hyaB, hybC, hybO
GO:0008914	leucyltransferase activity	1	Molecular Function	1	0	0.1	aat
GO:0008915	lipid-A-disaccharide synthase activity	1	Molecular Function	1	0	0.1	lpxB
GO:0008918	lipopolysaccharide 3-alpha-galactosyltransferase activity	1	Molecular Function	2	0	0.21	rfaJ, waaO
GO:0008920	lipopolysaccharide heptosyltransferase activity	1	Molecular Function	1	0	0.1	rfaC
GO:0008922	long-chain fatty acid [acyl-carrier-protein] ligase activity	1	Molecular Function	1	0	0.1	aas
GO:0008926	mannitol-1-phosphate 5-dehydrogenase activity	1	Molecular Function	1	0	0.1	mtlD
GO:0008927	mannonate dehydratase activity	1	Molecular Function	1	0	0.1	uxuA
GO:0008929	methylglyoxal synthase activity	1	Molecular Function	1	0	0.1	mgsA
GO:0008930	methylthioadenosine nucleosidase activity	1	Molecular Function	1	0	0.1	mtnN
GO:0008932	lytic endotransglycosylase activity	1	Molecular Function	1	0	0.1	emtA
GO:0008933	lytic transglycosylase activity	1	Molecular Function	5	0	0.52	mltD, emtA, mltF, mltC, sltY
GO:0008934	inositol monophosphate 1-phosphatase activity	1	Molecular Function	1	0	0.1	suhB
GO:0008935	1,4-dihydroxy-2-naphthoyl-CoA synthase activity	1	Molecular Function	1	0	0.1	menB
GO:0008939	nicotinate-nucleotide-dimethylbenzimidazole phosphoribosyltransferase activity	1	Molecular Function	1	0	0.1	cobT
GO:0008940	nitrate reductase activity	1	Molecular Function	7	0	0.73	narZ, narH, narI, narI, narH, narG, napA
GO:0008941	nitric oxide dioxygenase activity	1	Molecular Function	1	0	0.1	hmpA
GO:0008942	nitrite reductase [NAD(P)H] activity	1	Molecular Function	2	0	0.21	nirB, nirD
GO:0008948	oxaloacetate decarboxylase activity	1	Molecular Function	6	0	0.63	oadA, AOL22_00285, dcoC, oadA, oadA, oadG
GO:0008955	peptidoglycan glycosyltransferase activity	1	Molecular Function	2	0	0.21	mrcB, pbpC
GO:0008959	phosphate acetyltransferase activity	1	Molecular Function	1	0	0.1	pta
GO:0008960	phosphatidylglycerol-membrane-oligosaccharide glycerophosphotransferase activity	1	Molecular Function	1	0	0.1	opgB
GO:0008962	phosphatidylglycerophosphatase activity	1	Molecular Function	1	0	0.1	pgpA
GO:0008963	phospho-N-acetylmuramoyl-pentapeptide-transferase activity	1	Molecular Function	2	0	0.21	mraY, wecA
GO:0008964	phosphoenolpyruvate carboxylase activity	1	Molecular Function	1	0	0.1	ppc
GO:0008965	phosphoenolpyruvate-protein phosphotransferase activity	1	Molecular Function	1	0	0.1	ptsI
GO:0008966	phosphoglucosamine mutase activity	1	Molecular Function	1	0	0.1	glmM
GO:0008967	phosphoglycolate phosphatase activity	1	Molecular Function	1	0	0.1	gph
GO:0008968	D-sedoheptulose 7-phosphate isomerase activity	1	Molecular Function	1	0	0.1	lpcA
GO:0008972	phosphomethylpyrimidine kinase activity	1	Molecular Function	1	0	0.1	thiD
GO:0008973	phosphopentomutase activity	1	Molecular Function	1	0	0.1	deoB
GO:0008974	phosphoribulokinase activity	1	Molecular Function	1	0	0.1	prkB
GO:0008976	polyphosphate kinase activity	1	Molecular Function	1	0	0.1	ppk1
GO:0008980	propionate kinase activity	1	Molecular Function	1	0	0.1	pduW
GO:0008982	protein-N(PI)-phosphohistidine-sugar phosphotransferase activity	1	Molecular Function	31	0	3.24	AOL22_03380, nagE, AOL22_04955, ptsG, chbB, chbC, AOL22_07720, AOL22_08505, manX, fruA, AOL22_12625, AOL22_13790, AOL22_14535, AOL22_14540, AOL22_14570, srlE, srlB, AOL22_17490, gatB, ptsN, mtlA, AOL22_20135, AOL22_20195, AOL22_20585, frwC, frwB, frwD, ulaB, AOL22_24265, treB, AOL22_24710
GO:0008984	protein-glutamate methylesterase activity	1	Molecular Function	1	0	0.1	cheB
GO:0008986	pyruvate, water dikinase activity	1	Molecular Function	1	0	0.1	ppsA
GO:0008987	quinolinate synthetase A activity	1	Molecular Function	1	0	0.1	nadA
GO:0008988	rRNA (adenine-N6-)-methyltransferase activity	1	Molecular Function	1	0	0.1	rlmF
GO:0008993	rhamnulokinase activity	1	Molecular Function	1	0	0.1	rhaB
GO:0008994	rhamnulose-1-phosphate aldolase activity	1	Molecular Function	1	0	0.1	rhaD
GO:0008995	ribonuclease E activity	1	Molecular Function	1	0	0.1	rne
GO:0008998	ribonucleoside-triphosphate reductase activity	1	Molecular Function	1	0	0.1	nrdD
GO:0009007	site-specific DNA-methyltransferase (adenine-specific) activity	1	Molecular Function	6	0	0.63	AOL22_01735, AOL22_10750, prmB, AOL22_17230, dam, AOL22_22615
GO:0009008	DNA-methyltransferase activity	1	Molecular Function	6	0	0.63	AOL22_01735, AOL22_10750, prmB, AOL22_17230, dam, AOL22_22615
GO:0009009	site-specific recombinase activity	1	Molecular Function	1	0	0.1	xerD
GO:0009012	aminoglycoside 3''-adenylyltransferase activity	1	Molecular Function	1	0	0.1	aadA
GO:0009013	succinate-semialdehyde dehydrogenase [NAD(P)+] activity	1	Molecular Function	1	0	0.1	gabD
GO:0009014	succinyl-diaminopimelate desuccinylase activity	1	Molecular Function	1	0	0.1	dapE
GO:0009015	N-succinylarginine dihydrolase activity	1	Molecular Function	1	0	0.1	astB
GO:0009017	succinylglutamate desuccinylase activity	1	Molecular Function	1	0	0.1	astE
GO:0009019	tRNA (guanine-N1-)-methyltransferase activity	1	Molecular Function	1	0	0.1	trmD
GO:0009020	tRNA (guanosine-2'-O-)-methyltransferase activity	1	Molecular Function	1	0	0.1	trmH
GO:0009022	tRNA nucleotidyltransferase activity	1	Molecular Function	1	0	0.1	rph
GO:0009025	tagatose-bisphosphate aldolase activity	1	Molecular Function	1	0	0.1	AOL22_17480
GO:0009028	tartronate-semialdehyde synthase activity	1	Molecular Function	1	0	0.1	gcl
GO:0009029	tetraacyldisaccharide 4'-kinase activity	1	Molecular Function	1	0	0.1	lpxK
GO:0009030	thiamine-phosphate kinase activity	1	Molecular Function	1	0	0.1	thiL
GO:0009032	thymidine phosphorylase activity	1	Molecular Function	1	0	0.1	deoA
GO:0009041	uridylate kinase activity	1	Molecular Function	1	0	0.1	pyrH
GO:0009045	xylose isomerase activity	1	Molecular Function	1	0	0.1	xylA
GO:0009052	pentose-phosphate shunt, non-oxidative branch	1	Biological Process	1	0	0.1	rpiA
GO:0009060	aerobic respiration	1	Biological Process	21	0	2.11	acnB, AOL22_02275, prpC, cyoC, cyoB, gltA, sdhC, sdhD, sdhA, sdhB, sucA, odhB, sucC, cydA, icdA, fumC, appC, mdh, ppc, aspA, frdB
GO:0009061	anaerobic respiration	1	Biological Process	6	0	0.6	AOL22_03565, dmsC, AOL22_07880, AOL22_13580, AOL22_23115, frdA
GO:0009062	fatty acid catabolic process	1	Biological Process	8	0	0.81	yafH, prpR, prpB, prpD, prpE, pduW, fadJ, fadB
GO:0009063	cellular amino acid catabolic process	1	Biological Process	24	0	2.42	hutI, hutG, hutH, putA, astC, astA, astD, astE, rspA, ycjG, dadA, rhmD, gabD, ygcY, gcvP, gcvH, gcvT, speA, tdcB, AOL22_19740, tdh, kbl, dgoD, arcA
GO:0009065	glutamine family amino acid catabolic process	1	Biological Process	7	0	0.7	putA, astC, astA, astD, astE, speA, arcA
GO:0009068	aspartate family amino acid catabolic process	1	Biological Process	3	0	0.3	tdcB, tdh, kbl
GO:0009071	serine family amino acid catabolic process	1	Biological Process	3	0	0.3	gcvP, gcvH, gcvT
GO:0009074	aromatic amino acid family catabolic process	1	Biological Process	3	0	0.3	hutI, hutG, hutH
GO:0009078	pyruvate family amino acid metabolic process	1	Biological Process	3	0	0.3	panD, dadX, alr
GO:0009079	pyruvate family amino acid biosynthetic process	1	Biological Process	1	0	0.1	panD
GO:0009081	branched-chain amino acid metabolic process	1	Biological Process	17	6	1.71	leuD, leuC, leuB, leuA, leuL, ilvI, ilvN, leuC, leuD, asd, ilvB, ilvL, ilvG, ilvE, ilvD, ilvA, ilvC	leuA, leuL, ilvG, ilvD, ilvA, ilvC
GO:0009085	lysine biosynthetic process	1	Biological Process	8	0	0.81	dapB, dapD, dapE, dapA, lysA, asd, dapF, lysC
GO:0009088	threonine biosynthetic process	1	Biological Process	2	0	0.2	thrL, asd
GO:0009089	lysine biosynthetic process via diaminopimelate	1	Biological Process	8	0	0.81	dapB, dapD, dapE, dapA, lysA, asd, dapF, lysC
GO:0009094	L-phenylalanine biosynthetic process	1	Biological Process	1	0	0.1	pheA
GO:0009100	glycoprotein metabolic process	1	Biological Process	1	0	0.1	arnT
GO:0009101	glycoprotein biosynthetic process	1	Biological Process	1	0	0.1	arnT
GO:0009102	biotin biosynthetic process	1	Biological Process	7	0	0.7	bioA, bioB, bioF, bioC, bioD, bioD, bioH
GO:0009103	lipopolysaccharide biosynthetic process	1	Biological Process	12	0	1.21	fepE, lpxM, wzzB, wzc, rfaF, rfaC, rfaJ, waaO, rfaP, glmU, wecA, wzzE
GO:0009109	coenzyme catabolic process	1	Biological Process	3	0	0.3	coaBC, ulaG, ulaD
GO:0009111	vitamin catabolic process	1	Biological Process	3	0	0.3	coaBC, ulaG, ulaD
GO:0009123	nucleoside monophosphate metabolic process	1	Biological Process	14	0	1.41	purK, purE, pyrD, purB, add, pyrF, purU, prsA, amn, purM, purN, guaA, purL, thyA
GO:0009124	nucleoside monophosphate biosynthetic process	1	Biological Process	14	0	1.41	purK, purE, pyrD, purB, add, pyrF, purU, prsA, amn, purM, purN, guaA, purL, thyA
GO:0009126	purine nucleoside monophosphate metabolic process	1	Biological Process	10	0	1.01	purK, purE, purB, add, purU, amn, purM, purN, guaA, purL
GO:0009127	purine nucleoside monophosphate biosynthetic process	1	Biological Process	10	0	1.01	purK, purE, purB, add, purU, amn, purM, purN, guaA, purL
GO:0009129	pyrimidine nucleoside monophosphate metabolic process	1	Biological Process	3	0	0.3	pyrD, pyrF, thyA
GO:0009130	pyrimidine nucleoside monophosphate biosynthetic process	1	Biological Process	3	0	0.3	pyrD, pyrF, thyA
GO:0009133	nucleoside diphosphate biosynthetic process	1	Biological Process	1	0	0.1	tmk
GO:0009138	pyrimidine nucleoside diphosphate metabolic process	1	Biological Process	1	0	0.1	tmk
GO:0009139	pyrimidine nucleoside diphosphate biosynthetic process	1	Biological Process	1	0	0.1	tmk
GO:0009141	nucleoside triphosphate metabolic process	1	Biological Process	15	0	1.51	dgt, ssaN, dcd, ndk, pyrG, yggV, dut, atpC, atpD, atpG, atpA, atpH, atpF, atpE, atpB
GO:0009142	nucleoside triphosphate biosynthetic process	1	Biological Process	12	0	1.21	ssaN, dcd, ndk, pyrG, atpC, atpD, atpG, atpA, atpH, atpF, atpE, atpB
GO:0009143	nucleoside triphosphate catabolic process	1	Biological Process	2	0	0.2	dgt, yggV
GO:0009144	purine nucleoside triphosphate metabolic process	1	Biological Process	11	0	1.11	dgt, ssaN, ndk, atpC, atpD, atpG, atpA, atpH, atpF, atpE, atpB
GO:0009145	purine nucleoside triphosphate biosynthetic process	1	Biological Process	10	0	1.01	ssaN, ndk, atpC, atpD, atpG, atpA, atpH, atpF, atpE, atpB
GO:0009146	purine nucleoside triphosphate catabolic process	1	Biological Process	1	0	0.1	dgt
GO:0009147	pyrimidine nucleoside triphosphate metabolic process	1	Biological Process	4	0	0.4	dcd, ndk, pyrG, dut
GO:0009148	pyrimidine nucleoside triphosphate biosynthetic process	1	Biological Process	3	0	0.3	dcd, ndk, pyrG
GO:0009151	purine deoxyribonucleotide metabolic process	1	Biological Process	1	0	0.1	dgt
GO:0009154	purine ribonucleotide catabolic process	1	Biological Process	1	0	0.1	gppA
GO:0009155	purine deoxyribonucleotide catabolic process	1	Biological Process	1	0	0.1	dgt
GO:0009156	ribonucleoside monophosphate biosynthetic process	1	Biological Process	13	0	1.31	purK, purE, pyrD, purB, add, pyrF, purU, prsA, amn, purM, purN, guaA, purL
GO:0009157	deoxyribonucleoside monophosphate biosynthetic process	1	Biological Process	1	0	0.1	thyA
GO:0009161	ribonucleoside monophosphate metabolic process	1	Biological Process	13	0	1.31	purK, purE, pyrD, purB, add, pyrF, purU, prsA, amn, purM, purN, guaA, purL
GO:0009162	deoxyribonucleoside monophosphate metabolic process	1	Biological Process	1	0	0.1	thyA
GO:0009167	purine ribonucleoside monophosphate metabolic process	1	Biological Process	10	0	1.01	purK, purE, purB, add, purU, amn, purM, purN, guaA, purL
GO:0009168	purine ribonucleoside monophosphate biosynthetic process	1	Biological Process	10	0	1.01	purK, purE, purB, add, purU, amn, purM, purN, guaA, purL
GO:0009173	pyrimidine ribonucleoside monophosphate metabolic process	1	Biological Process	2	0	0.2	pyrD, pyrF
GO:0009174	pyrimidine ribonucleoside monophosphate biosynthetic process	1	Biological Process	2	0	0.2	pyrD, pyrF
GO:0009176	pyrimidine deoxyribonucleoside monophosphate metabolic process	1	Biological Process	1	0	0.1	thyA
GO:0009177	pyrimidine deoxyribonucleoside monophosphate biosynthetic process	1	Biological Process	1	0	0.1	thyA
GO:0009186	deoxyribonucleoside diphosphate metabolic process	1	Biological Process	1	0	0.1	tmk
GO:0009189	deoxyribonucleoside diphosphate biosynthetic process	1	Biological Process	1	0	0.1	tmk
GO:0009196	pyrimidine deoxyribonucleoside diphosphate metabolic process	1	Biological Process	1	0	0.1	tmk
GO:0009197	pyrimidine deoxyribonucleoside diphosphate biosynthetic process	1	Biological Process	1	0	0.1	tmk
GO:0009199	ribonucleoside triphosphate metabolic process	1	Biological Process	11	0	1.11	ssaN, ndk, pyrG, atpC, atpD, atpG, atpA, atpH, atpF, atpE, atpB
GO:0009200	deoxyribonucleoside triphosphate metabolic process	1	Biological Process	3	0	0.3	dgt, dcd, dut
GO:0009201	ribonucleoside triphosphate biosynthetic process	1	Biological Process	11	0	1.11	ssaN, ndk, pyrG, atpC, atpD, atpG, atpA, atpH, atpF, atpE, atpB
GO:0009202	deoxyribonucleoside triphosphate biosynthetic process	1	Biological Process	1	0	0.1	dcd
GO:0009204	deoxyribonucleoside triphosphate catabolic process	1	Biological Process	1	0	0.1	dgt
GO:0009205	purine ribonucleoside triphosphate metabolic process	1	Biological Process	10	0	1.01	ssaN, ndk, atpC, atpD, atpG, atpA, atpH, atpF, atpE, atpB
GO:0009206	purine ribonucleoside triphosphate biosynthetic process	1	Biological Process	10	0	1.01	ssaN, ndk, atpC, atpD, atpG, atpA, atpH, atpF, atpE, atpB
GO:0009208	pyrimidine ribonucleoside triphosphate metabolic process	1	Biological Process	2	0	0.2	ndk, pyrG
GO:0009209	pyrimidine ribonucleoside triphosphate biosynthetic process	1	Biological Process	2	0	0.2	ndk, pyrG
GO:0009211	pyrimidine deoxyribonucleoside triphosphate metabolic process	1	Biological Process	2	0	0.2	dcd, dut
GO:0009212	pyrimidine deoxyribonucleoside triphosphate biosynthetic process	1	Biological Process	1	0	0.1	dcd
GO:0009215	purine deoxyribonucleoside triphosphate metabolic process	1	Biological Process	1	0	0.1	dgt
GO:0009217	purine deoxyribonucleoside triphosphate catabolic process	1	Biological Process	1	0	0.1	dgt
GO:0009218	pyrimidine ribonucleotide metabolic process	1	Biological Process	4	0	0.4	pyrD, pyrF, ndk, pyrG
GO:0009219	pyrimidine deoxyribonucleotide metabolic process	1	Biological Process	4	0	0.4	tmk, dcd, thyA, dut
GO:0009220	pyrimidine ribonucleotide biosynthetic process	1	Biological Process	4	0	0.4	pyrD, pyrF, ndk, pyrG
GO:0009221	pyrimidine deoxyribonucleotide biosynthetic process	1	Biological Process	3	0	0.3	tmk, dcd, thyA
GO:0009225	nucleotide-sugar metabolic process	1	Biological Process	10	0	1.01	manA, galU, rfbB, galF, wcaG, gmd, murA, bcsB, bcsA, rffG
GO:0009226	nucleotide-sugar biosynthetic process	1	Biological Process	3	0	0.3	manA, wcaG, murA
GO:0009228	thiamine biosynthetic process	1	Biological Process	7	0	0.7	thiL, thiD, thiM, thiH, thiG, thiE, thiC
GO:0009231	riboflavin biosynthetic process	1	Biological Process	5	0	0.5	ribF, ribD, ribE, ribA, ribB
GO:0009233	menaquinone metabolic process	1	Biological Process	8	0	0.81	menI, menE, menC, menB, menH, menD, menF, menA
GO:0009234	menaquinone biosynthetic process	1	Biological Process	8	0	0.81	menI, menE, menC, menB, menH, menD, menF, menA
GO:0009235	cobalamin metabolic process	1	Biological Process	24	0	2.42	cobC, cobD, cobO, cobT, cobS, cobU, cbiP, cbiN, cbiM, cbiL, cbiK, cbiJ, cbiH, cbiG, cbiF, cbiT, cbiE, cbiD, cbiC, cibB, cbiA, eutT, purC, cobA
GO:0009236	cobalamin biosynthetic process	1	Biological Process	24	0	2.42	cobC, cobD, cobO, cobT, cobS, cobU, cbiP, cbiN, cbiM, cbiL, cbiK, cbiJ, cbiH, cbiG, cbiF, cbiT, cbiE, cbiD, cbiC, cibB, cbiA, eutT, purC, cobA
GO:0009237	siderophore metabolic process	1	Biological Process	4	4	0.4	entD, entE, dhbA, entH	entD, entE, dhbA, entH
GO:0009240	isopentenyl diphosphate biosynthetic process	1	Biological Process	1	0	0.1	ispH
GO:0009244	lipopolysaccharide core region biosynthetic process	1	Biological Process	1	0	0.1	rfaC
GO:0009249	protein lipoylation	1	Biological Process	2	0	0.2	lgt, lplA
GO:0009250	glucan biosynthetic process	1	Biological Process	4	0	0.4	glgC, glgB, bcsC, opgB
GO:0009251	glucan catabolic process	1	Biological Process	3	0	0.3	glgX, glgX, malS
GO:0009252	peptidoglycan biosynthetic process	1	Biological Process	9	0	0.91	ftsW, murG, murC, mrcB, pbpC, mtgA, glmU, murI, mpl
GO:0009254	peptidoglycan turnover	1	Biological Process	2	0	0.2	anmK, mltA
GO:0009255	Entner-Doudoroff pathway through 6-phosphogluconate	1	Biological Process	1	0	0.1	edd
GO:0009261	ribonucleotide catabolic process	1	Biological Process	1	0	0.1	gppA
GO:0009264	deoxyribonucleotide catabolic process	1	Biological Process	2	0	0.2	dgt, deoC
GO:0009265	2'-deoxyribonucleotide biosynthetic process	1	Biological Process	3	0	0.3	tmk, dcd, thyA
GO:0009271	phage shock	1	Biological Process	1	0	0.1	pspB
GO:0009273	peptidoglycan-based cell wall biogenesis	1	Biological Process	9	0	0.91	ftsW, murG, murC, mrcB, pbpC, mtgA, glmU, murI, mpl
GO:0009288	bacterial-type flagellum	1	Cellular Component	20	0	2.36	flgB, flgC, flgG, flgH, flgI, flgK, flgL, ssaQ, cheZ, fliC, fliD, fliE, fliF, fliG, fliH, fliJ, fliK, fliL, fliM, fliN
GO:0009289	pilus	1	Cellular Component	28	0	3.3	bcfA, bcfD, bcfE, bcfF, stiH, stiA, stfA, stfE, stfF, stfG, stbD, stbA, fimA, fimI, fimH, sfmF, csgB, csgA, stcD, yehD, AOL22_16130, stdA, lpfE, lpfD, lpfA, sthE, sthD, AOL22_25005
GO:0009292	genetic transfer	1	Biological Process	2	0	0.2	ycaI, dprA
GO:0009294	DNA mediated transformation	1	Biological Process	2	0	0.2	ycaI, dprA
GO:0009295	nucleoid	1	Cellular Component	2	0	0.24	mukB, yejK
GO:0009298	GDP-mannose biosynthetic process	1	Biological Process	1	0	0.1	manA
GO:0009307	DNA restriction-modification system	1	Biological Process	3	0	0.3	AOL22_23305, AOL22_24475, mrr
GO:0009308	amine metabolic process	1	Biological Process	13	0	1.31	speD, patD, trpD, trpCF, trpB, trpA, pduV, eutT, eutP, AOL22_14595, speB, speA, ygjG
GO:0009309	amine biosynthetic process	1	Biological Process	5	0	0.5	speD, trpD, trpB, speB, speA
GO:0009310	amine catabolic process	1	Biological Process	2	0	0.2	patD, ygjG
GO:0009316	3-isopropylmalate dehydratase complex	1	Cellular Component	2	0	0.24	leuD, leuD
GO:0009317	acetyl-CoA carboxylase complex	1	Cellular Component	3	0	0.35	accA, accD, accB
GO:0009325	nitrate reductase complex	1	Cellular Component	6	0	0.71	narZ, narH, narI, narI, narH, narG
GO:0009326	formate dehydrogenase complex	1	Cellular Component	2	0	0.24	fdnI, fdoI
GO:0009331	glycerol-3-phosphate dehydrogenase complex	1	Cellular Component	3	0	0.35	glpA, glpD, gpsA
GO:0009338	exodeoxyribonuclease V complex	1	Cellular Component	2	0	0.24	recD, recC
GO:0009346	citrate lyase complex	1	Cellular Component	4	0	0.47	citE, citF, citF, citE
GO:0009347	aspartate carbamoyltransferase complex	1	Cellular Component	1	0	0.12	pyrI
GO:0009349	riboflavin synthase complex	1	Cellular Component	1	0	0.12	ribE
GO:0009358	polyphosphate kinase complex	1	Cellular Component	1	0	0.12	ppk1
GO:0009360	DNA polymerase III complex	1	Cellular Component	4	0	0.47	dnaX, holA, holB, dnaN
GO:0009372	quorum sensing	1	Biological Process	2	0	0.2	luxS, lsrK
GO:0009375	ferredoxin hydrogenase complex	1	Cellular Component	3	0	0.35	AOL22_08105, AOL22_09425, hybO
GO:0009378	four-way junction helicase activity	1	Molecular Function	2	0	0.21	ruvB, ruvA
GO:0009379	Holliday junction helicase complex	1	Cellular Component	1	0	0.12	ruvA
GO:0009380	excinuclease repair complex	1	Cellular Component	2	0	0.24	uvrC, uvrA
GO:0009381	excinuclease ABC activity	1	Molecular Function	3	0	0.31	uvrB, uvrC, uvrA
GO:0009384	N-acylmannosamine kinase activity	1	Molecular Function	1	0	0.1	nanK
GO:0009389	dimethyl sulfoxide reductase activity	1	Molecular Function	5	0	0.52	dmsA, AOL22_07890, AOL22_07895, AOL22_13590, AOL22_23105
GO:0009394	2'-deoxyribonucleotide metabolic process	1	Biological Process	5	0	0.5	dgt, tmk, dcd, thyA, dut
GO:0009399	nitrogen fixation	1	Biological Process	1	0	0.1	glnA
GO:0009401	phosphoenolpyruvate-dependent sugar phosphotransferase system	1	Biological Process	59	0	5.94	yadI, AOL22_03355, AOL22_03370, AOL22_03375, AOL22_03380, AOL22_03385, nagE, AOL22_04950, AOL22_04955, ptsG, chbB, chbC, chbA, AOL22_07720, AOL22_08505, AOL22_08510, manX, manY, manZ, fruA, AOL22_12620, AOL22_12625, ptsI, crr, AOL22_13790, AOL22_14530, AOL22_14535, AOL22_14540, AOL22_14570, srlA, srlE, srlB, ptsP, AOL22_17490, gatB, AOL22_17515, ptsN, mtlA, AOL22_20125, AOL22_20130, AOL22_20135, …
GO:0009403	toxin biosynthetic process	1	Biological Process	1	0	0.1	cvpA
GO:0009404	toxin metabolic process	1	Biological Process	4	0	0.4	hpaB, hpaR, hpaI, cvpA
GO:0009407	toxin catabolic process	1	Biological Process	3	0	0.3	hpaB, hpaR, hpaI
GO:0009410	response to xenobiotic stimulus	1	Biological Process	3	0	0.3	hpaB, hpaR, hpaI
GO:0009420	bacterial-type flagellum filament	1	Cellular Component	1	0	0.12	fliC
GO:0009424	bacterial-type flagellum hook	1	Cellular Component	4	0	0.47	flgK, flgL, fliD, fliK
GO:0009425	bacterial-type flagellum basal body	1	Cellular Component	10	0	1.18	flgB, flgC, flgG, flgH, flgI, ssaQ, fliF, fliL, fliM, fliN
GO:0009426	bacterial-type flagellum basal body, distal rod	1	Cellular Component	3	0	0.35	flgG, flgH, flgI
GO:0009427	bacterial-type flagellum basal body, distal rod, L ring	1	Cellular Component	1	0	0.12	flgH
GO:0009428	bacterial-type flagellum basal body, distal rod, P ring	1	Cellular Component	1	0	0.12	flgI
GO:0009431	bacterial-type flagellum basal body, MS ring	1	Cellular Component	1	0	0.12	fliF
GO:0009432	SOS response	1	Biological Process	5	0	0.5	uvrB, sulA, tisB, recQ, lexA
GO:0009436	glyoxylate catabolic process	1	Biological Process	1	0	0.1	gcl
GO:0009438	methylglyoxal metabolic process	1	Biological Process	2	0	0.2	gloB, mgsA
GO:0009441	glycolate metabolic process	1	Biological Process	1	0	0.1	gph
GO:0009442	allantoin assimilation pathway	1	Biological Process	1	0	0.1	allC
GO:0009445	putrescine metabolic process	1	Biological Process	3	0	0.3	patD, speB, ygjG
GO:0009446	putrescine biosynthetic process	1	Biological Process	1	0	0.1	speB
GO:0009447	putrescine catabolic process	1	Biological Process	2	0	0.2	patD, ygjG
GO:0009448	gamma-aminobutyric acid metabolic process	1	Biological Process	2	0	0.2	gabD, gabT
GO:0009450	gamma-aminobutyric acid catabolic process	1	Biological Process	1	0	0.1	gabD
GO:0009595	detection of biotic stimulus	1	Biological Process	2	0	0.2	luxS, lsrK
GO:0009607	response to biotic stimulus	1	Biological Process	8	0	0.81	pspB, luxS, cas1e, cas5e, lsrK, AOL22_23305, AOL22_24475, mrr
GO:0009615	response to virus	1	Biological Process	3	0	0.3	pspB, cas1e, cas5e
GO:0009653	anatomical structure morphogenesis	1	Biological Process	9	0	0.91	murE, murD, mrdB, minC, rodZ, mreD, mreC, mreB, glmU
GO:0009678	pyrophosphate hydrolysis-driven proton transmembrane transporter activity	1	Molecular Function	1	0	0.1	ssaN
GO:0009743	response to carbohydrate	1	Biological Process	1	0	0.1	cra
GO:0009746	response to hexose	1	Biological Process	1	0	0.1	cra
GO:0009750	response to fructose	1	Biological Process	1	0	0.1	cra
GO:0009850	auxin metabolic process	1	Biological Process	3	0	0.3	hpaB, hpaR, hpaI
GO:0009852	auxin catabolic process	1	Biological Process	3	0	0.3	hpaB, hpaR, hpaI
[truncated: 1,163 more rows]

## Sheet: Combined_DownRegulated_Genes
GO.ID	Term	pval	GO_aspect	Annotated	Significant	Expected	Annotated_gene_names	Significant_gene_names
GO:0071973	bacterial-type flagellum-dependent cell motility	2.1e-14	Biological Process	21	20	0.16	flgB, flgC, flgE, flgF, flgG, flgH, flgI, flgK, flgL, ssaQ, ycgR, fliC, fliE, fliF, fliG, fliH, fliI, fliJ, fliL, fliM, fliN	flgB, flgC, flgE, flgF, flgG, flgH, flgI, flgK, flgL, ycgR, fliC, fliE, fliF, fliG, fliH, fliI, fliJ, fliL, fliM, fliN
GO:0006935	chemotaxis	2.5e-11	Biological Process	19	17	0.98	ssaQ, trg, AOL22_08740, cheZ, cheB, tar, cheW, cheA, fliG, fliJ, fliL, fliN, AOL22_12470, AOL22_16700, AOL22_16770, AOL22_17295, aer, tcp, tsr	trg, cheZ, cheB, tar, cheW, cheA, fliG, fliJ, fliL, fliN, AOL22_12470, AOL22_16700, AOL22_16770, AOL22_17295, aer, tcp, tsr
GO:0009236	cobalamin biosynthetic process	1.1e-10	Biological Process	24	19	0.65	cobC, cobD, cobO, cobT, cobS, cobU, cbiP, cbiN, cbiM, cbiL, cbiK, cbiJ, cbiH, cbiG, cbiF, cbiT, cbiE, cbiD, cbiC, cibB, cbiA, eutT, purC, cobA	cobD, cobU, cbiP, cbiN, cbiM, cbiL, cbiK, cbiJ, cbiH, cbiG, cbiF, cbiT, cbiE, cbiD, cbiC, cibB, cbiA, eutT, cobA
GO:0044780	bacterial-type flagellum assembly	1.2e-09	Biological Process	12	12	0.16	flgN, flgJ, flgK, flhA, flhB, flhC, flhD, fliS, fliI, fliK, fliQ, fliR	flgN, flgJ, flgK, flhA, flhB, flhC, flhD, fliS, fliI, fliK, fliQ, fliR
GO:0009401	phosphoenolpyruvate-dependent sugar phosphotransferase system	8.1e-07	Biological Process	59	27	0.16	yadI, AOL22_03355, AOL22_03370, AOL22_03375, AOL22_03380, AOL22_03385, nagE, AOL22_04950, AOL22_04955, ptsG, chbB, chbC, chbA, AOL22_07720, AOL22_08505, AOL22_08510, manX, manY, manZ, fruA, AOL22_12620, AOL22_12625, ptsI, crr, AOL22_13790, AOL22_14530, AOL22_14535, AOL22_14540, AOL22_14570, srlA, srlE, srlB, ptsP, AOL22_17490, gatB, AOL22_17515, ptsN, mtlA, AOL22_20125, AOL22_20130, AOL22_20135, …	yadI, AOL22_03355, nagE, ptsG, chbB, chbC, chbA, AOL22_08505, manX, manY, manZ, AOL22_12620, AOL22_12625, srlA, srlE, srlB, AOL22_20190, AOL22_20195, frwC, ulaA, ulaB, treB, AOL22_24700, AOL22_24705, AOL22_24710, AOL22_24715, AOL22_24720
GO:0003774	motor activity	3.7e-06	Molecular Function	9	8	232.42	flgH, ssaQ, fliE, fliF, fliG, fliH, fliJ, fliM, fliN	flgH, fliE, fliF, fliG, fliH, fliJ, fliM, fliN
GO:0003735	structural constituent of ribosome	1.1e-05	Molecular Function	57	23	1.46	rpsT, rpsB, rpmE2, rpmJ2, rpsA, rpmF, rpmI, rplT, rpsV, rplY, rplS, rpsP, rpsU, rpsO, rpmA, rplU, rpsI, rplM, rplQ, rpsD, rpsK, rpsM, rpmJ, rplO, rpmD, rpsE, rplR, rplF, rpsH, rpsN, rplE, rplX, rplN, rpsQ, rpmC, rplP, rpsC, rplV, rpsS, rplB, rplW, rplD, rplC, rpsJ, rpsG, rpsL, rpmG, rpmB, rpmH, rpmE, rplK, rplA, rplJ, rplL, rpsF, rpsR, rplI	rplS, rpsP, rpsD, rpsK, rpsM, rplO, rpmD, rpsE, rplR, rplF, rpsH, rpsN, rpsC, rplV, rpsS, rplB, rplW, rplD, rplC, rpsJ, rplJ, rpsF, rplI
GO:0015986	ATP synthesis coupled proton transport	4.3e-05	Biological Process	8	7	0.18	atpC, atpD, atpG, atpA, atpH, atpF, atpE, atpB	atpC, atpD, atpG, atpA, atpH, atpF, atpE
GO:0009288	bacterial-type flagellum	4.7e-05	Cellular Component	20	19	0.65	flgB, flgC, flgG, flgH, flgI, flgK, flgL, ssaQ, cheZ, fliC, fliD, fliE, fliF, fliG, fliH, fliJ, fliK, fliL, fliM, fliN	flgB, flgC, flgG, flgH, flgI, flgK, flgL, cheZ, fliC, fliD, fliE, fliF, fliG, fliH, fliJ, fliK, fliL, fliM, fliN
GO:0006099	tricarboxylic acid cycle	0.0001	Biological Process	16	10	1.31	acnB, prpC, gltA, sdhC, sdhD, sdhA, sdhB, sucA, odhB, sucC, icdA, fumC, mdh, ppc, aspA, frdB	sdhC, sdhD, sdhA, sdhB, sucA, odhB, sucC, icdA, aspA, frdB
GO:0009306	protein secretion	0.0001	Biological Process	34	16	0.16	tatE, spiA, ssaI, ssaJ, ssaV, ssaN, ssaQ, ssaR, ssas, ssaU, flhA, flhB, fliI, fliP, fliQ, AOL22_11575, AOL22_14465, prgK, sicP, spaS, spaQ, spaP, spaO, invC, invA, invE, invG, secG, hofQ, yhiI, tatA, tatB, secE, AOL22_22880	flhA, flhB, fliI, fliP, fliQ, prgK, spaS, spaQ, spaP, spaO, invC, invA, invE, invG, yhiI, AOL22_22880
GO:0046933	proton-transporting ATP synthase activity, rotational mechanism	0.00011	Molecular Function	5	5	0.55	atpC, atpD, atpG, atpA, atpH	atpC, atpD, atpG, atpA, atpH
GO:0008982	protein-N(PI)-phosphohistidine-sugar phosphotransferase activity	0.00014	Molecular Function	31	14	49.54	AOL22_03380, nagE, AOL22_04955, ptsG, chbB, chbC, AOL22_07720, AOL22_08505, manX, fruA, AOL22_12625, AOL22_13790, AOL22_14535, AOL22_14540, AOL22_14570, srlE, srlB, AOL22_17490, gatB, ptsN, mtlA, AOL22_20135, AOL22_20195, AOL22_20585, frwC, frwB, frwD, ulaB, AOL22_24265, treB, AOL22_24710	nagE, ptsG, chbB, chbC, AOL22_08505, manX, AOL22_12625, srlE, srlB, AOL22_20195, frwC, ulaB, treB, AOL22_24710
GO:0009425	bacterial-type flagellum basal body	0.00033	Cellular Component	10	9	0.49	flgB, flgC, flgG, flgH, flgI, ssaQ, fliF, fliL, fliM, fliN	flgB, flgC, flgG, flgH, flgI, fliF, fliL, fliM, fliN
GO:0009063	cellular amino acid catabolic process	0.00037	Biological Process	24	16	91.68	hutI, hutG, hutH, putA, astC, astA, astD, astE, rspA, ycjG, dadA, rhmD, gabD, ygcY, gcvP, gcvH, gcvT, speA, tdcB, AOL22_19740, tdh, kbl, dgoD, arcA	hutI, hutG, hutH, putA, astD, astE, rspA, rhmD, ygcY, gcvP, gcvH, gcvT, tdcB, AOL22_19740, dgoD, arcA
GO:0015556	C4-dicarboxylate transmembrane transporter activity	0.00071	Molecular Function	4	4	0.16	dcuC, AOL22_19230, dcuB, dcuA	dcuC, AOL22_19230, dcuB, dcuA
GO:0015740	C4-dicarboxylate transport	0.00109	Biological Process	4	4	0.16	dcuC, AOL22_19230, dcuB, dcuA	dcuC, AOL22_19230, dcuB, dcuA
GO:0009424	bacterial-type flagellum hook	0.00156	Cellular Component	4	4	0.16	flgK, flgL, fliD, fliK	flgK, flgL, fliD, fliK
GO:0045261	proton-transporting ATP synthase complex, catalytic core F(1)	0.00156	Cellular Component	4	4	0.18	atpC, atpD, atpG, atpA	atpC, atpD, atpG, atpA
GO:0044391	ribosomal subunit	0.00223	Cellular Component	14	8	0.16	rpsB, rpmF, rpsD, rplO, rpmD, rpsE, rplN, rpsC, rplV, rpsS, rplB, rpsG, rpsL, rplA	rpsD, rplO, rpmD, rpsE, rpsC, rplV, rpsS, rplB
GO:0004616	phosphogluconate dehydrogenase (decarboxylating) activity	0.00307	Molecular Function	5	4	0.18	glxR, gndA, ygbJ, garR, yihU	glxR, ygbJ, garR, yihU
GO:0005363	maltose transmembrane transporter activity	0.00435	Molecular Function	3	3	0.33	malE, malK, lamB	malE, malK, lamB
GO:0015098	molybdate ion transmembrane transporter activity	0.00435	Molecular Function	3	3	0.16	modA, modB, modC	modA, modB, modC
GO:0006824	cobalt ion transport	0.00467	Biological Process	5	4	0.91	cbiO, cboQ, cbiN, cbiM, corA	cbiO, cboQ, cbiN, cbiM
GO:0016829	lyase activity	0.00589	Molecular Function	142	35	0.16	AOL22_00275, oadA, AOL22_00285, citE, caiD, leuD, leuC, acnB, speD, yadF, panD, fabZ, ldcC, leuC, leuD, prpB, prpD, hemB, hemH, allA, gcl, purK, citE, rlpA, AOL22_03750, speF, AOL22_04315, AOL22_04320, dcoC, oadA, dcoB, hutU, hutH, ltaE, dpaL, fabA, mgsA, hpaG, hpaH, hpaI, pabC, purB, aroD, gloA, fumA, fumC, AOL22_08295, AOL22_08655, pyrF, trpE, trpCF, trpB, trpA, emtA, sdaA, eda, edd, dcyD, cbiK…	citE, gcl, speF, hutU, hutH, fabA, mgsA, hpaG, fumA, AOL22_08295, cbiK, cibB, rhmD, menC, murQ, gudD, sdaB, fucA, tdcG, tdcB, garL, garD, nanA, ttdA, cobA, pckA, AOL22_20180, dgoD, yihT, rhaD, lsrF, fumB, aspA, ulaD, iolE
GO:0005840	ribosome	0.00599	Cellular Component	58	24	1.82	rpsT, rpsB, rpmE2, rpmJ2, rpsA, rpmF, rpmI, rplT, rpsV, rplY, rplS, rimM, rpsP, rpsU, rpsO, rpmA, rplU, rpsI, rplM, rplQ, rpsD, rpsK, rpsM, rpmJ, rplO, rpmD, rpsE, rplR, rplF, rpsH, rpsN, rplE, rplX, rplN, rpsQ, rpmC, rplP, rpsC, rplV, rpsS, rplB, rplW, rplD, rplC, rpsJ, rpsG, rpsL, rpmG, rpmB, rpmH, rpmE, rplK, rplA, rplJ, rplL, rpsF, rpsR, rplI	rplS, rimM, rpsP, rpsD, rpsK, rpsM, rplO, rpmD, rpsE, rplR, rplF, rpsH, rpsN, rpsC, rplV, rpsS, rplB, rplW, rplD, rplC, rpsJ, rplJ, rpsF, rplI
GO:0006004	fucose metabolic process	0.00602	Biological Process	3	3	0.36	fucA, fucI, fucU	fucA, fucI, fucU
GO:0006546	glycine catabolic process	0.00602	Biological Process	3	3	4.09	gcvP, gcvH, gcvT	gcvP, gcvH, gcvT
GO:0006548	histidine catabolic process	0.00602	Biological Process	3	3	2.19	hutI, hutG, hutH	hutI, hutG, hutH
GO:0015768	maltose transport	0.00602	Biological Process	3	3	0.16	malE, malK, lamB	malE, malK, lamB
GO:0019579	aldaric acid catabolic process	0.00602	Biological Process	3	3	0.16	gudD, garL, garD	gudD, garL, garD
GO:0019751	polyol metabolic process	0.00674	Biological Process	14	7	0.16	ydfI, pduW, glpA, suhB, AOL22_16425, AOL22_16690, AOL22_17480, gatZ, mtlD, glpX, iolB, iolE, iolG1, iolD	AOL22_16425, AOL22_16690, gatZ, glpX, iolB, iolE, iolD
GO:0043169	cation binding	0.00701	Molecular Function	262	60	0.16	AOL22_00170, ispH, carB, fixX, araD, leuB, ilvI, ddlB, yacG, cueO, yadF, dksA, fhuA, dgt, ispC, AOL22_01745, AOL22_02030, golT, golS, golB, foxA, hemB, ddlA, nrdR, ribD, cyoB, cyoA, clpX, ushA, copA, cueR, gcl, allB, allC, purK, entD, fepA, fes, ybdH, AOL22_03555, ybdR, pgm, nei, sucA, sucC, galT, modE, modC, hutG, bioD, moaA, ybiI, dps, AOL22_04700, rimK, poxB, dmsA, mukF, AOL22_05555, pepN, AOL…	ushA, gcl, allB, allC, sucA, sucC, modC, hutG, dmsA, hpaD, putP, pepT, icdA, astE, sodB, bioD, rspA, rspB, fdnG, ftnA, AOL22_10745, phsA, napH, napA, napF, rhmD, menC, menD, maeB, AOL22_13590, pat, nxiA, hypA, hypB, hypD, gudD, ygcY, fucO, fucA, fucI, AOL22_16420, hypA, hybD, hybC, nanK, AOL22_19740, AOL22_20180, dgoD, AOL22_20460, AOL22_21355, fucO, gldA, acs, nrfA, AOL22_23105, ulaD, cpdB, iolE…
GO:0009426	bacterial-type flagellum basal body, distal rod	0.00788	Cellular Component	3	3	0.16	flgG, flgH, flgI	flgG, flgH, flgI
GO:0016813	hydrolase activity, acting on carbon-nitrogen (but not peptide) bonds, in linear amidines	0.00803	Molecular Function	6	4	0.18	allA, allC, hutG, astB, speB, arcA	allC, hutG, astB, arcA
GO:0004888	transmembrane signaling receptor activity	0.00812	Molecular Function	9	5	0.33	glnH, artJ, artI, trg, tar, tcyJ, tcp, AOL22_23770, tsr	glnH, trg, tar, tcp, tsr
GO:0015288	porin activity	0.00812	Molecular Function	9	5	0.16	phoE, chiP, ompF, ompC, ompC, ompD, ompS1, ompC, lamB	chiP, ompF, ompD, ompC, lamB
GO:0046872	metal ion binding	0.00922	Molecular Function	256	56	0.16	AOL22_00170, ispH, carB, fixX, araD, leuB, ilvI, ddlB, yacG, cueO, yadF, dksA, fhuA, dgt, ispC, AOL22_01745, AOL22_02030, golT, golS, golB, foxA, hemB, ddlA, nrdR, ribD, cyoB, cyoA, clpX, ushA, copA, cueR, gcl, allB, allC, purK, entD, fepA, fes, ybdH, AOL22_03555, ybdR, pgm, nei, sucC, galT, modE, modC, hutG, bioD, moaA, ybiI, dps, AOL22_04700, rimK, poxB, dmsA, mukF, AOL22_05555, pepN, AOL22_056…	ushA, gcl, allB, allC, sucC, modC, hutG, dmsA, hpaD, putP, pepT, icdA, astE, sodB, bioD, rspA, rspB, fdnG, ftnA, AOL22_10745, phsA, napH, napA, napF, rhmD, menC, maeB, AOL22_13590, pat, nxiA, hypA, hypB, hypD, gudD, ygcY, fucO, fucA, fucI, AOL22_16420, hypA, hybD, hybC, nanK, AOL22_19740, AOL22_20180, dgoD, AOL22_20460, AOL22_21355, fucO, gldA, nrfA, AOL22_23105, ulaD, cpdB, iolE, iolD
GO:0005198	structural molecule activity	0.00966	Molecular Function	70	29	0.33	rpsT, erpA, rpsB, rpmE2, rpmJ2, rpsA, ompA, flgI, flgK, flgL, rpmF, rpmI, rplT, sufA, rpsV, fliC, fliE, pduB, pduM, rplY, eutL, iscA, AOL22_14005, rplS, rpsP, rpsU, rpsO, rpmA, rplU, rpsI, rplM, rplQ, rpsD, rpsK, rpsM, rpmJ, rplO, rpmD, rpsE, rplR, rplF, rpsH, rpsN, rplE, rplX, rplN, rpsQ, rpmC, rplP, rpsC, rplV, rpsS, rplB, rplW, rplD, rplC, rpsJ, rpsG, rpsL, rpmG, rpmB, rpmH, rpmE, rplK, rplA, …	flgI, flgK, flgL, fliC, fliE, eutL, rplS, rpsP, rpsD, rpsK, rpsM, rplO, rpmD, rpsE, rplR, rplF, rpsH, rpsN, rpsC, rplV, rpsS, rplB, rplW, rplD, rplC, rpsJ, rplJ, rpsF, rplI
GO:0005996	monosaccharide metabolic process	0.00999	Biological Process	40	16	0.36	araD, araA, araB, galM, galK, galT, galE, gapA, orf408, sdaA, zwf, AOL22_11870, AOL22_14565, sdaB, fucA, fucI, fucU, epd, uxuA, uxaC, tdcG, pckA, AOL22_18970, xylB, araD, gpmM, rbsK, rbsD, rbsK, rhaM, rhaD, rhaA, rhaB, rhaS, rhaR, glpX, aceK, pgi, ulaG, ulaD	araB, orf408, sdaB, fucA, fucI, fucU, tdcG, pckA, AOL22_18970, rbsK, rhaM, rhaD, rhaS, rhaR, glpX, ulaD
GO:0015144	carbohydrate transmembrane transporter activity	0.01121	Molecular Function	51	24	1.31	kdgT, AOL22_03380, AOL22_03755, nagE, AOL22_04955, ptsG, chbB, chbC, AOL22_07720, AOL22_08505, AOL22_08510, manX, wza, mglA, fruA, AOL22_12625, AOL22_13790, AOL22_14535, AOL22_14540, AOL22_14570, srlE, srlB, AOL22_15545, fucP, AOL22_17490, gatB, AOL22_17515, ptsN, nanT, gntT, gntU, mtlA, AOL22_20135, AOL22_20190, AOL22_20195, fucP, dsdX, AOL22_20585, rbsA, rhaT, frwC, frwB, frwD, malE, malK, lamB…	nagE, ptsG, chbB, chbC, AOL22_08505, manX, mglA, AOL22_12625, srlE, srlB, AOL22_15545, fucP, nanT, AOL22_20190, AOL22_20195, fucP, frwC, malE, malK, lamB, ulaB, treB, idnT, AOL22_24710
GO:0019299	rhamnose metabolic process	0.012	Biological Process	6	4	0.16	rhaM, rhaD, rhaA, rhaB, rhaS, rhaR	rhaM, rhaD, rhaS, rhaR
GO:0030254	protein secretion by the type III secretion system	0.012	Biological Process	6	4	0.18	ssaN, ssaQ, fliI, spaO, invC, invE	fliI, spaO, invC, invE
GO:0051539	4 iron, 4 sulfur cluster binding	0.01326	Molecular Function	42	13	0.18	leuC, acnB, leuC, lipA, miaB, nadA, moaA, pflE, rimO, dmsA, pflA, nth, rsxC, AOL22_07890, AOL22_07895, fdxH, fdnG, narZ, narG, sdaA, phsA, AOL22_11870, napA, nuoI, nuoF, nuoB, AOL22_13590, hycG, cysI, sdaB, mutY, ygiR, tdcG, nfuA, fdxH, fdnG, pflC, thiH, fdhF, AOL22_23105, nrdG, yjjW	pflE, dmsA, fdxH, fdnG, phsA, napA, AOL22_13590, sdaB, ygiR, tdcG, AOL22_23105, nrdG, yjjW
GO:0016627	oxidoreductase activity, acting on the CH-CH group of donors	0.01351	Molecular Function	25	9	0.18	dapB, caiA, yafH, dhbA, sdhC, sdhD, sdhA, AOL22_04815, pyrD, hpaB, ydiO, fabI, cbiJ, dusC, preA, hemF, tyrA, hemW, dusB, cobA, wecC, hemN, dusA, frdA, aidB	sdhC, sdhD, sdhA, ydiO, cbiJ, preA, cobA, frdA, aidB
GO:0004747	ribokinase activity	0.01526	Molecular Function	4	3	0.2	orf408, AOL22_18970, rbsK, rbsK	orf408, AOL22_18970, rbsK
GO:0008643	carbohydrate transport	0.01873	Biological Process	79	37	6.01	sgrT, kdgT, yadI, AOL22_03355, AOL22_03370, AOL22_03375, AOL22_03380, AOL22_03385, AOL22_03755, nagE, AOL22_04950, AOL22_04955, ptsG, chbB, chbC, chbA, AOL22_07720, AOL22_08505, AOL22_08510, manX, manY, manZ, wza, mglA, fruA, setB, AOL22_12620, AOL22_12625, ptsI, crr, AOL22_13790, AOL22_14530, AOL22_14535, AOL22_14540, AOL22_14570, srlA, srlE, srlB, AOL22_15545, fucP, ptsP, AOL22_17490, gatB, AOL…	yadI, AOL22_03355, nagE, ptsG, chbB, chbC, chbA, AOL22_08505, manX, manY, manZ, mglA, AOL22_12620, AOL22_12625, srlA, srlE, srlB, AOL22_15545, fucP, nanT, AOL22_20190, AOL22_20195, fucP, frwC, malE, malK, lamB, malM, ulaA, ulaB, treB, idnT, AOL22_24700, AOL22_24705, AOL22_24710, AOL22_24715, AOL22_24720
GO:0045333	cellular respiration	0.01902	Biological Process	44	20	0.4	acnB, AOL22_02275, prpC, cyoC, cyoB, AOL22_03565, gltA, sdhC, sdhD, sdhA, sdhB, sucA, odhB, sucC, cydA, dmsC, AOL22_06145, icdA, AOL22_06625, fumC, AOL22_07880, cybH, fdnI, fdxH, fdnG, cybB, hyaC, appC, phsC, nuoN, nuoM, nuoL, nuoK, nuoG, AOL22_13580, mdh, fdoI, fdxH, fdnG, ppc, AOL22_23115, aspA, frdB, frdA	sdhC, sdhD, sdhA, sdhB, sucA, odhB, sucC, cydA, icdA, fdnI, fdxH, fdnG, phsC, nuoN, nuoM, AOL22_13580, AOL22_23115, aspA, frdB, frdA
GO:0006014	D-ribose metabolic process	0.02082	Biological Process	4	3	0.36	orf408, AOL22_18970, rbsK, rbsK	orf408, AOL22_18970, rbsK
GO:0006020	inositol metabolic process	0.02082	Biological Process	4	3	0.36	iolB, iolE, iolG1, iolD	iolB, iolE, iolD
GO:0015689	molybdate ion transport	0.02082	Biological Process	4	3	0.16	modE, modA, modB, modC	modA, modB, modC
GO:0019310	inositol catabolic process	0.02082	Biological Process	4	3	0.16	iolB, iolE, iolG1, iolD	iolB, iolE, iolD
GO:0046487	glyoxylate metabolic process	0.02082	Biological Process	4	3	0.33	gcl, glxR, garR, aceB	gcl, glxR, garR
GO:1901616	organic hydroxy compound catabolic process	0.02223	Biological Process	10	5	0.55	hpaG, hpaE, pduW, glpA, suhB, AOL22_17480, iolB, iolE, iolG1, iolD	hpaG, hpaE, iolB, iolE, iolD
GO:0006536	glutamate metabolic process	0.02399	Biological Process	7	4	10.02	hutI, hutG, putA, astE, aegA, gltB, gltD	hutI, hutG, putA, astE
GO:0009065	glutamine family amino acid catabolic process	0.02399	Biological Process	7	4	91.86	putA, astC, astA, astD, astE, speA, arcA	putA, astD, astE, arcA
GO:0019400	alditol metabolic process	0.02399	Biological Process	7	4	0.33	ydfI, AOL22_16425, AOL22_16690, AOL22_17480, gatZ, mtlD, glpX	AOL22_16425, AOL22_16690, gatZ, glpX
GO:0071806	protein transmembrane transport	0.02399	Biological Process	7	4	0.18	ssaN, ssaQ, fliI, spaO, invC, invE, tatB	fliI, spaO, invC, invE
GO:0071702	organic substance transport	0.02498	Biological Process	245	84	0.18	yaaJ, citN, caiT, lptD, thiP, tbpA, sgrT, secA, aroP, kdgT, yadI, btuF, metN, yahN, brnQ, proY, secD, secF, phnU, tig, pheP, AOL22_03355, AOL22_03370, AOL22_03375, AOL22_03380, AOL22_03385, entS, dcuC, tatE, AOL22_03755, gltL, nagE, potE, ybgH, tolQ, tolR, tolB, pnuC, glnQ, gsiA, potF, potG, AOL22_04950, AOL22_04955, artP, cydD, lolA, ycaM, focA, AOL22_05360, hpaX, putP, ptsG, lolC, lolD, lolE, p…	citN, yadI, yahN, AOL22_03355, dcuC, gltL, nagE, potE, glnQ, putP, ptsG, potD, chbB, chbC, chbA, orf48, dtpA, AOL22_08505, oppF, oppD, manX, manY, manZ, flhA, flhB, fliI, fliP, fliQ, fliR, plaP, yegT, mglA, ccmF, ccmB, AOL22_12620, AOL22_12625, gabP, srlA, srlE, srlB, prgK, prgI, spaS, spaR, spaQ, spaP, spaO, invC, invA, invE, invG, AOL22_15545, fucP, nupG, sstT, tdcC, nanT, secY, yhiI, dtpB, AOL…
GO:0007154	cell communication	0.02572	Biological Process	103	27	1.09	AOL22_00085, AOL22_00150, AOL22_00160, AOL22_00265, AOL22_00270, rcsF, AOL22_02195, prpR, phoB, phoR, fimZ, cstA, dpiB, dpiA, AOL22_03760, kdpE, kdbD, uvrB, ycaI, sulA, copS, hprR, phoQ, phoP, ttrS, ttrR, ssrB, ssrA, rstB, rstA, trg, AOL22_08740, rssB, narX, narL, cheY, cheB, tar, cheW, cheA, uvrY, yegE, baeS, baeR, yehT, yehU, narP, rcsD, rcsB, rcsC, AOL22_12470, pgtA, pgtB, narQ, cadC, glrR, qs…	fimZ, cstA, ttrS, ttrR, trg, cheY, cheB, tar, cheW, cheA, yehT, yehU, narP, AOL22_12470, narQ, tctD, hilA, AOL22_16700, AOL22_16770, AOL22_17295, aer, tcp, tisB, lsrK, dcuR, dcuS, tsr
[truncated: 3,102 more rows]
