# Supplementary material for: The Role of Salmonella Genomic Island 4 in Metal Tolerance of Salmonella enterica Serovar I 4,[5],12:i:- Pork Outbreak Isolate USDA15WA-1
Source: Genes (Basel). 2020 Oct 30;11(11):1291. doi: 10.3390/genes11111291 (PMC7716197; doi:10.3390/genes11111291)
Supplement: Supplementary file 1 [file genes-11-01291-s001.zip › genes-963783-suppl/Table S8 092320.xlsx]

## Sheet: SGI4_16S_SRA_accnos
Run	Assay Type	AULC	AvgSpotLen	Bases	BioProject	BioSample	BioSampleModel	Bytes	Center Name	Collection_Date	Consent	DATASTORE filetype	DATASTORE provider	DATASTORE region	Day	env_broad_scale	env_local_scale	env_medium	Experiment	Experiment_1	gender	geo_loc_name_country	geo_loc_name_country_continent	geo_loc_name	Host	Instrument	lat_lon	Library Name	LibraryLayout	LibrarySelection	LibrarySource	log_sal	num_seqs	nurse_gain	Organism	pen	pignum	Platform	ReleaseDate	Sample Name	SRA Study	Tissue	Treatment	weight_10_9	weight_9_12
SRR11969194	AMPLICON	51.9898	502	29167204	PRJNA638426	SAMN15193066	MIMARKS.survey,MIGS/MIMS/MIMARKS.host-associated	19643081	USDA-ARS	2017-10-22	public	fastq,sra	gs,ncbi,s3	gs.US,ncbi.public,s3.us-east-1	D21	farm	pig	feces	SRX8513148	X12b	NA	USA	North America	USA: Ames\, IA	Sus scrofa	Illumina MiSeq	42.0308 N 93.6319 W	X12bP419D21F	PAIRED	PCR	METAGENOMIC	2.69897	44928	8.05	pig gut metagenome	84	419	ILLUMINA	2020-06-09T00:00:00Z	X12bP419D21F	SRP266669	F	Control	14.15	6.1
SRR11969195	AMPLICON	32.797	502	13141356	PRJNA638426	SAMN15193065	MIMARKS.survey,MIGS/MIMS/MIMARKS.host-associated	8985163	USDA-ARS	2017-10-22	public	fastq,sra	gs,ncbi,s3	gs.US,ncbi.public,s3.us-east-1	D21	farm	pig	feces	SRX8513147	X12b	NA	USA	North America	USA: Ames\, IA	Sus scrofa	Illumina MiSeq	42.0308 N 93.6319 W	X12bP345D21F	PAIRED	PCR	METAGENOMIC	0	19753	9.85	pig gut metagenome	69	345	ILLUMINA	2020-06-09T00:00:00Z	X12bP345D21F	SRP266669	F	Control	16.45	6.6
SRR11969196	AMPLICON	66.2066	502	23013186	PRJNA638426	SAMN15193064	MIMARKS.survey,MIGS/MIMS/MIMARKS.host-associated	15547695	USDA-ARS	2017-10-22	public	fastq,sra	gs,ncbi,s3	gs.US,ncbi.public,s3.us-east-1	D21	farm	pig	feces	SRX8513146	X12b	NA	USA	North America	USA: Ames\, IA	Sus scrofa	Illumina MiSeq	42.0308 N 93.6319 W	X12bP337D21F	PAIRED	PCR	METAGENOMIC	2.39794	35025	8.3	pig gut metagenome	68	337	ILLUMINA	2020-06-09T00:00:00Z	X12bP337D21F	SRP266669	F	Control	14.75	6.45
SRR11969197	AMPLICON	56.1266	502	15543928	PRJNA638426	SAMN15193063	MIMARKS.survey,MIGS/MIMS/MIMARKS.host-associated	10604943	USDA-ARS	2017-10-22	public	fastq,sra	gs,ncbi,s3	gs.US,ncbi.public,s3.us-east-1	D21	farm	pig	feces	SRX8513145	X12b	female	USA	North America	USA: Ames\, IA	Sus scrofa	Illumina MiSeq	42.0308 N 93.6319 W	X12bP224D21F	PAIRED	PCR	METAGENOMIC	1.69897	22901	7.1	pig gut metagenome	45	224	ILLUMINA	2020-06-09T00:00:00Z	X12bP224D21F	SRP266669	F	Control	12	4.9
SRR11969198	AMPLICON	38.7434	502	14756792	PRJNA638426	SAMN15193062	MIMARKS.survey,MIGS/MIMS/MIMARKS.host-associated	9906259	USDA-ARS	2017-10-22	public	fastq,sra	gs,ncbi,s3	gs.US,ncbi.public,s3.us-east-1	D21	farm	pig	feces	SRX8513144	X12b	male	USA	North America	USA: Ames\, IA	Sus scrofa	Illumina MiSeq	42.0308 N 93.6319 W	X12bP191D21F	PAIRED	PCR	METAGENOMIC	1.69897	22368	6.15	pig gut metagenome	39	191	ILLUMINA	2020-06-09T00:00:00Z	X12bP191D21F	SRP266669	F	Control	14.75	8.6
SRR11969199	AMPLICON	44.9696	502	11308554	PRJNA638426	SAMN15193061	MIMARKS.survey,MIGS/MIMS/MIMARKS.host-associated	7686852	USDA-ARS	2017-10-22	public	fastq,sra	gs,ncbi,s3	gs.US,ncbi.public,s3.us-east-1	D21	farm	pig	feces	SRX8513143	X12b	female	USA	North America	USA: Ames\, IA	Sus scrofa	Illumina MiSeq	42.0308 N 93.6319 W	X12bP160D21F	PAIRED	PCR	METAGENOMIC	1.69897	17226	8.7	pig gut metagenome	32	160	ILLUMINA	2020-06-09T00:00:00Z	X12bP160D21F	SRP266669	F	Control	13.85	5.15
SRR11969200	AMPLICON	59.0497	502	15540414	PRJNA638426	SAMN15193060	MIMARKS.survey,MIGS/MIMS/MIMARKS.host-associated	10391404	USDA-ARS	2017-10-22	public	fastq,sra	gs,ncbi,s3	gs.US,ncbi.public,s3.us-east-1	D21	farm	pig	feces	SRX8513142	X12b	male	USA	North America	USA: Ames\, IA	Sus scrofa	Illumina MiSeq	42.0308 N 93.6319 W	X12bP122D21F	PAIRED	PCR	METAGENOMIC	2.17609	24059	10	pig gut metagenome	25	122	ILLUMINA	2020-06-09T00:00:00Z	X12bP122D21F	SRP266669	F	Control	17.3	7.3
SRR11969224	AMPLICON	64.7402	502	16550940	PRJNA638426	SAMN15193039	MIMARKS.survey,MIGS/MIMS/MIMARKS.host-associated	11211806	USDA-ARS	2017-10-03	public	fastq,sra	gs,ncbi,s3	gs.US,ncbi.public,s3.us-east-1	D2	farm	pig	feces	SRX8513118	X12b	female	USA	North America	USA: Ames\, IA	Sus scrofa	Illumina MiSeq	42.0308 N 93.6319 W	X12bP83D2F	PAIRED	PCR	METAGENOMIC	4.60206	24311	14.6	pig gut metagenome	17	83	ILLUMINA	2020-06-09T00:00:00Z	X12bP83D2F	SRP266669	F	ZnCu	22.6	8
SRR11969257	AMPLICON	45.2928	502	12036454	PRJNA638426	SAMN15193038	MIMARKS.survey,MIGS/MIMS/MIMARKS.host-associated	8096595	USDA-ARS	2017-10-03	public	fastq,sra	gs,ncbi,s3	gs.US,ncbi.public,s3.us-east-1	D2	farm	pig	feces	SRX8513085	X12b	male	USA	North America	USA: Ames\, IA	Sus scrofa	Illumina MiSeq	42.0308 N 93.6319 W	X12bP74D2F	PAIRED	PCR	METAGENOMIC	1.69897	18663	7.15	pig gut metagenome	15	74	ILLUMINA	2020-06-09T00:00:00Z	X12bP74D2F	SRP266669	F	ZnCu	13.75	6.6
SRR11969258	AMPLICON	42.3558	502	14472660	PRJNA638426	SAMN15193037	MIMARKS.survey,MIGS/MIMS/MIMARKS.host-associated	9909736	USDA-ARS	2017-10-03	public	fastq,sra	gs,ncbi,s3	gs.US,ncbi.public,s3.us-east-1	D2	farm	pig	feces	SRX8513084	X12b	female	USA	North America	USA: Ames\, IA	Sus scrofa	Illumina MiSeq	42.0308 N 93.6319 W	X12bP472D2F	PAIRED	PCR	METAGENOMIC	2.54407	20672	9.75	pig gut metagenome	95	472	ILLUMINA	2020-06-09T00:00:00Z	X12bP472D2F	SRP266669	F	ZnCu	15.45	5.7
SRR11969260	AMPLICON	33.9794	502	19869662	PRJNA638426	SAMN15193036	MIMARKS.survey,MIGS/MIMS/MIMARKS.host-associated	13520270	USDA-ARS	2017-10-03	public	fastq,sra	gs,ncbi,s3	gs.US,ncbi.public,s3.us-east-1	D2	farm	pig	feces	SRX8513082	X12b	male	USA	North America	USA: Ames\, IA	Sus scrofa	Illumina MiSeq	42.0308 N 93.6319 W	X12bP450D2F	PAIRED	PCR	METAGENOMIC	1.69897	29220	8.1	pig gut metagenome	90	450	ILLUMINA	2020-06-09T00:00:00Z	X12bP450D2F	SRP266669	F	ZnCu	13.25	5.15
SRR11969261	AMPLICON	39.2268	502	18192982	PRJNA638426	SAMN15193035	MIMARKS.survey,MIGS/MIMS/MIMARKS.host-associated	12195954	USDA-ARS	2017-10-03	public	fastq,sra	gs,ncbi,s3	gs.US,ncbi.public,s3.us-east-1	D2	farm	pig	feces	SRX8513081	X12b	female	USA	North America	USA: Ames\, IA	Sus scrofa	Illumina MiSeq	42.0308 N 93.6319 W	X12bP432D2F	PAIRED	PCR	METAGENOMIC	2	28452	7.25	pig gut metagenome	87	432	ILLUMINA	2020-06-09T00:00:00Z	X12bP432D2F	SRP266669	F	ZnCu	14.75	7.5
SRR11969262	AMPLICON	42.1483	502	18099610	PRJNA638426	SAMN15193034	MIMARKS.survey,MIGS/MIMS/MIMARKS.host-associated	12389872	USDA-ARS	2017-10-03	public	fastq,sra	gs,ncbi,s3	gs.US,ncbi.public,s3.us-east-1	D2	farm	pig	feces	SRX8513080	X12b	male	USA	North America	USA: Ames\, IA	Sus scrofa	Illumina MiSeq	42.0308 N 93.6319 W	X12bP422D2F	PAIRED	PCR	METAGENOMIC	2.69897	26222	10.55	pig gut metagenome	85	422	ILLUMINA	2020-06-09T00:00:00Z	X12bP422D2F	SRP266669	F	ZnCu	16.35	5.8
SRR11969263	AMPLICON	47.5421	502	11086670	PRJNA638426	SAMN15193033	MIMARKS.survey,MIGS/MIMS/MIMARKS.host-associated	7627793	USDA-ARS	2017-10-03	public	fastq,sra	gs,ncbi,s3	gs.US,ncbi.public,s3.us-east-1	D2	farm	pig	feces	SRX8513079	X12b	female	USA	North America	USA: Ames\, IA	Sus scrofa	Illumina MiSeq	42.0308 N 93.6319 W	X12bP326D2F	PAIRED	PCR	METAGENOMIC	3.17609	15846	10.65	pig gut metagenome	66	326	ILLUMINA	2020-06-09T00:00:00Z	X12bP326D2F	SRP266669	F	ZnCu	18.9	8.25
SRR11969264	AMPLICON	42.8396	502	18318984	PRJNA638426	SAMN15193032	MIMARKS.survey,MIGS/MIMS/MIMARKS.host-associated	12320102	USDA-ARS	2017-10-03	public	fastq,sra	gs,ncbi,s3	gs.US,ncbi.public,s3.us-east-1	D2	farm	pig	feces	SRX8513078	X12b	male	USA	North America	USA: Ames\, IA	Sus scrofa	Illumina MiSeq	42.0308 N 93.6319 W	X12bP295D2F	PAIRED	PCR	METAGENOMIC	2.69897	27972	12.05	pig gut metagenome	59	295	ILLUMINA	2020-06-09T00:00:00Z	X12bP295D2F	SRP266669	F	ZnCu	19.4	7.35
SRR11969265	AMPLICON	56.0657	502	16544916	PRJNA638426	SAMN15193031	MIMARKS.survey,MIGS/MIMS/MIMARKS.host-associated	11049456	USDA-ARS	2017-10-03	public	fastq,sra	gs,ncbi,s3	gs.US,ncbi.public,s3.us-east-1	D2	farm	pig	feces	SRX8513077	X12b	female	USA	North America	USA: Ames\, IA	Sus scrofa	Illumina MiSeq	42.0308 N 93.6319 W	X12bP265D2F	PAIRED	PCR	METAGENOMIC	2.17609	25506	7.05	pig gut metagenome	53	265	ILLUMINA	2020-06-09T00:00:00Z	X12bP265D2F	SRP266669	F	ZnCu	14.65	7.6
SRR11969266	AMPLICON	64.2707	502	15693524	PRJNA638426	SAMN15193030	MIMARKS.survey,MIGS/MIMS/MIMARKS.host-associated	10445941	USDA-ARS	2017-10-03	public	fastq,sra	gs,ncbi,s3	gs.US,ncbi.public,s3.us-east-1	D2	farm	pig	feces	SRX8513076	X12b	male	USA	North America	USA: Ames\, IA	Sus scrofa	Illumina MiSeq	42.0308 N 93.6319 W	X12bP219D2F	PAIRED	PCR	METAGENOMIC	4.87506	24596	6.35	pig gut metagenome	44	219	ILLUMINA	2020-06-09T00:00:00Z	X12bP219D2F	SRP266669	F	ZnCu	12.5	6.15
SRR11969287	AMPLICON	43.8807	502	16010788	PRJNA638426	SAMN15193011	MIMARKS.survey,MIGS/MIMS/MIMARKS.host-associated	10732593	USDA-ARS	2017-10-03	public	fastq,sra	gs,ncbi,s3	gs.US,ncbi.public,s3.us-east-1	D2	farm	pig	feces	SRX8513055	X12b	male	USA	North America	USA: Ames\, IA	Sus scrofa	Illumina MiSeq	42.0308 N 93.6319 W	X12bP87D2F	PAIRED	PCR	METAGENOMIC	2.47712	24885	5.7	pig gut metagenome	18	87	ILLUMINA	2020-06-09T00:00:00Z	X12bP87D2F	SRP266669	F	Control	12.35	6.65
SRR11969288	AMPLICON	37.1402	502	17188480	PRJNA638426	SAMN15193010	MIMARKS.survey,MIGS/MIMS/MIMARKS.host-associated	11436056	USDA-ARS	2017-10-03	public	fastq,sra	gs,ncbi,s3	gs.US,ncbi.public,s3.us-east-1	D2	farm	pig	feces	SRX8513054	X12b	female	USA	North America	USA: Ames\, IA	Sus scrofa	Illumina MiSeq	42.0308 N 93.6319 W	X12bP77D2F	PAIRED	PCR	METAGENOMIC	2.30103	26577	6.25	pig gut metagenome	16	77	ILLUMINA	2020-06-09T00:00:00Z	X12bP77D2F	SRP266669	F	Control	11.6	5.35
SRR11969289	AMPLICON	41.4669	502	14666432	PRJNA638426	SAMN15193009	MIMARKS.survey,MIGS/MIMS/MIMARKS.host-associated	10027397	USDA-ARS	2017-10-03	public	fastq,sra	gs,ncbi,s3	gs.US,ncbi.public,s3.us-east-1	D2	farm	pig	feces	SRX8513053	X12b	female	USA	North America	USA: Ames\, IA	Sus scrofa	Illumina MiSeq	42.0308 N 93.6319 W	X12bP458D2F	PAIRED	PCR	METAGENOMIC	3.32222	21432	5.85	pig gut metagenome	92	458	ILLUMINA	2020-06-09T00:00:00Z	X12bP458D2F	SRP266669	F	Control	12.65	6.8
SRR11969290	AMPLICON	51.9898	502	12556024	PRJNA638426	SAMN15193008	MIMARKS.survey,MIGS/MIMS/MIMARKS.host-associated	8393203	USDA-ARS	2017-10-03	public	fastq,sra	gs,ncbi,s3	gs.US,ncbi.public,s3.us-east-1	D2	farm	pig	feces	SRX8513052	X12b	NA	USA	North America	USA: Ames\, IA	Sus scrofa	Illumina MiSeq	42.0308 N 93.6319 W	X12bP419D2F	PAIRED	PCR	METAGENOMIC	2.90309	19590	8.05	pig gut metagenome	84	419	ILLUMINA	2020-06-09T00:00:00Z	X12bP419D2F	SRP266669	F	Control	14.15	6.1
SRR11969291	AMPLICON	32.797	502	17419400	PRJNA638426	SAMN15193007	MIMARKS.survey,MIGS/MIMS/MIMARKS.host-associated	11910176	USDA-ARS	2017-10-03	public	fastq,sra	gs,ncbi,s3	gs.US,ncbi.public,s3.us-east-1	D2	farm	pig	feces	SRX8513051	X12b	NA	USA	North America	USA: Ames\, IA	Sus scrofa	Illumina MiSeq	42.0308 N 93.6319 W	X12bP345D2F	PAIRED	PCR	METAGENOMIC	2.54407	24987	9.85	pig gut metagenome	69	345	ILLUMINA	2020-06-09T00:00:00Z	X12bP345D2F	SRP266669	F	Control	16.45	6.6
SRR11969293	AMPLICON	66.2066	502	20812418	PRJNA638426	SAMN15193006	MIMARKS.survey,MIGS/MIMS/MIMARKS.host-associated	13890359	USDA-ARS	2017-10-03	public	fastq,sra	gs,ncbi,s3	gs.US,ncbi.public,s3.us-east-1	D2	farm	pig	feces	SRX8513049	X12b	NA	USA	North America	USA: Ames\, IA	Sus scrofa	Illumina MiSeq	42.0308 N 93.6319 W	X12bP337D2F	PAIRED	PCR	METAGENOMIC	4.64345	32206	8.3	pig gut metagenome	68	337	ILLUMINA	2020-06-09T00:00:00Z	X12bP337D2F	SRP266669	F	Control	14.75	6.45
SRR11969294	AMPLICON	56.1266	502	14176480	PRJNA638426	SAMN15193005	MIMARKS.survey,MIGS/MIMS/MIMARKS.host-associated	9641506	USDA-ARS	2017-10-03	public	fastq,sra	gs,ncbi,s3	gs.US,ncbi.public,s3.us-east-1	D2	farm	pig	feces	SRX8513048	X12b	female	USA	North America	USA: Ames\, IA	Sus scrofa	Illumina MiSeq	42.0308 N 93.6319 W	X12bP224D2F	PAIRED	PCR	METAGENOMIC	2.81291	21203	7.1	pig gut metagenome	45	224	ILLUMINA	2020-06-09T00:00:00Z	X12bP224D2F	SRP266669	F	Control	12	4.9
SRR11969295	AMPLICON	38.7434	502	17231652	PRJNA638426	SAMN15193004	MIMARKS.survey,MIGS/MIMS/MIMARKS.host-associated	11778004	USDA-ARS	2017-10-03	public	fastq,sra	gs,ncbi,s3	gs.US,ncbi.public,s3.us-east-1	D2	farm	pig	feces	SRX8513047	X12b	male	USA	North America	USA: Ames\, IA	Sus scrofa	Illumina MiSeq	42.0308 N 93.6319 W	X12bP191D2F	PAIRED	PCR	METAGENOMIC	2.54407	24596	6.15	pig gut metagenome	39	191	ILLUMINA	2020-06-09T00:00:00Z	X12bP191D2F	SRP266669	F	Control	14.75	8.6
SRR11969296	AMPLICON	44.9696	502	19663340	PRJNA638426	SAMN15193003	MIMARKS.survey,MIGS/MIMS/MIMARKS.host-associated	13134165	USDA-ARS	2017-10-03	public	fastq,sra	gs,ncbi,s3	gs.US,ncbi.public,s3.us-east-1	D2	farm	pig	feces	SRX8513046	X12b	female	USA	North America	USA: Ames\, IA	Sus scrofa	Illumina MiSeq	42.0308 N 93.6319 W	X12bP160D2F	PAIRED	PCR	METAGENOMIC	2.92942	30740	8.7	pig gut metagenome	32	160	ILLUMINA	2020-06-09T00:00:00Z	X12bP160D2F	SRP266669	F	Control	13.85	5.15
SRR11969297	AMPLICON	59.0497	502	15741214	PRJNA638426	SAMN15193002	MIMARKS.survey,MIGS/MIMS/MIMARKS.host-associated	10477413	USDA-ARS	2017-10-03	public	fastq,sra	gs,ncbi,s3	gs.US,ncbi.public,s3.us-east-1	D2	farm	pig	feces	SRX8513045	X12b	male	USA	North America	USA: Ames\, IA	Sus scrofa	Illumina MiSeq	42.0308 N 93.6319 W	X12bP122D2F	PAIRED	PCR	METAGENOMIC	5.74036	24789	10	pig gut metagenome	25	122	ILLUMINA	2020-06-09T00:00:00Z	X12bP122D2F	SRP266669	F	Control	17.3	7.3
SRR11969320	AMPLICON	64.7402	502	12466668	PRJNA638426	SAMN15192981	MIMARKS.survey,MIGS/MIMS/MIMARKS.host-associated	8371347	USDA-ARS	2017-10-15	public	fastq,sra	gs,ncbi,s3	gs.US,ncbi.public,s3.us-east-1	D14	farm	pig	feces	SRX8513022	X12b	female	USA	North America	USA: Ames\, IA	Sus scrofa	Illumina MiSeq	42.0308 N 93.6319 W	X12bP83D14F	PAIRED	PCR	METAGENOMIC	2.30103	18889	14.6	pig gut metagenome	17	83	ILLUMINA	2020-06-09T00:00:00Z	X12bP83D14F	SRP266669	F	ZnCu	22.6	8
SRR11969321	AMPLICON	45.2928	502	16319016	PRJNA638426	SAMN15192980	MIMARKS.survey,MIGS/MIMS/MIMARKS.host-associated	11004083	USDA-ARS	2017-10-15	public	fastq,sra	gs,ncbi,s3	gs.US,ncbi.public,s3.us-east-1	D14	farm	pig	feces	SRX8513021	X12b	male	USA	North America	USA: Ames\, IA	Sus scrofa	Illumina MiSeq	42.0308 N 93.6319 W	X12bP74D14F	PAIRED	PCR	METAGENOMIC	1.69897	24822	7.15	pig gut metagenome	15	74	ILLUMINA	2020-06-09T00:00:00Z	X12bP74D14F	SRP266669	F	ZnCu	13.75	6.6
SRR11969322	AMPLICON	42.3558	502	18604622	PRJNA638426	SAMN15192979	MIMARKS.survey,MIGS/MIMS/MIMARKS.host-associated	12463458	USDA-ARS	2017-10-15	public	fastq,sra	gs,ncbi,s3	gs.US,ncbi.public,s3.us-east-1	D14	farm	pig	feces	SRX8513020	X12b	female	USA	North America	USA: Ames\, IA	Sus scrofa	Illumina MiSeq	42.0308 N 93.6319 W	X12bP472D14F	PAIRED	PCR	METAGENOMIC	1.69897	28176	9.75	pig gut metagenome	95	472	ILLUMINA	2020-06-09T00:00:00Z	X12bP472D14F	SRP266669	F	ZnCu	15.45	5.7
SRR11969323	AMPLICON	33.9794	502	14784402	PRJNA638426	SAMN15192978	MIMARKS.survey,MIGS/MIMS/MIMARKS.host-associated	9992903	USDA-ARS	2017-10-15	public	fastq,sra	gs,ncbi,s3	gs.US,ncbi.public,s3.us-east-1	D14	farm	pig	feces	SRX8513019	X12b	male	USA	North America	USA: Ames\, IA	Sus scrofa	Illumina MiSeq	42.0308 N 93.6319 W	X12bP450D14F	PAIRED	PCR	METAGENOMIC	1.69897	21552	8.1	pig gut metagenome	90	450	ILLUMINA	2020-06-09T00:00:00Z	X12bP450D14F	SRP266669	F	ZnCu	13.25	5.15
SRR11969324	AMPLICON	39.2268	502	16885774	PRJNA638426	SAMN15192977	MIMARKS.survey,MIGS/MIMS/MIMARKS.host-associated	11411392	USDA-ARS	2017-10-15	public	fastq,sra	gs,ncbi,s3	gs.US,ncbi.public,s3.us-east-1	D14	farm	pig	feces	SRX8513018	X12b	female	USA	North America	USA: Ames\, IA	Sus scrofa	Illumina MiSeq	42.0308 N 93.6319 W	X12bP432D14F	PAIRED	PCR	METAGENOMIC	1.69897	25185	7.25	pig gut metagenome	87	432	ILLUMINA	2020-06-09T00:00:00Z	X12bP432D14F	SRP266669	F	ZnCu	14.75	7.5
SRR11969326	AMPLICON	42.1483	502	21505178	PRJNA638426	SAMN15192976	MIMARKS.survey,MIGS/MIMS/MIMARKS.host-associated	14365341	USDA-ARS	2017-10-15	public	fastq,sra	gs,ncbi,s3	gs.US,ncbi.public,s3.us-east-1	D14	farm	pig	feces	SRX8513016	X12b	male	USA	North America	USA: Ames\, IA	Sus scrofa	Illumina MiSeq	42.0308 N 93.6319 W	X12bP422D14F	PAIRED	PCR	METAGENOMIC	1.69897	32446	10.55	pig gut metagenome	85	422	ILLUMINA	2020-06-09T00:00:00Z	X12bP422D14F	SRP266669	F	ZnCu	16.35	5.8
SRR11969327	AMPLICON	47.5421	502	18799398	PRJNA638426	SAMN15192975	MIMARKS.survey,MIGS/MIMS/MIMARKS.host-associated	12579011	USDA-ARS	2017-10-15	public	fastq,sra	gs,ncbi,s3	gs.US,ncbi.public,s3.us-east-1	D14	farm	pig	feces	SRX8513015	X12b	female	USA	North America	USA: Ames\, IA	Sus scrofa	Illumina MiSeq	42.0308 N 93.6319 W	X12bP326D14F	PAIRED	PCR	METAGENOMIC	2.39794	28489	10.65	pig gut metagenome	66	326	ILLUMINA	2020-06-09T00:00:00Z	X12bP326D14F	SRP266669	F	ZnCu	18.9	8.25
SRR11969328	AMPLICON	42.8396	502	13172982	PRJNA638426	SAMN15192974	MIMARKS.survey,MIGS/MIMS/MIMARKS.host-associated	8871637	USDA-ARS	2017-10-15	public	fastq,sra	gs,ncbi,s3	gs.US,ncbi.public,s3.us-east-1	D14	farm	pig	feces	SRX8513014	X12b	male	USA	North America	USA: Ames\, IA	Sus scrofa	Illumina MiSeq	42.0308 N 93.6319 W	X12bP295D14F	PAIRED	PCR	METAGENOMIC	1.69897	19750	12.05	pig gut metagenome	59	295	ILLUMINA	2020-06-09T00:00:00Z	X12bP295D14F	SRP266669	F	ZnCu	19.4	7.35
SRR11969329	AMPLICON	56.0657	502	13446572	PRJNA638426	SAMN15192973	MIMARKS.survey,MIGS/MIMS/MIMARKS.host-associated	9002149	USDA-ARS	2017-10-15	public	fastq,sra	gs,ncbi,s3	gs.US,ncbi.public,s3.us-east-1	D14	farm	pig	feces	SRX8513013	X12b	female	USA	North America	USA: Ames\, IA	Sus scrofa	Illumina MiSeq	42.0308 N 93.6319 W	X12bP265D14F	PAIRED	PCR	METAGENOMIC	3	20658	7.05	pig gut metagenome	53	265	ILLUMINA	2020-06-09T00:00:00Z	X12bP265D14F	SRP266669	F	ZnCu	14.65	7.6
SRR11969330	AMPLICON	64.2707	502	11798004	PRJNA638426	SAMN15192972	MIMARKS.survey,MIGS/MIMS/MIMARKS.host-associated	7879564	USDA-ARS	2017-10-15	public	fastq,sra	gs,ncbi,s3	gs.US,ncbi.public,s3.us-east-1	D14	farm	pig	feces	SRX8513012	X12b	male	USA	North America	USA: Ames\, IA	Sus scrofa	Illumina MiSeq	42.0308 N 93.6319 W	X12bP219D14F	PAIRED	PCR	METAGENOMIC	2.69897	18363	6.35	pig gut metagenome	44	219	ILLUMINA	2020-06-09T00:00:00Z	X12bP219D14F	SRP266669	F	ZnCu	12.5	6.15
SRR11969352	AMPLICON	43.8807	502	21556884	PRJNA638426	SAMN15192952	MIMARKS.survey,MIGS/MIMS/MIMARKS.host-associated	14423979	USDA-ARS	2017-10-15	public	fastq,sra	gs,ncbi,s3	gs.US,ncbi.public,s3.us-east-1	D14	farm	pig	feces	SRX8512990	X12b	male	USA	North America	USA: Ames\, IA	Sus scrofa	Illumina MiSeq	42.0308 N 93.6319 W	X12bP87D14F	PAIRED	PCR	METAGENOMIC	2	33031	5.7	pig gut metagenome	18	87	ILLUMINA	2020-06-09T00:00:00Z	X12bP87D14F	SRP266669	F	Control	12.35	6.65
SRR11969357	AMPLICON	37.1402	502	19230114	PRJNA638426	SAMN15192951	MIMARKS.survey,MIGS/MIMS/MIMARKS.host-associated	12935584	USDA-ARS	2017-10-15	public	fastq,sra	gs,ncbi,s3	gs.US,ncbi.public,s3.us-east-1	D14	farm	pig	feces	SRX8512985	X12b	female	USA	North America	USA: Ames\, IA	Sus scrofa	Illumina MiSeq	42.0308 N 93.6319 W	X12bP77D14F	PAIRED	PCR	METAGENOMIC	1.69897	29124	6.25	pig gut metagenome	16	77	ILLUMINA	2020-06-09T00:00:00Z	X12bP77D14F	SRP266669	F	Control	11.6	5.35
SRR11969358	AMPLICON	41.4669	502	12253318	PRJNA638426	SAMN15192950	MIMARKS.survey,MIGS/MIMS/MIMARKS.host-associated	8232740	USDA-ARS	2017-10-15	public	fastq,sra	gs,ncbi,s3	gs.US,ncbi.public,s3.us-east-1	D14	farm	pig	feces	SRX8512984	X12b	female	USA	North America	USA: Ames\, IA	Sus scrofa	Illumina MiSeq	42.0308 N 93.6319 W	X12bP458D14F	PAIRED	PCR	METAGENOMIC	1.69897	18641	5.85	pig gut metagenome	92	458	ILLUMINA	2020-06-09T00:00:00Z	X12bP458D14F	SRP266669	F	Control	12.65	6.8
SRR11969359	AMPLICON	51.9898	502	12399400	PRJNA638426	SAMN15192949	MIMARKS.survey,MIGS/MIMS/MIMARKS.host-associated	8335985	USDA-ARS	2017-10-15	public	fastq,sra	gs,ncbi,s3	gs.US,ncbi.public,s3.us-east-1	D14	farm	pig	feces	SRX8512983	X12b	NA	USA	North America	USA: Ames\, IA	Sus scrofa	Illumina MiSeq	42.0308 N 93.6319 W	X12bP419D14F	PAIRED	PCR	METAGENOMIC	1.69897	19413	8.05	pig gut metagenome	84	419	ILLUMINA	2020-06-09T00:00:00Z	X12bP419D14F	SRP266669	F	Control	14.15	6.1
SRR11969360	AMPLICON	32.797	502	16606662	PRJNA638426	SAMN15192948	MIMARKS.survey,MIGS/MIMS/MIMARKS.host-associated	11215018	USDA-ARS	2017-10-15	public	fastq,sra	gs,ncbi,s3	gs.US,ncbi.public,s3.us-east-1	D14	farm	pig	feces	SRX8512982	X12b	NA	USA	North America	USA: Ames\, IA	Sus scrofa	Illumina MiSeq	42.0308 N 93.6319 W	X12bP345D14F	PAIRED	PCR	METAGENOMIC	1.69897	25399	9.85	pig gut metagenome	69	345	ILLUMINA	2020-06-09T00:00:00Z	X12bP345D14F	SRP266669	F	Control	16.45	6.6
SRR11969361	AMPLICON	66.2066	502	15969624	PRJNA638426	SAMN15192947	MIMARKS.survey,MIGS/MIMS/MIMARKS.host-associated	10630997	USDA-ARS	2017-10-15	public	fastq,sra	gs,ncbi,s3	gs.US,ncbi.public,s3.us-east-1	D14	farm	pig	feces	SRX8512981	X12b	NA	USA	North America	USA: Ames\, IA	Sus scrofa	Illumina MiSeq	42.0308 N 93.6319 W	X12bP337D14F	PAIRED	PCR	METAGENOMIC	2.69897	24814	8.3	pig gut metagenome	68	337	ILLUMINA	2020-06-09T00:00:00Z	X12bP337D14F	SRP266669	F	Control	14.75	6.45
SRR11969364	AMPLICON	56.1266	502	19331518	PRJNA638426	SAMN15192946	MIMARKS.survey,MIGS/MIMS/MIMARKS.host-associated	12979886	USDA-ARS	2017-10-15	public	fastq,sra	gs,ncbi,s3	gs.US,ncbi.public,s3.us-east-1	D14	farm	pig	feces	SRX8512978	X12b	female	USA	North America	USA: Ames\, IA	Sus scrofa	Illumina MiSeq	42.0308 N 93.6319 W	X12bP224D14F	PAIRED	PCR	METAGENOMIC	1.69897	29375	7.1	pig gut metagenome	45	224	ILLUMINA	2020-06-09T00:00:00Z	X12bP224D14F	SRP266669	F	Control	12	4.9
SRR11969365	AMPLICON	38.7434	502	17391288	PRJNA638426	SAMN15192945	MIMARKS.survey,MIGS/MIMS/MIMARKS.host-associated	11702935	USDA-ARS	2017-10-15	public	fastq,sra	gs,ncbi,s3	gs.US,ncbi.public,s3.us-east-1	D14	farm	pig	feces	SRX8512977	X12b	male	USA	North America	USA: Ames\, IA	Sus scrofa	Illumina MiSeq	42.0308 N 93.6319 W	X12bP191D14F	PAIRED	PCR	METAGENOMIC	1.69897	26476	6.15	pig gut metagenome	39	191	ILLUMINA	2020-06-09T00:00:00Z	X12bP191D14F	SRP266669	F	Control	14.75	8.6
SRR11969366	AMPLICON	44.9696	502	14382300	PRJNA638426	SAMN15192944	MIMARKS.survey,MIGS/MIMS/MIMARKS.host-associated	9644354	USDA-ARS	2017-10-15	public	fastq,sra	gs,ncbi,s3	gs.US,ncbi.public,s3.us-east-1	D14	farm	pig	feces	SRX8512976	X12b	female	USA	North America	USA: Ames\, IA	Sus scrofa	Illumina MiSeq	42.0308 N 93.6319 W	X12bP160D14F	PAIRED	PCR	METAGENOMIC	1.69897	22061	8.7	pig gut metagenome	32	160	ILLUMINA	2020-06-09T00:00:00Z	X12bP160D14F	SRP266669	F	Control	13.85	5.15
SRR11969367	AMPLICON	59.0497	502	24210958	PRJNA638426	SAMN15192943	MIMARKS.survey,MIGS/MIMS/MIMARKS.host-associated	16123711	USDA-ARS	2017-10-15	public	fastq,sra	gs,ncbi,s3	gs.US,ncbi.public,s3.us-east-1	D14	farm	pig	feces	SRX8512975	X12b	male	USA	North America	USA: Ames\, IA	Sus scrofa	Illumina MiSeq	42.0308 N 93.6319 W	X12bP122D14F	PAIRED	PCR	METAGENOMIC	3.02119	37571	10	pig gut metagenome	25	122	ILLUMINA	2020-06-09T00:00:00Z	X12bP122D14F	SRP266669	F	Control	17.3	7.3
SRR11969388	AMPLICON	64.7402	502	15695532	PRJNA638426	SAMN15192924	MIMARKS.survey,MIGS/MIMS/MIMARKS.host-associated	10616939	USDA-ARS	2017-10-01	public	fastq,sra	gs,ncbi,s3	gs.US,ncbi.public,s3.us-east-1	D0	farm	pig	feces	SRX8512954	X12b	female	USA	North America	USA: Ames\, IA	Sus scrofa	Illumina MiSeq	42.0308 N 93.6319 W	X12bP83D0F	PAIRED	PCR	METAGENOMIC	0	23506	14.6	pig gut metagenome	17	83	ILLUMINA	2020-06-09T00:00:00Z	X12bP83D0F	SRP266669	F	ZnCu	22.6	8
SRR11969389	AMPLICON	45.2928	502	11119802	PRJNA638426	SAMN15192923	MIMARKS.survey,MIGS/MIMS/MIMARKS.host-associated	7577709	USDA-ARS	2017-10-01	public	fastq,sra	gs,ncbi,s3	gs.US,ncbi.public,s3.us-east-1	D0	farm	pig	feces	SRX8512953	X12b	male	USA	North America	USA: Ames\, IA	Sus scrofa	Illumina MiSeq	42.0308 N 93.6319 W	X12bP74D0F	PAIRED	PCR	METAGENOMIC	0	16670	7.15	pig gut metagenome	15	74	ILLUMINA	2020-06-09T00:00:00Z	X12bP74D0F	SRP266669	F	ZnCu	13.75	6.6
SRR11969390	AMPLICON	42.3558	502	13993752	PRJNA638426	SAMN15192922	MIMARKS.survey,MIGS/MIMS/MIMARKS.host-associated	9445204	USDA-ARS	2017-10-01	public	fastq,sra	gs,ncbi,s3	gs.US,ncbi.public,s3.us-east-1	D0	farm	pig	feces	SRX8512952	X12b	female	USA	North America	USA: Ames\, IA	Sus scrofa	Illumina MiSeq	42.0308 N 93.6319 W	X12bP472D0F	PAIRED	PCR	METAGENOMIC	0	21049	9.75	pig gut metagenome	95	472	ILLUMINA	2020-06-09T00:00:00Z	X12bP472D0F	SRP266669	F	ZnCu	15.45	5.7
SRR11969391	AMPLICON	33.9794	502	13169468	PRJNA638426	SAMN15192921	MIMARKS.survey,MIGS/MIMS/MIMARKS.host-associated	8880537	USDA-ARS	2017-10-01	public	fastq,sra	gs,ncbi,s3	gs.US,ncbi.public,s3.us-east-1	D0	farm	pig	feces	SRX8512951	X12b	male	USA	North America	USA: Ames\, IA	Sus scrofa	Illumina MiSeq	42.0308 N 93.6319 W	X12bP450D0F	PAIRED	PCR	METAGENOMIC	0	19947	8.1	pig gut metagenome	90	450	ILLUMINA	2020-06-09T00:00:00Z	X12bP450D0F	SRP266669	F	ZnCu	13.25	5.15
SRR11969392	AMPLICON	39.2268	502	17024828	PRJNA638426	SAMN15192920	MIMARKS.survey,MIGS/MIMS/MIMARKS.host-associated	11543994	USDA-ARS	2017-10-01	public	fastq,sra	gs,ncbi,s3	gs.US,ncbi.public,s3.us-east-1	D0	farm	pig	feces	SRX8512950	X12b	female	USA	North America	USA: Ames\, IA	Sus scrofa	Illumina MiSeq	42.0308 N 93.6319 W	X12bP432D0F	PAIRED	PCR	METAGENOMIC	0	25560	7.25	pig gut metagenome	87	432	ILLUMINA	2020-06-09T00:00:00Z	X12bP432D0F	SRP266669	F	ZnCu	14.75	7.5
SRR11969393	AMPLICON	42.1483	502	17772306	PRJNA638426	SAMN15192919	MIMARKS.survey,MIGS/MIMS/MIMARKS.host-associated	11666686	USDA-ARS	2017-10-01	public	fastq,sra	gs,ncbi,s3	gs.US,ncbi.public,s3.us-east-1	D0	farm	pig	feces	SRX8512949	X12b	male	USA	North America	USA: Ames\, IA	Sus scrofa	Illumina MiSeq	42.0308 N 93.6319 W	X12bP422D0F	PAIRED	PCR	METAGENOMIC	0	28291	10.55	pig gut metagenome	85	422	ILLUMINA	2020-06-09T00:00:00Z	X12bP422D0F	SRP266669	F	ZnCu	16.35	5.8
SRR11969394	AMPLICON	47.5421	502	23109068	PRJNA638426	SAMN15192918	MIMARKS.survey,MIGS/MIMS/MIMARKS.host-associated	15176196	USDA-ARS	2017-10-01	public	fastq,sra	gs,ncbi,s3	gs.US,ncbi.public,s3.us-east-1	D0	farm	pig	feces	SRX8512948	X12b	female	USA	North America	USA: Ames\, IA	Sus scrofa	Illumina MiSeq	42.0308 N 93.6319 W	X12bP326D0F	PAIRED	PCR	METAGENOMIC	0	37301	10.65	pig gut metagenome	66	326	ILLUMINA	2020-06-09T00:00:00Z	X12bP326D0F	SRP266669	F	ZnCu	18.9	8.25
SRR11969395	AMPLICON	42.8396	502	17037378	PRJNA638426	SAMN15192917	MIMARKS.survey,MIGS/MIMS/MIMARKS.host-associated	11205772	USDA-ARS	2017-10-01	public	fastq,sra	gs,ncbi,s3	gs.US,ncbi.public,s3.us-east-1	D0	farm	pig	feces	SRX8512947	X12b	male	USA	North America	USA: Ames\, IA	Sus scrofa	Illumina MiSeq	42.0308 N 93.6319 W	X12bP295D0F	PAIRED	PCR	METAGENOMIC	0	26845	12.05	pig gut metagenome	59	295	ILLUMINA	2020-06-09T00:00:00Z	X12bP295D0F	SRP266669	F	ZnCu	19.4	7.35
SRR11969480	AMPLICON	64.7402	502	8057602	PRJNA638426	SAMN15193207	MIMARKS.survey,MIGS/MIMS/MIMARKS.host-associated	4290052	USDA-ARS	2017-10-22	public	fastq,sra	gs,ncbi,s3	gs.US,ncbi.public,s3.us-east-1	D21	farm	pig	ileal mucosa	SRX8513401	X12b	female	USA	North America	USA: Ames\, IA	Sus scrofa	Illumina MiSeq	42.0308 N 93.6319 W	X12P83iD50	PAIRED	PCR	METAGENOMIC	0	14532	14.6	pig gut metagenome	17	83	ILLUMINA	2020-06-09T00:00:00Z	X12P83iD50	SRP266669	I	ZnCu	22.6	8
SRR11969482	AMPLICON	45.2928	502	10670512	PRJNA638426	SAMN15193206	MIMARKS.survey,MIGS/MIMS/MIMARKS.host-associated	5699337	USDA-ARS	2017-10-22	public	fastq,sra	gs,ncbi,s3	gs.US,ncbi.public,s3.us-east-1	D21	farm	pig	ileal mucosa	SRX8513399	X12b	male	USA	North America	USA: Ames\, IA	Sus scrofa	Illumina MiSeq	42.0308 N 93.6319 W	X12P74iD50	PAIRED	PCR	METAGENOMIC	2	19587	7.15	pig gut metagenome	15	74	ILLUMINA	2020-06-09T00:00:00Z	X12P74iD50	SRP266669	I	ZnCu	13.75	6.6
SRR11969483	AMPLICON	42.3558	502	2589818	PRJNA638426	SAMN15193205	MIMARKS.survey,MIGS/MIMS/MIMARKS.host-associated	1466441	USDA-ARS	2017-10-22	public	fastq,sra	gs,ncbi,s3	gs.US,ncbi.public,s3.us-east-1	D21	farm	pig	ileal mucosa	SRX8513398	X12b	female	USA	North America	USA: Ames\, IA	Sus scrofa	Illumina MiSeq	42.0308 N 93.6319 W	X12P472iD50	PAIRED	PCR	METAGENOMIC	0	4611	9.75	pig gut metagenome	95	472	ILLUMINA	2020-06-09T00:00:00Z	X12P472iD50	SRP266669	I	ZnCu	15.45	5.7
SRR11969484	AMPLICON	33.9794	502	3058686	PRJNA638426	SAMN15193204	MIMARKS.survey,MIGS/MIMS/MIMARKS.host-associated	1704589	USDA-ARS	2017-10-22	public	fastq,sra	gs,ncbi,s3	gs.US,ncbi.public,s3.us-east-1	D21	farm	pig	ileal mucosa	SRX8513397	X12b	male	USA	North America	USA: Ames\, IA	Sus scrofa	Illumina MiSeq	42.0308 N 93.6319 W	X12P450iD50	PAIRED	PCR	METAGENOMIC	0	5545	8.1	pig gut metagenome	90	450	ILLUMINA	2020-06-09T00:00:00Z	X12P450iD50	SRP266669	I	ZnCu	13.25	5.15
SRR11969485	AMPLICON	39.2268	502	2893528	PRJNA638426	SAMN15193203	MIMARKS.survey,MIGS/MIMS/MIMARKS.host-associated	1645659	USDA-ARS	2017-10-22	public	fastq,sra	gs,ncbi,s3	gs.US,ncbi.public,s3.us-east-1	D21	farm	pig	ileal mucosa	SRX8513396	X12b	female	USA	North America	USA: Ames\, IA	Sus scrofa	Illumina MiSeq	42.0308 N 93.6319 W	X12P432iD50	PAIRED	PCR	METAGENOMIC	0	5093	7.25	pig gut metagenome	87	432	ILLUMINA	2020-06-09T00:00:00Z	X12P432iD50	SRP266669	I	ZnCu	14.75	7.5
SRR11969486	AMPLICON	42.1483	502	3250952	PRJNA638426	SAMN15193202	MIMARKS.survey,MIGS/MIMS/MIMARKS.host-associated	1809072	USDA-ARS	2017-10-22	public	fastq,sra	gs,ncbi,s3	gs.US,ncbi.public,s3.us-east-1	D21	farm	pig	ileal mucosa	SRX8513395	X12b	male	USA	North America	USA: Ames\, IA	Sus scrofa	Illumina MiSeq	42.0308 N 93.6319 W	X12P422iD50	PAIRED	PCR	METAGENOMIC	0	5906	10.55	pig gut metagenome	85	422	ILLUMINA	2020-06-09T00:00:00Z	X12P422iD50	SRP266669	I	ZnCu	16.35	5.8
SRR11969487	AMPLICON	47.5421	502	8517936	PRJNA638426	SAMN15193201	MIMARKS.survey,MIGS/MIMS/MIMARKS.host-associated	4578024	USDA-ARS	2017-10-22	public	fastq,sra	gs,ncbi,s3	gs.US,ncbi.public,s3.us-east-1	D21	farm	pig	ileal mucosa	SRX8513394	X12b	female	USA	North America	USA: Ames\, IA	Sus scrofa	Illumina MiSeq	42.0308 N 93.6319 W	X12P326iD50	PAIRED	PCR	METAGENOMIC	0	15189	10.65	pig gut metagenome	66	326	ILLUMINA	2020-06-09T00:00:00Z	X12P326iD50	SRP266669	I	ZnCu	18.9	8.25
SRR11969488	AMPLICON	42.8396	502	5326220	PRJNA638426	SAMN15193200	MIMARKS.survey,MIGS/MIMS/MIMARKS.host-associated	2837020	USDA-ARS	2017-10-22	public	fastq,sra	gs,ncbi,s3	gs.US,ncbi.public,s3.us-east-1	D21	farm	pig	ileal mucosa	SRX8513393	X12b	male	USA	North America	USA: Ames\, IA	Sus scrofa	Illumina MiSeq	42.0308 N 93.6319 W	X12P295iD50	PAIRED	PCR	METAGENOMIC	0	9751	12.05	pig gut metagenome	59	295	ILLUMINA	2020-06-09T00:00:00Z	X12P295iD50	SRP266669	I	ZnCu	19.4	7.35
SRR11969489	AMPLICON	56.0657	502	4860364	PRJNA638426	SAMN15193199	MIMARKS.survey,MIGS/MIMS/MIMARKS.host-associated	2678781	USDA-ARS	2017-10-22	public	fastq,sra	gs,ncbi,s3	gs.US,ncbi.public,s3.us-east-1	D21	farm	pig	ileal mucosa	SRX8513392	X12b	female	USA	North America	USA: Ames\, IA	Sus scrofa	Illumina MiSeq	42.0308 N 93.6319 W	X12P265iD50	PAIRED	PCR	METAGENOMIC	1.30103	8766	7.05	pig gut metagenome	53	265	ILLUMINA	2020-06-09T00:00:00Z	X12P265iD50	SRP266669	I	ZnCu	14.65	7.6
SRR11969490	AMPLICON	64.2707	502	1846356	PRJNA638426	SAMN15193198	MIMARKS.survey,MIGS/MIMS/MIMARKS.host-associated	1044237	USDA-ARS	2017-10-22	public	fastq,sra	gs,ncbi,s3	gs.US,ncbi.public,s3.us-east-1	D21	farm	pig	ileal mucosa	SRX8513391	X12b	male	USA	North America	USA: Ames\, IA	Sus scrofa	Illumina MiSeq	42.0308 N 93.6319 W	X12P219iD50	PAIRED	PCR	METAGENOMIC	1.30103	3311	6.35	pig gut metagenome	44	219	ILLUMINA	2020-06-09T00:00:00Z	X12P219iD50	SRP266669	I	ZnCu	12.5	6.15
SRR11969509	AMPLICON	43.8807	502	1623468	PRJNA638426	SAMN15193181	MIMARKS.survey,MIGS/MIMS/MIMARKS.host-associated	938156	USDA-ARS	2017-10-22	public	fastq,sra	gs,ncbi,s3	gs.US,ncbi.public,s3.us-east-1	D21	farm	pig	ileal mucosa	SRX8513372	X12b	male	USA	North America	USA: Ames\, IA	Sus scrofa	Illumina MiSeq	42.0308 N 93.6319 W	X12P87iD50	PAIRED	PCR	METAGENOMIC	0	2920	5.7	pig gut metagenome	18	87	ILLUMINA	2020-06-09T00:00:00Z	X12P87iD50	SRP266669	I	Control	12.35	6.65
SRR11969510	AMPLICON	41.4669	502	13513840	PRJNA638426	SAMN15193180	MIMARKS.survey,MIGS/MIMS/MIMARKS.host-associated	7366623	USDA-ARS	2017-10-22	public	fastq,sra	gs,ncbi,s3	gs.US,ncbi.public,s3.us-east-1	D21	farm	pig	ileal mucosa	SRX8513371	X12b	female	USA	North America	USA: Ames\, IA	Sus scrofa	Illumina MiSeq	42.0308 N 93.6319 W	X12P458iD50	PAIRED	PCR	METAGENOMIC	1.30103	24193	5.85	pig gut metagenome	92	458	ILLUMINA	2020-06-09T00:00:00Z	X12P458iD50	SRP266669	I	Control	12.65	6.8
SRR11969511	AMPLICON	51.9898	502	4404548	PRJNA638426	SAMN15193179	MIGS/MIMS/MIMARKS.host-associated,MIMARKS.survey	2375052	USDA-ARS	2017-10-22	public	fastq,sra	gs,ncbi,s3	gs.US,ncbi.public,s3.us-east-1	D21	farm	pig	ileal mucosa	SRX8513370	X12b	NA	USA	North America	USA: Ames\, IA	Sus scrofa	Illumina MiSeq	42.0308 N 93.6319 W	X12P419iD50	PAIRED	PCR	METAGENOMIC	0	7943	8.05	pig gut metagenome	84	419	ILLUMINA	2020-06-09T00:00:00Z	X12P419iD50	SRP266669	I	Control	14.15	6.1
SRR11969512	AMPLICON	66.2066	502	6538550	PRJNA638426	SAMN15193178	MIMARKS.survey,MIGS/MIMS/MIMARKS.host-associated	3609300	USDA-ARS	2017-10-22	public	fastq,sra	gs,ncbi,s3	gs.US,ncbi.public,s3.us-east-1	D21	farm	pig	ileal mucosa	SRX8513369	X12b	NA	USA	North America	USA: Ames\, IA	Sus scrofa	Illumina MiSeq	42.0308 N 93.6319 W	X12P337iD50	PAIRED	PCR	METAGENOMIC	0	11849	8.3	pig gut metagenome	68	337	ILLUMINA	2020-06-09T00:00:00Z	X12P337iD50	SRP266669	I	Control	14.75	6.45
SRR11969513	AMPLICON	56.1266	502	7550080	PRJNA638426	SAMN15193177	MIMARKS.survey,MIGS/MIMS/MIMARKS.host-associated	4214308	USDA-ARS	2017-10-22	public	fastq,sra	gs,ncbi,s3	gs.US,ncbi.public,s3.us-east-1	D21	farm	pig	ileal mucosa	SRX8513368	X12b	female	USA	North America	USA: Ames\, IA	Sus scrofa	Illumina MiSeq	42.0308 N 93.6319 W	X12P224iD50	PAIRED	PCR	METAGENOMIC	0	13525	7.1	pig gut metagenome	45	224	ILLUMINA	2020-06-09T00:00:00Z	X12P224iD50	SRP266669	I	Control	12	4.9
SRR11969515	AMPLICON	38.7434	502	6837742	PRJNA638426	SAMN15193176	MIMARKS.survey,MIGS/MIMS/MIMARKS.host-associated	3683081	USDA-ARS	2017-10-22	public	fastq,sra	gs,ncbi,s3	gs.US,ncbi.public,s3.us-east-1	D21	farm	pig	ileal mucosa	SRX8513366	X12b	male	USA	North America	USA: Ames\, IA	Sus scrofa	Illumina MiSeq	42.0308 N 93.6319 W	X12P191iD50	PAIRED	PCR	METAGENOMIC	0	12482	6.15	pig gut metagenome	39	191	ILLUMINA	2020-06-09T00:00:00Z	X12P191iD50	SRP266669	I	Control	14.75	8.6
SRR11969516	AMPLICON	44.9696	502	4041100	PRJNA638426	SAMN15193175	MIMARKS.survey,MIGS/MIMS/MIMARKS.host-associated	2148627	USDA-ARS	2017-10-22	public	fastq,sra	gs,ncbi,s3	gs.US,ncbi.public,s3.us-east-1	D21	farm	pig	ileal mucosa	SRX8513365	X12b	female	USA	North America	USA: Ames\, IA	Sus scrofa	Illumina MiSeq	42.0308 N 93.6319 W	X12P160iD50	PAIRED	PCR	METAGENOMIC	1.30103	7424	8.7	pig gut metagenome	32	160	ILLUMINA	2020-06-09T00:00:00Z	X12P160iD50	SRP266669	I	Control	13.85	5.15
SRR11969517	AMPLICON	59.0497	502	6348292	PRJNA638426	SAMN15193174	MIMARKS.survey,MIGS/MIMS/MIMARKS.host-associated	3437643	USDA-ARS	2017-10-22	public	fastq,sra	gs,ncbi,s3	gs.US,ncbi.public,s3.us-east-1	D21	farm	pig	ileal mucosa	SRX8513364	X12b	male	USA	North America	USA: Ames\, IA	Sus scrofa	Illumina MiSeq	42.0308 N 93.6319 W	X12P122iD50	PAIRED	PCR	METAGENOMIC	1.30103	11316	10	pig gut metagenome	25	122	ILLUMINA	2020-06-09T00:00:00Z	X12P122iD50	SRP266669	I	Control	17.3	7.3
SRR11969539	AMPLICON	64.7402	502	18244688	PRJNA638426	SAMN15193154	MIMARKS.survey,MIGS/MIMS/MIMARKS.host-associated	12213508	USDA-ARS	2017-10-08	public	fastq,sra	gs,ncbi,s3	gs.US,ncbi.public,s3.us-east-1	D7	farm	pig	feces	SRX8513342	X12b	female	USA	North America	USA: Ames\, IA	Sus scrofa	Illumina MiSeq	42.0308 N 93.6319 W	X12bP83D7F	PAIRED	PCR	METAGENOMIC	3.90309	27561	14.6	pig gut metagenome	17	83	ILLUMINA	2020-06-09T00:00:00Z	X12bP83D7F	SRP266669	F	ZnCu	22.6	8
SRR11969540	AMPLICON	45.2928	502	13963632	PRJNA638426	SAMN15193153	MIMARKS.survey,MIGS/MIMS/MIMARKS.host-associated	9471091	USDA-ARS	2017-10-08	public	fastq,sra	gs,ncbi,s3	gs.US,ncbi.public,s3.us-east-1	D7	farm	pig	feces	SRX8513341	X12b	male	USA	North America	USA: Ames\, IA	Sus scrofa	Illumina MiSeq	42.0308 N 93.6319 W	X12bP74D7F	PAIRED	PCR	METAGENOMIC	2.74036	20520	7.15	pig gut metagenome	15	74	ILLUMINA	2020-06-09T00:00:00Z	X12bP74D7F	SRP266669	F	ZnCu	13.75	6.6
SRR11969541	AMPLICON	42.3558	502	18611148	PRJNA638426	SAMN15193152	MIMARKS.survey,MIGS/MIMS/MIMARKS.host-associated	12419639	USDA-ARS	2017-10-08	public	fastq,sra	gs,ncbi,s3	gs.US,ncbi.public,s3.us-east-1	D7	farm	pig	feces	SRX8513340	X12b	female	USA	North America	USA: Ames\, IA	Sus scrofa	Illumina MiSeq	42.0308 N 93.6319 W	X12bP472D7F	PAIRED	PCR	METAGENOMIC	2.60206	28715	9.75	pig gut metagenome	95	472	ILLUMINA	2020-06-09T00:00:00Z	X12bP472D7F	SRP266669	F	ZnCu	15.45	5.7
SRR11969542	AMPLICON	33.9794	502	11206146	PRJNA638426	SAMN15193151	MIMARKS.survey,MIGS/MIMS/MIMARKS.host-associated	7544805	USDA-ARS	2017-10-08	public	fastq,sra	gs,ncbi,s3	gs.US,ncbi.public,s3.us-east-1	D7	farm	pig	feces	SRX8513339	X12b	male	USA	North America	USA: Ames\, IA	Sus scrofa	Illumina MiSeq	42.0308 N 93.6319 W	X12bP450D7F	PAIRED	PCR	METAGENOMIC	1.69897	16662	8.1	pig gut metagenome	90	450	ILLUMINA	2020-06-09T00:00:00Z	X12bP450D7F	SRP266669	F	ZnCu	13.25	5.15
SRR11969543	AMPLICON	39.2268	502	25076406	PRJNA638426	SAMN15193150	MIMARKS.survey,MIGS/MIMS/MIMARKS.host-associated	16721197	USDA-ARS	2017-10-08	public	fastq,sra	gs,ncbi,s3	gs.US,ncbi.public,s3.us-east-1	D7	farm	pig	feces	SRX8513338	X12b	female	USA	North America	USA: Ames\, IA	Sus scrofa	Illumina MiSeq	42.0308 N 93.6319 W	X12bP432D7F	PAIRED	PCR	METAGENOMIC	2.39794	38077	7.25	pig gut metagenome	87	432	ILLUMINA	2020-06-09T00:00:00Z	X12bP432D7F	SRP266669	F	ZnCu	14.75	7.5
SRR11969544	AMPLICON	42.1483	502	16384276	PRJNA638426	SAMN15193149	MIMARKS.survey,MIGS/MIMS/MIMARKS.host-associated	11001555	USDA-ARS	2017-10-08	public	fastq,sra	gs,ncbi,s3	gs.US,ncbi.public,s3.us-east-1	D7	farm	pig	feces	SRX8513337	X12b	male	USA	North America	USA: Ames\, IA	Sus scrofa	Illumina MiSeq	42.0308 N 93.6319 W	X12bP422D7F	PAIRED	PCR	METAGENOMIC	2.47712	24721	10.55	pig gut metagenome	85	422	ILLUMINA	2020-06-09T00:00:00Z	X12bP422D7F	SRP266669	F	ZnCu	16.35	5.8
SRR11969545	AMPLICON	47.5421	502	18593076	PRJNA638426	SAMN15193148	MIMARKS.survey,MIGS/MIMS/MIMARKS.host-associated	12383488	USDA-ARS	2017-10-08	public	fastq,sra	gs,ncbi,s3	gs.US,ncbi.public,s3.us-east-1	D7	farm	pig	feces	SRX8513336	X12b	female	USA	North America	USA: Ames\, IA	Sus scrofa	Illumina MiSeq	42.0308 N 93.6319 W	X12bP326D7F	PAIRED	PCR	METAGENOMIC	1.69897	29183	10.65	pig gut metagenome	66	326	ILLUMINA	2020-06-09T00:00:00Z	X12bP326D7F	SRP266669	F	ZnCu	18.9	8.25
SRR11969546	AMPLICON	42.8396	502	17453536	PRJNA638426	SAMN15193147	MIMARKS.survey,MIGS/MIMS/MIMARKS.host-associated	11754503	USDA-ARS	2017-10-08	public	fastq,sra	gs,ncbi,s3	gs.US,ncbi.public,s3.us-east-1	D7	farm	pig	feces	SRX8513335	X12b	male	USA	North America	USA: Ames\, IA	Sus scrofa	Illumina MiSeq	42.0308 N 93.6319 W	X12bP295D7F	PAIRED	PCR	METAGENOMIC	1.69897	26175	12.05	pig gut metagenome	59	295	ILLUMINA	2020-06-09T00:00:00Z	X12bP295D7F	SRP266669	F	ZnCu	19.4	7.35
SRR11969549	AMPLICON	56.0657	502	23145212	PRJNA638426	SAMN15193146	MIMARKS.survey,MIGS/MIMS/MIMARKS.host-associated	15395007	USDA-ARS	2017-10-08	public	fastq,sra	gs,ncbi,s3	gs.US,ncbi.public,s3.us-east-1	D7	farm	pig	feces	SRX8513332	X12b	female	USA	North America	USA: Ames\, IA	Sus scrofa	Illumina MiSeq	42.0308 N 93.6319 W	X12bP265D7F	PAIRED	PCR	METAGENOMIC	3.17609	35785	7.05	pig gut metagenome	53	265	ILLUMINA	2020-06-09T00:00:00Z	X12bP265D7F	SRP266669	F	ZnCu	14.65	7.6
SRR11969550	AMPLICON	64.2707	502	17289382	PRJNA638426	SAMN15193145	MIMARKS.survey,MIGS/MIMS/MIMARKS.host-associated	11688688	USDA-ARS	2017-10-08	public	fastq,sra	gs,ncbi,s3	gs.US,ncbi.public,s3.us-east-1	D7	farm	pig	feces	SRX8513331	X12b	male	USA	North America	USA: Ames\, IA	Sus scrofa	Illumina MiSeq	42.0308 N 93.6319 W	X12bP219D7F	PAIRED	PCR	METAGENOMIC	2.87506	25545	6.35	pig gut metagenome	44	219	ILLUMINA	2020-06-09T00:00:00Z	X12bP219D7F	SRP266669	F	ZnCu	12.5	6.15
SRR11969604	AMPLICON	43.8807	502	19541856	PRJNA638426	SAMN15193125	MIMARKS.survey,MIGS/MIMS/MIMARKS.host-associated	13258243	USDA-ARS	2017-10-08	public	fastq,sra	gs,ncbi,s3	gs.US,ncbi.public,s3.us-east-1	D7	farm	pig	feces	SRX8513277	X12b	male	USA	North America	USA: Ames\, IA	Sus scrofa	Illumina MiSeq	42.0308 N 93.6319 W	X12bP87D7F	PAIRED	PCR	METAGENOMIC	2.54407	29261	5.7	pig gut metagenome	18	87	ILLUMINA	2020-06-09T00:00:00Z	X12bP87D7F	SRP266669	F	Control	12.35	6.65
SRR11969605	AMPLICON	37.1402	502	19431918	PRJNA638426	SAMN15193124	MIMARKS.survey,MIGS/MIMS/MIMARKS.host-associated	13077408	USDA-ARS	2017-10-08	public	fastq,sra	gs,ncbi,s3	gs.US,ncbi.public,s3.us-east-1	D7	farm	pig	feces	SRX8513276	X12b	female	USA	North America	USA: Ames\, IA	Sus scrofa	Illumina MiSeq	42.0308 N 93.6319 W	X12bP77D7F	PAIRED	PCR	METAGENOMIC	1.69897	29434	6.25	pig gut metagenome	16	77	ILLUMINA	2020-06-09T00:00:00Z	X12bP77D7F	SRP266669	F	Control	11.6	5.35
SRR11969606	AMPLICON	41.4669	502	19915846	PRJNA638426	SAMN15193123	MIMARKS.survey,MIGS/MIMS/MIMARKS.host-associated	13470083	USDA-ARS	2017-10-08	public	fastq,sra	gs,ncbi,s3	gs.US,ncbi.public,s3.us-east-1	D7	farm	pig	feces	SRX8513275	X12b	female	USA	North America	USA: Ames\, IA	Sus scrofa	Illumina MiSeq	42.0308 N 93.6319 W	X12bP458D7F	PAIRED	PCR	METAGENOMIC	2	29704	5.85	pig gut metagenome	92	458	ILLUMINA	2020-06-09T00:00:00Z	X12bP458D7F	SRP266669	F	Control	12.65	6.8
SRR11969607	AMPLICON	51.9898	502	16856658	PRJNA638426	SAMN15193122	MIMARKS.survey,MIGS/MIMS/MIMARKS.host-associated	11408219	USDA-ARS	2017-10-08	public	fastq,sra	gs,ncbi,s3	gs.US,ncbi.public,s3.us-east-1	D7	farm	pig	feces	SRX8513274	X12b	NA	USA	North America	USA: Ames\, IA	Sus scrofa	Illumina MiSeq	42.0308 N 93.6319 W	X12bP419D7F	PAIRED	PCR	METAGENOMIC	3.41497	25510	8.05	pig gut metagenome	84	419	ILLUMINA	2020-06-09T00:00:00Z	X12bP419D7F	SRP266669	F	Control	14.15	6.1
SRR11969608	AMPLICON	32.797	502	12767868	PRJNA638426	SAMN15193121	MIMARKS.survey,MIGS/MIMS/MIMARKS.host-associated	8694720	USDA-ARS	2017-10-08	public	fastq,sra	gs,ncbi,s3	gs.US,ncbi.public,s3.us-east-1	D7	farm	pig	feces	SRX8513273	X12b	NA	USA	North America	USA: Ames\, IA	Sus scrofa	Illumina MiSeq	42.0308 N 93.6319 W	X12bP345D7F	PAIRED	PCR	METAGENOMIC	2	18757	9.85	pig gut metagenome	69	345	ILLUMINA	2020-06-09T00:00:00Z	X12bP345D7F	SRP266669	F	Control	16.45	6.6
SRR11969609	AMPLICON	66.2066	502	14254792	PRJNA638426	SAMN15193120	MIMARKS.survey,MIGS/MIMS/MIMARKS.host-associated	9579806	USDA-ARS	2017-10-08	public	fastq,sra	gs,ncbi,s3	gs.US,ncbi.public,s3.us-east-1	D7	farm	pig	feces	SRX8513272	X12b	NA	USA	North America	USA: Ames\, IA	Sus scrofa	Illumina MiSeq	42.0308 N 93.6319 W	X12bP337D7F	PAIRED	PCR	METAGENOMIC	3.77815	21892	8.3	pig gut metagenome	68	337	ILLUMINA	2020-06-09T00:00:00Z	X12bP337D7F	SRP266669	F	Control	14.75	6.45
SRR11969610	AMPLICON	56.1266	502	17679436	PRJNA638426	SAMN15193119	MIMARKS.survey,MIGS/MIMS/MIMARKS.host-associated	11978261	USDA-ARS	2017-10-08	public	fastq,sra	gs,ncbi,s3	gs.US,ncbi.public,s3.us-east-1	D7	farm	pig	feces	SRX8513271	X12b	female	USA	North America	USA: Ames\, IA	Sus scrofa	Illumina MiSeq	42.0308 N 93.6319 W	X12bP224D7F	PAIRED	PCR	METAGENOMIC	4.74036	26452	7.1	pig gut metagenome	45	224	ILLUMINA	2020-06-09T00:00:00Z	X12bP224D7F	SRP266669	F	Control	12	4.9
SRR11969611	AMPLICON	38.7434	502	24941870	PRJNA638426	SAMN15193118	MIMARKS.survey,MIGS/MIMS/MIMARKS.host-associated	16695331	USDA-ARS	2017-10-08	public	fastq,sra	gs,ncbi,s3	gs.US,ncbi.public,s3.us-east-1	D7	farm	pig	feces	SRX8513270	X12b	male	USA	North America	USA: Ames\, IA	Sus scrofa	Illumina MiSeq	42.0308 N 93.6319 W	X12bP191D7F	PAIRED	PCR	METAGENOMIC	2	37783	6.15	pig gut metagenome	39	191	ILLUMINA	2020-06-09T00:00:00Z	X12bP191D7F	SRP266669	F	Control	14.75	8.6
SRR11969612	AMPLICON	44.9696	502	15941010	PRJNA638426	SAMN15193117	MIMARKS.survey,MIGS/MIMS/MIMARKS.host-associated	10775870	USDA-ARS	2017-10-08	public	fastq,sra	gs,ncbi,s3	gs.US,ncbi.public,s3.us-east-1	D7	farm	pig	feces	SRX8513269	X12b	female	USA	North America	USA: Ames\, IA	Sus scrofa	Illumina MiSeq	42.0308 N 93.6319 W	X12bP160D7F	PAIRED	PCR	METAGENOMIC	2.81291	23799	8.7	pig gut metagenome	32	160	ILLUMINA	2020-06-09T00:00:00Z	X12bP160D7F	SRP266669	F	Control	13.85	5.15
SRR11969614	AMPLICON	59.0497	502	18343582	PRJNA638426	SAMN15193116	MIMARKS.survey,MIGS/MIMS/MIMARKS.host-associated	12360566	USDA-ARS	2017-10-08	public	fastq,sra	gs,ncbi,s3	gs.US,ncbi.public,s3.us-east-1	D7	farm	pig	feces	SRX8513267	X12b	male	USA	North America	USA: Ames\, IA	Sus scrofa	Illumina MiSeq	42.0308 N 93.6319 W	X12bP122D7F	PAIRED	PCR	METAGENOMIC	1.69897	27772	10	pig gut metagenome	25	122	ILLUMINA	2020-06-09T00:00:00Z	X12bP122D7F	SRP266669	F	Control	17.3	7.3
SRR11969634	AMPLICON	64.7402	502	16974126	PRJNA638426	SAMN15193097	MIMARKS.survey,MIGS/MIMS/MIMARKS.host-associated	11486106	USDA-ARS	2017-10-22	public	fastq,sra	gs,ncbi,s3	gs.US,ncbi.public,s3.us-east-1	D21	farm	pig	feces	SRX8513247	X12b	female	USA	North America	USA: Ames\, IA	Sus scrofa	Illumina MiSeq	42.0308 N 93.6319 W	X12bP83D21F	PAIRED	PCR	METAGENOMIC	2.60206	25286	14.6	pig gut metagenome	17	83	ILLUMINA	2020-06-09T00:00:00Z	X12bP83D21F	SRP266669	F	ZnCu	22.6	8
SRR11969668	AMPLICON	45.2928	502	18635746	PRJNA638426	SAMN15193096	MIMARKS.survey,MIGS/MIMS/MIMARKS.host-associated	12686904	USDA-ARS	2017-10-22	public	fastq,sra	gs,ncbi,s3	gs.US,ncbi.public,s3.us-east-1	D21	farm	pig	feces	SRX8513213	X12b	male	USA	North America	USA: Ames\, IA	Sus scrofa	Illumina MiSeq	42.0308 N 93.6319 W	X12bP74D21F	PAIRED	PCR	METAGENOMIC	3.14613	26959	7.15	pig gut metagenome	15	74	ILLUMINA	2020-06-09T00:00:00Z	X12bP74D21F	SRP266669	F	ZnCu	13.75	6.6
SRR11969669	AMPLICON	42.3558	502	19505210	PRJNA638426	SAMN15193095	MIMARKS.survey,MIGS/MIMS/MIMARKS.host-associated	13143906	USDA-ARS	2017-10-22	public	fastq,sra	gs,ncbi,s3	gs.US,ncbi.public,s3.us-east-1	D21	farm	pig	feces	SRX8513212	X12b	female	USA	North America	USA: Ames\, IA	Sus scrofa	Illumina MiSeq	42.0308 N 93.6319 W	X12bP472D21F	PAIRED	PCR	METAGENOMIC	1.69897	29827	9.75	pig gut metagenome	95	472	ILLUMINA	2020-06-09T00:00:00Z	X12bP472D21F	SRP266669	F	ZnCu	15.45	5.7
SRR11969670	AMPLICON	33.9794	502	18551410	PRJNA638426	SAMN15193094	MIMARKS.survey,MIGS/MIMS/MIMARKS.host-associated	12628157	USDA-ARS	2017-10-22	public	fastq,sra	gs,ncbi,s3	gs.US,ncbi.public,s3.us-east-1	D21	farm	pig	feces	SRX8513211	X12b	male	USA	North America	USA: Ames\, IA	Sus scrofa	Illumina MiSeq	42.0308 N 93.6319 W	X12bP450D21F	PAIRED	PCR	METAGENOMIC	1.69897	27247	8.1	pig gut metagenome	90	450	ILLUMINA	2020-06-09T00:00:00Z	X12bP450D21F	SRP266669	F	ZnCu	13.25	5.15
SRR11969671	AMPLICON	39.2268	502	20895248	PRJNA638426	SAMN15193093	MIMARKS.survey,MIGS/MIMS/MIMARKS.host-associated	14192518	USDA-ARS	2017-10-22	public	fastq,sra	gs,ncbi,s3	gs.US,ncbi.public,s3.us-east-1	D21	farm	pig	feces	SRX8513210	X12b	female	USA	North America	USA: Ames\, IA	Sus scrofa	Illumina MiSeq	42.0308 N 93.6319 W	X12bP432D21F	PAIRED	PCR	METAGENOMIC	1.69897	31362	7.25	pig gut metagenome	87	432	ILLUMINA	2020-06-09T00:00:00Z	X12bP432D21F	SRP266669	F	ZnCu	14.75	7.5
SRR11969672	AMPLICON	42.1483	502	23005154	PRJNA638426	SAMN15193092	MIMARKS.survey,MIGS/MIMS/MIMARKS.host-associated	15500236	USDA-ARS	2017-10-22	public	fastq,sra	gs,ncbi,s3	gs.US,ncbi.public,s3.us-east-1	D21	farm	pig	feces	SRX8513209	X12b	male	USA	North America	USA: Ames\, IA	Sus scrofa	Illumina MiSeq	42.0308 N 93.6319 W	X12bP422D21F	PAIRED	PCR	METAGENOMIC	1.69897	34763	10.55	pig gut metagenome	85	422	ILLUMINA	2020-06-09T00:00:00Z	X12bP422D21F	SRP266669	F	ZnCu	16.35	5.8
SRR11969673	AMPLICON	47.5421	502	23410268	PRJNA638426	SAMN15193091	MIMARKS.survey,MIGS/MIMS/MIMARKS.host-associated	15723329	USDA-ARS	2017-10-22	public	fastq,sra	gs,ncbi,s3	gs.US,ncbi.public,s3.us-east-1	D21	farm	pig	feces	SRX8513208	X12b	female	USA	North America	USA: Ames\, IA	Sus scrofa	Illumina MiSeq	42.0308 N 93.6319 W	X12bP326D21F	PAIRED	PCR	METAGENOMIC	2.69897	35925	10.65	pig gut metagenome	66	326	ILLUMINA	2020-06-09T00:00:00Z	X12bP326D21F	SRP266669	F	ZnCu	18.9	8.25
SRR11969674	AMPLICON	42.8396	502	14978676	PRJNA638426	SAMN15193090	MIMARKS.survey,MIGS/MIMS/MIMARKS.host-associated	10161825	USDA-ARS	2017-10-22	public	fastq,sra	gs,ncbi,s3	gs.US,ncbi.public,s3.us-east-1	D21	farm	pig	feces	SRX8513207	X12b	male	USA	North America	USA: Ames\, IA	Sus scrofa	Illumina MiSeq	42.0308 N 93.6319 W	X12bP295D21F	PAIRED	PCR	METAGENOMIC	3.23045	22291	12.05	pig gut metagenome	59	295	ILLUMINA	2020-06-09T00:00:00Z	X12bP295D21F	SRP266669	F	ZnCu	19.4	7.35
SRR11969675	AMPLICON	56.0657	502	17261772	PRJNA638426	SAMN15193089	MIMARKS.survey,MIGS/MIMS/MIMARKS.host-associated	11617039	USDA-ARS	2017-10-22	public	fastq,sra	gs,ncbi,s3	gs.US,ncbi.public,s3.us-east-1	D21	farm	pig	feces	SRX8513206	X12b	female	USA	North America	USA: Ames\, IA	Sus scrofa	Illumina MiSeq	42.0308 N 93.6319 W	X12bP265D21F	PAIRED	PCR	METAGENOMIC	2.39794	26351	7.05	pig gut metagenome	53	265	ILLUMINA	2020-06-09T00:00:00Z	X12bP265D21F	SRP266669	F	ZnCu	14.65	7.6
SRR11969676	AMPLICON	64.2707	502	7615842	PRJNA638426	SAMN15193088	MIMARKS.survey,MIGS/MIMS/MIMARKS.host-associated	5176298	USDA-ARS	2017-10-22	public	fastq,sra	gs,ncbi,s3	gs.US,ncbi.public,s3.us-east-1	D21	farm	pig	feces	SRX8513205	X12b	male	USA	North America	USA: Ames\, IA	Sus scrofa	Illumina MiSeq	42.0308 N 93.6319 W	X12bP219D21F	PAIRED	PCR	METAGENOMIC	3.16137	11709	6.35	pig gut metagenome	44	219	ILLUMINA	2020-06-09T00:00:00Z	X12bP219D21F	SRP266669	F	ZnCu	12.5	6.15
SRR11969697	AMPLICON	43.8807	502	20181906	PRJNA638426	SAMN15193069	MIMARKS.survey,MIGS/MIMS/MIMARKS.host-associated	13650841	USDA-ARS	2017-10-22	public	fastq,sra	gs,ncbi,s3	gs.US,ncbi.public,s3.us-east-1	D21	farm	pig	feces	SRX8513184	X12b	male	USA	North America	USA: Ames\, IA	Sus scrofa	Illumina MiSeq	42.0308 N 93.6319 W	X12bP87D21F	PAIRED	PCR	METAGENOMIC	1.69897	30729	5.7	pig gut metagenome	18	87	ILLUMINA	2020-06-09T00:00:00Z	X12bP87D21F	SRP266669	F	Control	12.35	6.65
SRR11969698	AMPLICON	37.1402	502	15095140	PRJNA638426	SAMN15193068	MIMARKS.survey,MIGS/MIMS/MIMARKS.host-associated	10155714	USDA-ARS	2017-10-22	public	fastq,sra	gs,ncbi,s3	gs.US,ncbi.public,s3.us-east-1	D21	farm	pig	feces	SRX8513183	X12b	female	USA	North America	USA: Ames\, IA	Sus scrofa	Illumina MiSeq	42.0308 N 93.6319 W	X12bP77D21F	PAIRED	PCR	METAGENOMIC	2	22134	6.25	pig gut metagenome	16	77	ILLUMINA	2020-06-09T00:00:00Z	X12bP77D21F	SRP266669	F	Control	11.6	5.35
SRR11969699	AMPLICON	41.4669	502	19229612	PRJNA638426	SAMN15193067	MIMARKS.survey,MIGS/MIMS/MIMARKS.host-associated	12906557	USDA-ARS	2017-10-22	public	fastq,sra	gs,ncbi,s3	gs.US,ncbi.public,s3.us-east-1	D21	farm	pig	feces	SRX8513182	X12b	female	USA	North America	USA: Ames\, IA	Sus scrofa	Illumina MiSeq	42.0308 N 93.6319 W	X12bP458D21F	PAIRED	PCR	METAGENOMIC	1.69897	29290	5.85	pig gut metagenome	92	458	ILLUMINA	2020-06-09T00:00:00Z	X12bP458D21F	SRP266669	F	Control	12.65	6.8
SRR11969733	AMPLICON	56.0657	502	14375272	PRJNA638426	SAMN15192916	MIMARKS.survey,MIGS/MIMS/MIMARKS.host-associated	9449188	USDA-ARS	2017-10-01	public	fastq,sra	gs,ncbi,s3	gs.US,ncbi.public,s3.us-east-1	D0	farm	pig	feces	SRX8513820	X12b	female	USA	North America	USA: Ames\, IA	Sus scrofa	Illumina MiSeq	42.0308 N 93.6319 W	X12bP265D0F	PAIRED	PCR	METAGENOMIC	0	22409	7.05	pig gut metagenome	53	265	ILLUMINA	2020-06-09T00:00:00Z	X12bP265D0F	SRP266669	F	ZnCu	14.65	7.6
SRR11969734	AMPLICON	64.2707	502	14620248	PRJNA638426	SAMN15192915	MIMARKS.survey,MIGS/MIMS/MIMARKS.host-associated	9800526	USDA-ARS	2017-10-01	public	fastq,sra	gs,ncbi,s3	gs.US,ncbi.public,s3.us-east-1	D0	farm	pig	feces	SRX8513819	X12b	male	USA	North America	USA: Ames\, IA	Sus scrofa	Illumina MiSeq	42.0308 N 93.6319 W	X12bP219D0F	PAIRED	PCR	METAGENOMIC	0	22101	6.35	pig gut metagenome	44	219	ILLUMINA	2020-06-09T00:00:00Z	X12bP219D0F	SRP266669	F	ZnCu	12.5	6.15
SRR11969755	AMPLICON	43.8807	502	22089506	PRJNA638426	SAMN15192896	MIMARKS.survey,MIGS/MIMS/MIMARKS.host-associated	15001484	USDA-ARS	2017-10-01	public	fastq,sra	gs,ncbi,s3	gs.US,ncbi.public,s3.us-east-1	D0	farm	pig	feces	SRX8513798	X12b	male	USA	North America	USA: Ames\, IA	Sus scrofa	Illumina MiSeq	42.0308 N 93.6319 W	X12bP87D0F	PAIRED	PCR	METAGENOMIC	0	33224	5.7	pig gut metagenome	18	87	ILLUMINA	2020-06-09T00:00:00Z	X12bP87D0F	SRP266669	F	Control	12.35	6.65
SRR11969756	AMPLICON	37.1402	502	19479608	PRJNA638426	SAMN15192895	MIMARKS.survey,MIGS/MIMS/MIMARKS.host-associated	13167525	USDA-ARS	2017-10-01	public	fastq,sra	gs,ncbi,s3	gs.US,ncbi.public,s3.us-east-1	D0	farm	pig	feces	SRX8513797	X12b	female	USA	North America	USA: Ames\, IA	Sus scrofa	Illumina MiSeq	42.0308 N 93.6319 W	X12bP77D0F	PAIRED	PCR	METAGENOMIC	0	29383	6.25	pig gut metagenome	16	77	ILLUMINA	2020-06-09T00:00:00Z	X12bP77D0F	SRP266669	F	Control	11.6	5.35
SRR11969757	AMPLICON	41.4669	502	14836610	PRJNA638426	SAMN15192894	MIMARKS.survey,MIGS/MIMS/MIMARKS.host-associated	9986327	USDA-ARS	2017-10-01	public	fastq,sra	gs,ncbi,s3	gs.US,ncbi.public,s3.us-east-1	D0	farm	pig	feces	SRX8513796	X12b	female	USA	North America	USA: Ames\, IA	Sus scrofa	Illumina MiSeq	42.0308 N 93.6319 W	X12bP458D0F	PAIRED	PCR	METAGENOMIC	0	22853	5.85	pig gut metagenome	92	458	ILLUMINA	2020-06-09T00:00:00Z	X12bP458D0F	SRP266669	F	Control	12.65	6.8
SRR11969758	AMPLICON	51.9898	502	13798976	PRJNA638426	SAMN15192893	MIMARKS.survey,MIGS/MIMS/MIMARKS.host-associated	9293531	USDA-ARS	2017-10-01	public	fastq,sra	gs,ncbi,s3	gs.US,ncbi.public,s3.us-east-1	D0	farm	pig	feces	SRX8513795	X12b	NA	USA	North America	USA: Ames\, IA	Sus scrofa	Illumina MiSeq	42.0308 N 93.6319 W	X12bP419D0F	PAIRED	PCR	METAGENOMIC	0	21758	8.05	pig gut metagenome	84	419	ILLUMINA	2020-06-09T00:00:00Z	X12bP419D0F	SRP266669	F	Control	14.15	6.1
SRR11969759	AMPLICON	32.797	502	12827606	PRJNA638426	SAMN15192892	MIMARKS.survey,MIGS/MIMS/MIMARKS.host-associated	8570465	USDA-ARS	2017-10-01	public	fastq,sra	gs,ncbi,s3	gs.US,ncbi.public,s3.us-east-1	D0	farm	pig	feces	SRX8513794	X12b	NA	USA	North America	USA: Ames\, IA	Sus scrofa	Illumina MiSeq	42.0308 N 93.6319 W	X12bP345D0F	PAIRED	PCR	METAGENOMIC	0	20410	9.85	pig gut metagenome	69	345	ILLUMINA	2020-06-09T00:00:00Z	X12bP345D0F	SRP266669	F	Control	16.45	6.6
SRR11969760	AMPLICON	66.2066	502	16914890	PRJNA638426	SAMN15192891	MIMARKS.survey,MIGS/MIMS/MIMARKS.host-associated	11370294	USDA-ARS	2017-10-01	public	fastq,sra	gs,ncbi,s3	gs.US,ncbi.public,s3.us-east-1	D0	farm	pig	feces	SRX8513793	X12b	NA	USA	North America	USA: Ames\, IA	Sus scrofa	Illumina MiSeq	42.0308 N 93.6319 W	X12bP337D0F	PAIRED	PCR	METAGENOMIC	0	26428	8.3	pig gut metagenome	68	337	ILLUMINA	2020-06-09T00:00:00Z	X12bP337D0F	SRP266669	F	Control	14.75	6.45
SRR11969761	AMPLICON	56.1266	502	19592056	PRJNA638426	SAMN15192890	MIMARKS.survey,MIGS/MIMS/MIMARKS.host-associated	13118767	USDA-ARS	2017-10-01	public	fastq,sra	gs,ncbi,s3	gs.US,ncbi.public,s3.us-east-1	D0	farm	pig	feces	SRX8513792	X12b	female	USA	North America	USA: Ames\, IA	Sus scrofa	Illumina MiSeq	42.0308 N 93.6319 W	X12bP224D0F	PAIRED	PCR	METAGENOMIC	0	30395	7.1	pig gut metagenome	45	224	ILLUMINA	2020-06-09T00:00:00Z	X12bP224D0F	SRP266669	F	Control	12	4.9
SRR11969762	AMPLICON	38.7434	502	14881790	PRJNA638426	SAMN15192889	MIMARKS.survey,MIGS/MIMS/MIMARKS.host-associated	9954038	USDA-ARS	2017-10-01	public	fastq,sra	gs,ncbi,s3	gs.US,ncbi.public,s3.us-east-1	D0	farm	pig	feces	SRX8513791	X12b	male	USA	North America	USA: Ames\, IA	Sus scrofa	Illumina MiSeq	42.0308 N 93.6319 W	X12bP191D0F	PAIRED	PCR	METAGENOMIC	0	22761	6.15	pig gut metagenome	39	191	ILLUMINA	2020-06-09T00:00:00Z	X12bP191D0F	SRP266669	F	Control	14.75	8.6
SRR11969763	AMPLICON	44.9696	502	18557434	PRJNA638426	SAMN15192888	MIMARKS.survey,MIGS/MIMS/MIMARKS.host-associated	12341967	USDA-ARS	2017-10-01	public	fastq,sra	gs,ncbi,s3	gs.US,ncbi.public,s3.us-east-1	D0	farm	pig	feces	SRX8513790	X12b	female	USA	North America	USA: Ames\, IA	Sus scrofa	Illumina MiSeq	42.0308 N 93.6319 W	X12bP160D0F	PAIRED	PCR	METAGENOMIC	0	28879	8.7	pig gut metagenome	32	160	ILLUMINA	2020-06-09T00:00:00Z	X12bP160D0F	SRP266669	F	Control	13.85	5.15
SRR11969764	AMPLICON	59.0497	502	9888396	PRJNA638426	SAMN15192887	MIMARKS.survey,MIGS/MIMS/MIMARKS.host-associated	6675157	USDA-ARS	2017-10-01	public	fastq,sra	gs,ncbi,s3	gs.US,ncbi.public,s3.us-east-1	D0	farm	pig	feces	SRX8513789	X12b	male	USA	North America	USA: Ames\, IA	Sus scrofa	Illumina MiSeq	42.0308 N 93.6319 W	X12bP122D0F	PAIRED	PCR	METAGENOMIC	0	15387	10	pig gut metagenome	25	122	ILLUMINA	2020-06-09T00:00:00Z	X12bP122D0F	SRP266669	F	Control	17.3	7.3
SRR11969788	AMPLICON	64.7402	502	15634790	PRJNA638426	SAMN15192866	MIMARKS.survey,MIGS/MIMS/MIMARKS.host-associated	10434408	USDA-ARS	2017-10-22	public	fastq,sra	gs,ncbi,s3	gs.US,ncbi.public,s3.us-east-1	D21	farm	pig	cecal contents	SRX8513765	X12b	female	USA	North America	USA: Ames\, IA	Sus scrofa	Illumina MiSeq	42.0308 N 93.6319 W	X12bP83D21C	PAIRED	PCR	METAGENOMIC	1.90309	24137	14.6	pig gut metagenome	17	83	ILLUMINA	2020-06-09T00:00:00Z	X12bP83D21C	SRP266669	C	ZnCu	22.6	8
SRR11969789	AMPLICON	45.2928	502	18331032	PRJNA638426	SAMN15192865	MIMARKS.survey,MIGS/MIMS/MIMARKS.host-associated	12266899	USDA-ARS	2017-10-22	public	fastq,sra	gs,ncbi,s3	gs.US,ncbi.public,s3.us-east-1	D21	farm	pig	cecal contents	SRX8513764	X12b	male	USA	North America	USA: Ames\, IA	Sus scrofa	Illumina MiSeq	42.0308 N 93.6319 W	X12bP74D21C	PAIRED	PCR	METAGENOMIC	2	27773	7.15	pig gut metagenome	15	74	ILLUMINA	2020-06-09T00:00:00Z	X12bP74D21C	SRP266669	C	ZnCu	13.75	6.6
SRR11969790	AMPLICON	42.3558	502	21155786	PRJNA638426	SAMN15192864	MIMARKS.survey,MIGS/MIMS/MIMARKS.host-associated	13815760	USDA-ARS	2017-10-22	public	fastq,sra	gs,ncbi,s3	gs.US,ncbi.public,s3.us-east-1	D21	farm	pig	cecal contents	SRX8513763	X12b	female	USA	North America	USA: Ames\, IA	Sus scrofa	Illumina MiSeq	42.0308 N 93.6319 W	X12bP472D21C	PAIRED	PCR	METAGENOMIC	1.77815	33665	9.75	pig gut metagenome	95	472	ILLUMINA	2020-06-09T00:00:00Z	X12bP472D21C	SRP266669	C	ZnCu	15.45	5.7
SRR11969791	AMPLICON	33.9794	502	16486182	PRJNA638426	SAMN15192863	MIMARKS.survey,MIGS/MIMS/MIMARKS.host-associated	11017152	USDA-ARS	2017-10-22	public	fastq,sra	gs,ncbi,s3	gs.US,ncbi.public,s3.us-east-1	D21	farm	pig	cecal contents	SRX8513762	X12b	male	USA	North America	USA: Ames\, IA	Sus scrofa	Illumina MiSeq	42.0308 N 93.6319 W	X12bP450D21C	PAIRED	PCR	METAGENOMIC	0	25005	8.1	pig gut metagenome	90	450	ILLUMINA	2020-06-09T00:00:00Z	X12bP450D21C	SRP266669	C	ZnCu	13.25	5.15
SRR11969792	AMPLICON	39.2268	502	19724584	PRJNA638426	SAMN15192862	MIMARKS.survey,MIGS/MIMS/MIMARKS.host-associated	12976193	USDA-ARS	2017-10-22	public	fastq,sra	gs,ncbi,s3	gs.US,ncbi.public,s3.us-east-1	D21	farm	pig	cecal contents	SRX8513761	X12b	female	USA	North America	USA: Ames\, IA	Sus scrofa	Illumina MiSeq	42.0308 N 93.6319 W	X12bP432D21C	PAIRED	PCR	METAGENOMIC	1.30103	31515	7.25	pig gut metagenome	87	432	ILLUMINA	2020-06-09T00:00:00Z	X12bP432D21C	SRP266669	C	ZnCu	14.75	7.5
SRR11969793	AMPLICON	42.1483	502	21098056	PRJNA638426	SAMN15192861	MIMARKS.survey,MIGS/MIMS/MIMARKS.host-associated	13884534	USDA-ARS	2017-10-22	public	fastq,sra	gs,ncbi,s3	gs.US,ncbi.public,s3.us-east-1	D21	farm	pig	cecal contents	SRX8513760	X12b	male	USA	North America	USA: Ames\, IA	Sus scrofa	Illumina MiSeq	42.0308 N 93.6319 W	X12bP422D21C	PAIRED	PCR	METAGENOMIC	2.76343	32658	10.55	pig gut metagenome	85	422	ILLUMINA	2020-06-09T00:00:00Z	X12bP422D21C	SRP266669	C	ZnCu	16.35	5.8
SRR11969794	AMPLICON	47.5421	502	18311454	PRJNA638426	SAMN15192860	MIMARKS.survey,MIGS/MIMS/MIMARKS.host-associated	12000062	USDA-ARS	2017-10-22	public	fastq,sra	gs,ncbi,s3	gs.US,ncbi.public,s3.us-east-1	D21	farm	pig	cecal contents	SRX8513759	X12b	female	USA	North America	USA: Ames\, IA	Sus scrofa	Illumina MiSeq	42.0308 N 93.6319 W	X12bP326D21C	PAIRED	PCR	METAGENOMIC	2.5563	29107	10.65	pig gut metagenome	66	326	ILLUMINA	2020-06-09T00:00:00Z	X12bP326D21C	SRP266669	C	ZnCu	18.9	8.25
SRR11969795	AMPLICON	42.8396	502	21706480	PRJNA638426	SAMN15192859	MIMARKS.survey,MIGS/MIMS/MIMARKS.host-associated	14398645	USDA-ARS	2017-10-22	public	fastq,sra	gs,ncbi,s3	gs.US,ncbi.public,s3.us-east-1	D21	farm	pig	cecal contents	SRX8513758	X12b	male	USA	North America	USA: Ames\, IA	Sus scrofa	Illumina MiSeq	42.0308 N 93.6319 W	X12bP295D21C	PAIRED	PCR	METAGENOMIC	2.34242	34219	12.05	pig gut metagenome	59	295	ILLUMINA	2020-06-09T00:00:00Z	X12bP295D21C	SRP266669	C	ZnCu	19.4	7.35
SRR11969796	AMPLICON	56.0657	502	17661866	PRJNA638426	SAMN15192858	MIMARKS.survey,MIGS/MIMS/MIMARKS.host-associated	11579275	USDA-ARS	2017-10-22	public	fastq,sra	gs,ncbi,s3	gs.US,ncbi.public,s3.us-east-1	D21	farm	pig	cecal contents	SRX8513757	X12b	female	USA	North America	USA: Ames\, IA	Sus scrofa	Illumina MiSeq	42.0308 N 93.6319 W	X12bP265D21C	PAIRED	PCR	METAGENOMIC	2.5563	28355	7.05	pig gut metagenome	53	265	ILLUMINA	2020-06-09T00:00:00Z	X12bP265D21C	SRP266669	C	ZnCu	14.65	7.6
SRR11969797	AMPLICON	64.2707	502	17336570	PRJNA638426	SAMN15192857	MIMARKS.survey,MIGS/MIMS/MIMARKS.host-associated	11447219	USDA-ARS	2017-10-22	public	fastq,sra	gs,ncbi,s3	gs.US,ncbi.public,s3.us-east-1	D21	farm	pig	cecal contents	SRX8513756	X12b	male	USA	North America	USA: Ames\, IA	Sus scrofa	Illumina MiSeq	42.0308 N 93.6319 W	X12bP219D21C	PAIRED	PCR	METAGENOMIC	2.716	27075	6.35	pig gut metagenome	44	219	ILLUMINA	2020-06-09T00:00:00Z	X12bP219D21C	SRP266669	C	ZnCu	12.5	6.15
SRR11969820	AMPLICON	43.8807	502	20490636	PRJNA638426	SAMN15192837	MIMARKS.survey,MIGS/MIMS/MIMARKS.host-associated	13715762	USDA-ARS	2017-10-22	public	fastq,sra	gs,ncbi,s3	gs.US,ncbi.public,s3.us-east-1	D21	farm	pig	cecal contents	SRX8513733	X12b	male	USA	North America	USA: Ames\, IA	Sus scrofa	Illumina MiSeq	42.0308 N 93.6319 W	X12bP87D21C	PAIRED	PCR	METAGENOMIC	4.06446	31180	5.7	pig gut metagenome	18	87	ILLUMINA	2020-06-09T00:00:00Z	X12bP87D21C	SRP266669	C	Control	12.35	6.65
SRR11969822	AMPLICON	37.1402	502	23846506	PRJNA638426	SAMN15192836	MIMARKS.survey,MIGS/MIMS/MIMARKS.host-associated	15970447	USDA-ARS	2017-10-22	public	fastq,sra	gs,ncbi,s3	gs.US,ncbi.public,s3.us-east-1	D21	farm	pig	cecal contents	SRX8513731	X12b	female	USA	North America	USA: Ames\, IA	Sus scrofa	Illumina MiSeq	42.0308 N 93.6319 W	X12bP77D21C	PAIRED	PCR	METAGENOMIC	1.30103	35544	6.25	pig gut metagenome	16	77	ILLUMINA	2020-06-09T00:00:00Z	X12bP77D21C	SRP266669	C	Control	11.6	5.35
SRR11969823	AMPLICON	41.4669	502	16295924	PRJNA638426	SAMN15192835	MIMARKS.survey,MIGS/MIMS/MIMARKS.host-associated	10944774	USDA-ARS	2017-10-22	public	fastq,sra	gs,ncbi,s3	gs.US,ncbi.public,s3.us-east-1	D21	farm	pig	cecal contents	SRX8513730	X12b	female	USA	North America	USA: Ames\, IA	Sus scrofa	Illumina MiSeq	42.0308 N 93.6319 W	X12bP458D21C	PAIRED	PCR	METAGENOMIC	3.08636	24893	5.85	pig gut metagenome	92	458	ILLUMINA	2020-06-09T00:00:00Z	X12bP458D21C	SRP266669	C	Control	12.65	6.8
SRR11969824	AMPLICON	51.9898	502	18318482	PRJNA638426	SAMN15192834	MIMARKS.survey,MIGS/MIMS/MIMARKS.host-associated	12302907	USDA-ARS	2017-10-22	public	fastq,sra	gs,ncbi,s3	gs.US,ncbi.public,s3.us-east-1	D21	farm	pig	cecal contents	SRX8513729	X12b	NA	USA	North America	USA: Ames\, IA	Sus scrofa	Illumina MiSeq	42.0308 N 93.6319 W	X12bP419D21C	PAIRED	PCR	METAGENOMIC	2.80618	27679	8.05	pig gut metagenome	84	419	ILLUMINA	2020-06-09T00:00:00Z	X12bP419D21C	SRP266669	C	Control	14.15	6.1
SRR11969825	AMPLICON	32.797	502	19128710	PRJNA638426	SAMN15192833	MIMARKS.survey,MIGS/MIMS/MIMARKS.host-associated	12749054	USDA-ARS	2017-10-22	public	fastq,sra	gs,ncbi,s3	gs.US,ncbi.public,s3.us-east-1	D21	farm	pig	cecal contents	SRX8513728	X12b	NA	USA	North America	USA: Ames\, IA	Sus scrofa	Illumina MiSeq	42.0308 N 93.6319 W	X12bP345D21C	PAIRED	PCR	METAGENOMIC	1.30103	29785	9.85	pig gut metagenome	69	345	ILLUMINA	2020-06-09T00:00:00Z	X12bP345D21C	SRP266669	C	Control	16.45	6.6
SRR11969826	AMPLICON	66.2066	502	19814944	PRJNA638426	SAMN15192832	MIMARKS.survey,MIGS/MIMS/MIMARKS.host-associated	13278156	USDA-ARS	2017-10-22	public	fastq,sra	gs,ncbi,s3	gs.US,ncbi.public,s3.us-east-1	D21	farm	pig	cecal contents	SRX8513727	X12b	NA	USA	North America	USA: Ames\, IA	Sus scrofa	Illumina MiSeq	42.0308 N 93.6319 W	X12bP337D21C	PAIRED	PCR	METAGENOMIC	3.57978	30516	8.3	pig gut metagenome	68	337	ILLUMINA	2020-06-09T00:00:00Z	X12bP337D21C	SRP266669	C	Control	14.75	6.45
SRR11969827	AMPLICON	56.1266	502	16465098	PRJNA638426	SAMN15192831	MIMARKS.survey,MIGS/MIMS/MIMARKS.host-associated	11143244	USDA-ARS	2017-10-22	public	fastq,sra	gs,ncbi,s3	gs.US,ncbi.public,s3.us-east-1	D21	farm	pig	cecal contents	SRX8513726	X12b	female	USA	North America	USA: Ames\, IA	Sus scrofa	Illumina MiSeq	42.0308 N 93.6319 W	X12bP224D21C	PAIRED	PCR	METAGENOMIC	2.41497	24495	7.1	pig gut metagenome	45	224	ILLUMINA	2020-06-09T00:00:00Z	X12bP224D21C	SRP266669	C	Control	12	4.9
SRR11969828	AMPLICON	38.7434	502	17606144	PRJNA638426	SAMN15192830	MIMARKS.survey,MIGS/MIMS/MIMARKS.host-associated	11781494	USDA-ARS	2017-10-22	public	fastq,sra	gs,ncbi,s3	gs.US,ncbi.public,s3.us-east-1	D21	farm	pig	cecal contents	SRX8513725	X12b	male	USA	North America	USA: Ames\, IA	Sus scrofa	Illumina MiSeq	42.0308 N 93.6319 W	X12bP191D21C	PAIRED	PCR	METAGENOMIC	1.30103	26911	6.15	pig gut metagenome	39	191	ILLUMINA	2020-06-09T00:00:00Z	X12bP191D21C	SRP266669	C	Control	14.75	8.6
SRR11969829	AMPLICON	44.9696	502	19815948	PRJNA638426	SAMN15192829	MIMARKS.survey,MIGS/MIMS/MIMARKS.host-associated	13272415	USDA-ARS	2017-10-22	public	fastq,sra	gs,ncbi,s3	gs.US,ncbi.public,s3.us-east-1	D21	farm	pig	cecal contents	SRX8513724	X12b	female	USA	North America	USA: Ames\, IA	Sus scrofa	Illumina MiSeq	42.0308 N 93.6319 W	X12bP160D21C	PAIRED	PCR	METAGENOMIC	2.41497	30184	8.7	pig gut metagenome	32	160	ILLUMINA	2020-06-09T00:00:00Z	X12bP160D21C	SRP266669	C	Control	13.85	5.15
SRR11969830	AMPLICON	59.0497	502	16512286	PRJNA638426	SAMN15192828	MIMARKS.survey,MIGS/MIMS/MIMARKS.host-associated	11097823	USDA-ARS	2017-10-22	public	fastq,sra	gs,ncbi,s3	gs.US,ncbi.public,s3.us-east-1	D21	farm	pig	cecal contents	SRX8513723	X12b	male	USA	North America	USA: Ames\, IA	Sus scrofa	Illumina MiSeq	42.0308 N 93.6319 W	X12bP122D21C	PAIRED	PCR	METAGENOMIC	3.38021	25243	10	pig gut metagenome	25	122	ILLUMINA	2020-06-09T00:00:00Z	X12bP122D21C	SRP266669	C	Control	17.3	7.3
SRR11969930	AMPLICON	64.7402	502	7408014	PRJNA638426	SAMN15193321	MIMARKS.survey,MIGS/MIMS/MIMARKS.host-associated	4088707	USDA-ARS	2017-10-22	public	fastq,sra	gs,ncbi,s3	gs.US,ncbi.public,s3.us-east-1	D21	farm	pig	cecal mucosa	SRX8513623	X12b	female	USA	North America	USA: Ames\, IA	Sus scrofa	Illumina MiSeq	42.0308 N 93.6319 W	X12P83XD50	PAIRED	PCR	METAGENOMIC	1.30103	13056	14.6	pig gut metagenome	17	83	ILLUMINA	2020-06-09T00:00:00Z	X12P83XD50	SRP266669	X	ZnCu	22.6	8
SRR11969931	AMPLICON	45.2928	502	8695644	PRJNA638426	SAMN15193320	MIMARKS.survey,MIGS/MIMS/MIMARKS.host-associated	4749601	USDA-ARS	2017-10-22	public	fastq,sra	gs,ncbi,s3	gs.US,ncbi.public,s3.us-east-1	D21	farm	pig	cecal mucosa	SRX8513622	X12b	male	USA	North America	USA: Ames\, IA	Sus scrofa	Illumina MiSeq	42.0308 N 93.6319 W	X12P74XD50	PAIRED	PCR	METAGENOMIC	1.77815	15685	7.15	pig gut metagenome	15	74	ILLUMINA	2020-06-09T00:00:00Z	X12P74XD50	SRP266669	X	ZnCu	13.75	6.6
SRR11969932	AMPLICON	42.3558	502	8468238	PRJNA638426	SAMN15193319	MIMARKS.survey,MIGS/MIMS/MIMARKS.host-associated	4558174	USDA-ARS	2017-10-22	public	fastq,sra	gs,ncbi,s3	gs.US,ncbi.public,s3.us-east-1	D21	farm	pig	cecal mucosa	SRX8513621	X12b	female	USA	North America	USA: Ames\, IA	Sus scrofa	Illumina MiSeq	42.0308 N 93.6319 W	X12P472XD50	PAIRED	PCR	METAGENOMIC	1.30103	15360	9.75	pig gut metagenome	95	472	ILLUMINA	2020-06-09T00:00:00Z	X12P472XD50	SRP266669	X	ZnCu	15.45	5.7
SRR11969933	AMPLICON	33.9794	502	14575570	PRJNA638426	SAMN15193318	MIMARKS.survey,MIGS/MIMS/MIMARKS.host-associated	7842376	USDA-ARS	2017-10-22	public	fastq,sra	gs,ncbi,s3	gs.US,ncbi.public,s3.us-east-1	D21	farm	pig	cecal mucosa	SRX8513620	X12b	male	USA	North America	USA: Ames\, IA	Sus scrofa	Illumina MiSeq	42.0308 N 93.6319 W	X12P450XD50	PAIRED	PCR	METAGENOMIC	0	25919	8.1	pig gut metagenome	90	450	ILLUMINA	2020-06-09T00:00:00Z	X12P450XD50	SRP266669	X	ZnCu	13.25	5.15
SRR11969934	AMPLICON	39.2268	502	12517872	PRJNA638426	SAMN15193317	MIMARKS.survey,MIGS/MIMS/MIMARKS.host-associated	6874526	USDA-ARS	2017-10-22	public	fastq,sra	gs,ncbi,s3	gs.US,ncbi.public,s3.us-east-1	D21	farm	pig	cecal mucosa	SRX8513619	X12b	female	USA	North America	USA: Ames\, IA	Sus scrofa	Illumina MiSeq	42.0308 N 93.6319 W	X12P432XD50	PAIRED	PCR	METAGENOMIC	0	21842	7.25	pig gut metagenome	87	432	ILLUMINA	2020-06-09T00:00:00Z	X12P432XD50	SRP266669	X	ZnCu	14.75	7.5
SRR11969936	AMPLICON	42.1483	502	17001736	PRJNA638426	SAMN15193316	MIMARKS.survey,MIGS/MIMS/MIMARKS.host-associated	9330433	USDA-ARS	2017-10-22	public	fastq,sra	gs,ncbi,s3	gs.US,ncbi.public,s3.us-east-1	D21	farm	pig	cecal mucosa	SRX8513617	X12b	male	USA	North America	USA: Ames\, IA	Sus scrofa	Illumina MiSeq	42.0308 N 93.6319 W	X12P422XD50	PAIRED	PCR	METAGENOMIC	0	29443	10.55	pig gut metagenome	85	422	ILLUMINA	2020-06-09T00:00:00Z	X12P422XD50	SRP266669	X	ZnCu	16.35	5.8
SRR11969937	AMPLICON	47.5421	502	12842164	PRJNA638426	SAMN15193315	MIMARKS.survey,MIGS/MIMS/MIMARKS.host-associated	6998456	USDA-ARS	2017-10-22	public	fastq,sra	gs,ncbi,s3	gs.US,ncbi.public,s3.us-east-1	D21	farm	pig	cecal mucosa	SRX8513616	X12b	female	USA	North America	USA: Ames\, IA	Sus scrofa	Illumina MiSeq	42.0308 N 93.6319 W	X12P326XD50	PAIRED	PCR	METAGENOMIC	1.30103	22500	10.65	pig gut metagenome	66	326	ILLUMINA	2020-06-09T00:00:00Z	X12P326XD50	SRP266669	X	ZnCu	18.9	8.25
SRR11969938	AMPLICON	42.8396	502	7783510	PRJNA638426	SAMN15193314	MIMARKS.survey,MIGS/MIMS/MIMARKS.host-associated	4422930	USDA-ARS	2017-10-22	public	fastq,sra	gs,ncbi,s3	gs.US,ncbi.public,s3.us-east-1	D21	farm	pig	cecal mucosa	SRX8513615	X12b	male	USA	North America	USA: Ames\, IA	Sus scrofa	Illumina MiSeq	42.0308 N 93.6319 W	X12P295XD50	PAIRED	PCR	METAGENOMIC	0	13584	12.05	pig gut metagenome	59	295	ILLUMINA	2020-06-09T00:00:00Z	X12P295XD50	SRP266669	X	ZnCu	19.4	7.35
SRR11969939	AMPLICON	56.0657	502	7371368	PRJNA638426	SAMN15193313	MIMARKS.survey,MIGS/MIMS/MIMARKS.host-associated	4122540	USDA-ARS	2017-10-22	public	fastq,sra	gs,ncbi,s3	gs.US,ncbi.public,s3.us-east-1	D21	farm	pig	cecal mucosa	SRX8513614	X12b	female	USA	North America	USA: Ames\, IA	Sus scrofa	Illumina MiSeq	42.0308 N 93.6319 W	X12P265XD50	PAIRED	PCR	METAGENOMIC	1.60206	12957	7.05	pig gut metagenome	53	265	ILLUMINA	2020-06-09T00:00:00Z	X12P265XD50	SRP266669	X	ZnCu	14.65	7.6
SRR11969940	AMPLICON	64.2707	502	11575618	PRJNA638426	SAMN15193312	MIMARKS.survey,MIGS/MIMS/MIMARKS.host-associated	6410886	USDA-ARS	2017-10-22	public	fastq,sra	gs,ncbi,s3	gs.US,ncbi.public,s3.us-east-1	D21	farm	pig	cecal mucosa	SRX8513613	X12b	male	USA	North America	USA: Ames\, IA	Sus scrofa	Illumina MiSeq	42.0308 N 93.6319 W	X12P219XD50	PAIRED	PCR	METAGENOMIC	1.30103	20634	6.35	pig gut metagenome	44	219	ILLUMINA	2020-06-09T00:00:00Z	X12P219XD50	SRP266669	X	ZnCu	12.5	6.15
SRR11969962	AMPLICON	43.8807	502	19082526	PRJNA638426	SAMN15193292	MIMARKS.survey,MIGS/MIMS/MIMARKS.host-associated	12930193	USDA-ARS	2017-10-22	public	fastq,sra	gs,ncbi,s3	gs.US,ncbi.public,s3.us-east-1	D21	farm	pig	cecal mucosa	SRX8513591	X12b	male	USA	North America	USA: Ames\, IA	Sus scrofa	Illumina MiSeq	42.0308 N 93.6319 W	X12bP87D21X	PAIRED	PCR	METAGENOMIC	3.38381	28044	5.7	pig gut metagenome	18	87	ILLUMINA	2020-06-09T00:00:00Z	X12bP87D21X	SRP266669	X	Control	12.35	6.65
SRR11969963	AMPLICON	37.1402	502	15795932	PRJNA638426	SAMN15193291	MIMARKS.survey,MIGS/MIMS/MIMARKS.host-associated	10784728	USDA-ARS	2017-10-22	public	fastq,sra	gs,ncbi,s3	gs.US,ncbi.public,s3.us-east-1	D21	farm	pig	cecal mucosa	SRX8513590	X12b	female	USA	North America	USA: Ames\, IA	Sus scrofa	Illumina MiSeq	42.0308 N 93.6319 W	X12bP77D21X	PAIRED	PCR	METAGENOMIC	0	22662	6.25	pig gut metagenome	16	77	ILLUMINA	2020-06-09T00:00:00Z	X12bP77D21X	SRP266669	X	Control	11.6	5.35
SRR11969964	AMPLICON	41.4669	502	21149260	PRJNA638426	SAMN15193290	MIMARKS.survey,MIGS/MIMS/MIMARKS.host-associated	14368167	USDA-ARS	2017-10-22	public	fastq,sra	gs,ncbi,s3	gs.US,ncbi.public,s3.us-east-1	D21	farm	pig	cecal mucosa	SRX8513589	X12b	female	USA	North America	USA: Ames\, IA	Sus scrofa	Illumina MiSeq	42.0308 N 93.6319 W	X12bP458D21X	PAIRED	PCR	METAGENOMIC	1.30103	30888	5.85	pig gut metagenome	92	458	ILLUMINA	2020-06-09T00:00:00Z	X12bP458D21X	SRP266669	X	Control	12.65	6.8
SRR11969965	AMPLICON	51.9898	502	21166328	PRJNA638426	SAMN15193289	MIMARKS.survey,MIGS/MIMS/MIMARKS.host-associated	14463945	USDA-ARS	2017-10-22	public	fastq,sra	gs,ncbi,s3	gs.US,ncbi.public,s3.us-east-1	D21	farm	pig	cecal mucosa	SRX8513588	X12b	NA	USA	North America	USA: Ames\, IA	Sus scrofa	Illumina MiSeq	42.0308 N 93.6319 W	X12bP419D21X	PAIRED	PCR	METAGENOMIC	2.53148	30132	8.05	pig gut metagenome	84	419	ILLUMINA	2020-06-09T00:00:00Z	X12bP419D21X	SRP266669	X	Control	14.15	6.1
SRR11969966	AMPLICON	32.797	502	16340100	PRJNA638426	SAMN15193288	MIMARKS.survey,MIGS/MIMS/MIMARKS.host-associated	11142389	USDA-ARS	2017-10-22	public	fastq,sra	gs,ncbi,s3	gs.US,ncbi.public,s3.us-east-1	D21	farm	pig	cecal mucosa	SRX8513587	X12b	NA	USA	North America	USA: Ames\, IA	Sus scrofa	Illumina MiSeq	42.0308 N 93.6319 W	X12bP345D21X	PAIRED	PCR	METAGENOMIC	0	23480	9.85	pig gut metagenome	69	345	ILLUMINA	2020-06-09T00:00:00Z	X12bP345D21X	SRP266669	X	Control	16.45	6.6
SRR11969967	AMPLICON	66.2066	502	16687986	PRJNA638426	SAMN15193287	MIMARKS.survey,MIGS/MIMS/MIMARKS.host-associated	11382951	USDA-ARS	2017-10-22	public	fastq,sra	gs,ncbi,s3	gs.US,ncbi.public,s3.us-east-1	D21	farm	pig	cecal mucosa	SRX8513586	X12b	NA	USA	North America	USA: Ames\, IA	Sus scrofa	Illumina MiSeq	42.0308 N 93.6319 W	X12bP337D21X	PAIRED	PCR	METAGENOMIC	2.47712	24199	8.3	pig gut metagenome	68	337	ILLUMINA	2020-06-09T00:00:00Z	X12bP337D21X	SRP266669	X	Control	14.75	6.45
SRR11969969	AMPLICON	56.1266	502	16909368	PRJNA638426	SAMN15193286	MIMARKS.survey,MIGS/MIMS/MIMARKS.host-associated	11592722	USDA-ARS	2017-10-22	public	fastq,sra	gs,ncbi,s3	gs.US,ncbi.public,s3.us-east-1	D21	farm	pig	cecal mucosa	SRX8513584	X12b	female	USA	North America	USA: Ames\, IA	Sus scrofa	Illumina MiSeq	42.0308 N 93.6319 W	X12bP224D21X	PAIRED	PCR	METAGENOMIC	1.30103	24439	7.1	pig gut metagenome	45	224	ILLUMINA	2020-06-09T00:00:00Z	X12bP224D21X	SRP266669	X	Control	12	4.9
SRR11969970	AMPLICON	38.7434	502	21686400	PRJNA638426	SAMN15193285	MIMARKS.survey,MIGS/MIMS/MIMARKS.host-associated	14796500	USDA-ARS	2017-10-22	public	fastq,sra	gs,ncbi,s3	gs.US,ncbi.public,s3.us-east-1	D21	farm	pig	cecal mucosa	SRX8513583	X12b	male	USA	North America	USA: Ames\, IA	Sus scrofa	Illumina MiSeq	42.0308 N 93.6319 W	X12bP191D21X	PAIRED	PCR	METAGENOMIC	0	31151	6.15	pig gut metagenome	39	191	ILLUMINA	2020-06-09T00:00:00Z	X12bP191D21X	SRP266669	X	Control	14.75	8.6
SRR11969971	AMPLICON	44.9696	502	17446006	PRJNA638426	SAMN15193284	MIMARKS.survey,MIGS/MIMS/MIMARKS.host-associated	11952387	USDA-ARS	2017-10-22	public	fastq,sra	gs,ncbi,s3	gs.US,ncbi.public,s3.us-east-1	D21	farm	pig	cecal mucosa	SRX8513582	X12b	female	USA	North America	USA: Ames\, IA	Sus scrofa	Illumina MiSeq	42.0308 N 93.6319 W	X12bP160D21X	PAIRED	PCR	METAGENOMIC	0	24976	8.7	pig gut metagenome	32	160	ILLUMINA	2020-06-09T00:00:00Z	X12bP160D21X	SRP266669	X	Control	13.85	5.15
SRR11969972	AMPLICON	59.0497	502	13414946	PRJNA638426	SAMN15193283	MIMARKS.survey,MIGS/MIMS/MIMARKS.host-associated	9189430	USDA-ARS	2017-10-22	public	fastq,sra	gs,ncbi,s3	gs.US,ncbi.public,s3.us-east-1	D21	farm	pig	cecal mucosa	SRX8513581	X12b	male	USA	North America	USA: Ames\, IA	Sus scrofa	Illumina MiSeq	42.0308 N 93.6319 W	X12bP122D21X	PAIRED	PCR	METAGENOMIC	1.90309	19340	10	pig gut metagenome	25	122	ILLUMINA	2020-06-09T00:00:00Z	X12bP122D21X	SRP266669	X	Control	17.3	7.3
